# Supplementary material for: Cell cycle arrest determines adult neural stem cell ontogeny by an embryonic Notch-nonoscillatory Hey1 module
Source: Nat Commun. 2021 Nov 12;12:6562. doi: 10.1038/s41467-021-26605-0 (PMC8589987; doi:10.1038/s41467-021-26605-0)
Supplement: Supplementary file 3 — Supplementary Data 1 [file 41467_2021_26605_MOESM3_ESM.xlsx]

## Sheet: all_list
Gene_id	Symbol	Chr	Start	End	Strand	Length	Control_1_read	Control_2_read	Control_3_read	p57_1_read	p57_2_read	p57_3_read	Control_1_TMM	Control_2_TMM	Control_3_TMM	p57_1_TMM	p57_2_TMM	p57_3_TMM	Control_1_TMM/length	Control_2_TMM/length	Control_3_TMM/length	p57_1_TMM/length	p57_2_TMM/length	p57_3_TMM/length	a.value	m.value	p.value	q.value	rank
ENSMUSG00000051951	Xkr4	chr1;chr1;chr1;chr1;chr1;chr1;chr1	3205901;3206523;3213439;3213609;3214482;3421702;3670552	3207317;3207317;3215632;3216344;3216968;3421901;3671498	-;-;-;-;-;-;-	6094	18	29	40	36	47	36	19.0417	25.124	37.9856	34.0744	46.8161	45.7455	3.12467	4.12275	6.23328	5.59146	7.68233	7.50665	5.08742	0.624331	0.0469413	0.17339	3726
ENSMUSG00000025900	Rp1	chr1;chr1;chr1;chr1;chr1;chr1;chr1;chr1;chr1;chr1;chr1;chr1;chr1;chr1;chr1;chr1;chr1;chr1;chr1;chr1;chr1;chr1;chr1;chr1;chr1;chr1;chr1;chr1;chr1;chr1;chr1;chr1;chr1;chr1;chr1;chr1;chr1;chr1;chr1;chr1;chr1;chr1	3999557;4007656;4019070;4024736;4041888;4092617;4119668;4120015;4142612;4147812;4148612;4163855;4170205;4197534;4206660;4226611;4228443;4231053;4243133;4243417;4243543;4245031;4261527;4267469;4284766;4290846;4292926;4292981;4311270;4344146;4351910;4351910;4351910;4351910;4352202;4352202;4352202;4352202;4360200;4409170;4409170;4409170	3999617;4007737;4019148;4024890;4042107;4092780;4119712;4120073;4142766;4147963;4148744;4163941;4170404;4197641;4206837;4226823;4228619;4231144;4243262;4243448;4243619;4245106;4261605;4267620;4284898;4293012;4293012;4293012;4311433;4350091;4352081;4352081;4352081;4352081;4352837;4352837;4352837;4352837;4360314;4409187;4409241;4409241	-;-;-;-;-;-;-;-;-;-;-;-;-;-;-;-;-;-;-;-;-;-;-;-;-;-;-;-;-;-;-;-;-;-;-;-;-;-;-;-;-;-	12311	120	176	145	250	247	147	126.945	152.477	137.698	236.627	246.034	186.794	10.3115	12.3854	11.1849	19.2208	19.9849	15.1729	7.46062	0.682527	5.91192e-05	0.000957562	849
ENSMUSG00000025902	Sox17	chr1;chr1;chr1;chr1;chr1;chr1;chr1;chr1;chr1;chr1;chr1;chr1;chr1;chr1;chr1;chr1;chr1;chr1;chr1;chr1;chr1;chr1;chr1;chr1;chr1;chr1;chr1	4490931;4491250;4491390;4491713;4492457;4492458;4492465;4492467;4493100;4493100;4493100;4493100;4493768;4493772;4493772;4493772;4493772;4495136;4495136;4495136;4495136;4496291;4496291;4496291;4496291;4496291;4496291	4492668;4492663;4492668;4492668;4493604;4492668;4492668;4492668;4493490;4493735;4493490;4493466;4493863;4493863;4493863;4493863;4493863;4495942;4495198;4495942;4495942;4496396;4496330;4496363;4497354;4496413;4496757	-;-;-;-;-;-;-;-;-;-;-;-;-;-;-;-;-;-;-;-;-;-;-;-;-;-;-	4772	0	0	0	0	0	0	0	0	0	0	0	0	0	0	0	0	0	0	0	0	#N/A	#N/A	#N/A
ENSMUSG00000057715	A830018L16Rik	chr1;chr1;chr1;chr1;chr1;chr1;chr1;chr1;chr1;chr1;chr1;chr1;chr1;chr1;chr1;chr1;chr1;chr1;chr1;chr1;chr1;chr1;chr1;chr1;chr1;chr1;chr1;chr1;chr1;chr1;chr1;chr1;chr1;chr1;chr1;chr1;chr1;chr1;chr1;chr1;chr1;chr1;chr1;chr1;chr1;chr1;chr1;chr1;chr1;chr1;chr1;chr1;chr1;chr1;chr1;chr1;chr1;chr1;chr1;chr1;chr1;chr1;chr1;chr1;chr1;chr1;chr1;chr1;chr1;chr1;chr1;chr1;chr1;chr1;chr1;chr1;chr1;chr1;chr1;chr1…	11414105;11414105;11414112;11414112;11414112;11414269;11414509;11414509;11511918;11511918;11511918;11511918;11511918;11511918;11511918;11518578;11518578;11518578;11518578;11518578;11518578;11518578;11518578;11518671;11537015;11545154;11545154;11545154;11545154;11545154;11545154;11545154;11562963;11562963;11562963;11562963;11562963;11562963;11562963;11579306;11588374;11588374;11588374;11588374;115…	11414637;11414637;11414637;11414637;11414637;11414637;11414637;11414637;11512065;11512065;11512065;11512065;11512065;11512065;11512065;11518709;11518709;11518709;11518709;11518709;11518709;11518709;11518709;11518709;11537707;11545282;11545282;11545282;11545282;11545282;11545282;11545282;11562991;11562991;11562991;11562991;11562991;11562991;11562991;11579339;11588546;11588546;11588546;11588546;115…	+;+;+;+;+;+;+;+;+;+;+;+;+;+;+;+;+;+;+;+;+;+;+;+;+;+;+;+;+;+;+;+;+;+;+;+;+;+;+;+;+;+;+;+;+;+;+;+;+;+;+;+;+;+;+;+;+;+;+;+;+;+;+;+;+;+;+;+;+;+;+;+;+;+;+;+;+;+;+;+;+;+	9183	0	0	0	0	0	0	0	0	0	0	0	0	0	0	0	0	0	0	0	0	#N/A	#N/A	#N/A
ENSMUSG00000067795	4930444P10Rik	chr1;chr1;chr1;chr1;chr1;chr1;chr1;chr1;chr1;chr1;chr1;chr1;chr1;chr1;chr1	16065979;16065979;16065979;16068800;16068800;16068800;16078568;16078568;16078568;16080830;16080830;16080830;16081668;16092974;16092974	16066274;16066274;16066274;16068855;16068855;16068855;16078700;16078700;16078700;16080993;16080993;16081212;16082510;16093325;16093325	-;-;-;-;-;-;-;-;-;-;-;-;-;-;-	2063	2	10	3	7	2	2	2.11575	8.66346	2.84892	6.62557	1.99218	2.54142	1.02557	4.19945	1.38096	3.21162	0.965669	1.2319	2.03937	-0.288359	0.736648	0.877715	11551
ENSMUSG00000025920	Stau2	chr1;chr1;chr1;chr1;chr1;chr1;chr1;chr1;chr1;chr1;chr1;chr1;chr1;chr1;chr1;chr1;chr1;chr1;chr1;chr1;chr1;chr1;chr1;chr1;chr1;chr1;chr1;chr1;chr1;chr1;chr1;chr1;chr1;chr1;chr1;chr1;chr1;chr1;chr1;chr1;chr1;chr1;chr1;chr1;chr1;chr1;chr1;chr1;chr1;chr1;chr1;chr1;chr1;chr1;chr1;chr1;chr1;chr1;chr1;chr1;chr1;chr1;chr1;chr1;chr1;chr1;chr1;chr1;chr1;chr1;chr1;chr1;chr1;chr1;chr1;chr1;chr1;chr1;chr1;chr1…	16228674;16228801;16228804;16228810;16228816;16231003;16231003;16231003;16231003;16231003;16343407;16343486;16343571;16344198;16344291;16344299;16345594;16345704;16345704;16345704;16345704;16345704;16366079;16366079;16366079;16366079;16366079;16366079;16366079;16366079;16366079;16366079;16366079;16366079;16369755;16369755;16369755;16369755;16369755;16369755;16369755;16369755;16369755;16369755;163…	16229866;16229866;16229866;16229866;16229866;16231091;16231091;16231091;16231091;16231091;16346011;16346011;16346011;16346011;16346011;16346011;16346011;16346011;16346011;16346011;16346011;16346011;16366139;16366139;16366139;16366139;16366139;16366139;16366139;16366139;16366139;16366139;16366139;16366139;16369886;16369886;16369886;16369886;16369886;16369886;16369886;16369886;16369886;16369886;163…	-;-;-;-;-;-;-;-;-;-;-;-;-;-;-;-;-;-;-;-;-;-;-;-;-;-;-;-;-;-;-;-;-;-;-;-;-;-;-;-;-;-;-;-;-;-;-;-;-;-;-;-;-;-;-;-;-;-;-;-;-;-;-;-;-;-;-;-;-;-;-;-;-;-;-;-;-;-;-;-;-;-;-;-;-;-;-;-;-;-;-;-;-;-;-;-;-;-;-;-;-;-;-;-;-;-;-;-;-;-;-;-;-;-;-;-;-;-;-;-;-;-;-;-;-;-;-;-	6747	1145	1441	1373	1416	1420	983	1211.27	1248.41	1303.86	1340.26	1414.44	1249.11	179.526	185.031	193.25	198.645	209.64	185.135	10.3376	0.0892884	0.303194	0.55299	7546
ENSMUSG00000033813	Tcea1	chr1;chr1;chr1;chr1;chr1;chr1;chr1;chr1;chr1;chr1;chr1;chr1;chr1;chr1;chr1;chr1;chr1;chr1;chr1;chr1	4857814;4858038;4867470;4867470;4878027;4878027;4886744;4886744;4889457;4889457;4890740;4890740;4891915;4891915;4893417;4893417;4894934;4894934;4896356;4896356	4857976;4858503;4867532;4867532;4878132;4878132;4886831;4886831;4889602;4889602;4890796;4890796;4892069;4892069;4893563;4893563;4895005;4895005;4897909;4897905	+;+;+;+;+;+;+;+;+;+;+;+;+;+;+;+;+;+;+;+	3017	1611	2190	2042	1885	1919	1341	1704.23	1897.3	1939.16	1784.17	1911.49	1704.02	564.877	628.869	642.746	591.373	633.574	564.806	10.8323	-0.0371926	0.684507	0.847048	11122
ENSMUSG00000025939	Ube2w	chr1;chr1;chr1;chr1;chr1;chr1;chr1;chr1;chr1;chr1;chr1;chr1;chr1;chr1;chr1;chr1;chr1;chr1;chr1;chr1;chr1;chr1;chr1;chr1;chr1;chr1;chr1;chr1;chr1	16540790;16543949;16564338;16569085;16569782;16581927;16581927;16581927;16581936;16584158;16585276;16585276;16585276;16585276;16586086;16597951;16597951;16597951;16597951;16601979;16602262;16602262;16602262;16602262;16619237;16619237;16619237;16619237;16619237	16541789;16544032;16564468;16569165;16571282;16582002;16582002;16582002;16582002;16585431;16585431;16585431;16585398;16585352;16586137;16598053;16598053;16598053;16598053;16602353;16602353;16602353;16602353;16602353;16619284;16619284;16619259;16619489;16619312	-;-;-;-;-;-;-;-;-;-;-;-;-;-;-;-;-;-;-;-;-;-;-;-;-;-;-;-;-	4930	444	555	524	529	580	411	469.696	480.822	497.611	500.704	577.731	522.261	95.273	97.5299	100.935	101.563	117.187	105.935	8.98727	0.144509	0.182248	0.411058	6102
ENSMUSG00000079658	Eloc	chr1;chr1;chr1;chr1;chr1;chr1;chr1;chr1;chr1;chr1;chr1;chr1;chr1;chr1;chr1;chr1;chr1;chr1;chr1;chr1;chr1;chr1;chr1;chr1;chr1;chr1;chr1;chr1;chr1;chr1;chr1;chr1;chr1;chr1;chr1;chr1;chr1;chr1;chr1;chr1	16641725;16642767;16643142;16643169;16643191;16643342;16643472;16645686;16645686;16645686;16645686;16645686;16645686;16645686;16646836;16646955;16646988;16647681;16647736;16647955;16647955;16647955;16647955;16647955;16647955;16647955;16647955;16647955;16656296;16656296;16656296;16656822;16656822;16656822;16656822;16656822;16656912;16656992;16656992;16656992	16643478;16643478;16643478;16643478;16643478;16643478;16643478;16645829;16645829;16645829;16645829;16645829;16645829;16645829;16647053;16647053;16647053;16648007;16648007;16648007;16648007;16648007;16648007;16648007;16648039;16648007;16648007;16648007;16656459;16656625;16656459;16656878;16656915;16656900;16656914;16656884;16657018;16657042;16657038;16657042	-;-;-;-;-;-;-;-;-;-;-;-;-;-;-;-;-;-;-;-;-;-;-;-;-;-;-;-;-;-;-;-;-;-;-;-;-;-;-;-	3026	1043	1409	1243	1229	1258	907	1103.36	1220.68	1180.4	1163.26	1253.08	1152.53	364.627	403.398	390.087	384.422	414.104	380.877	10.2031	0.0262815	0.767252	0.894434	11806
ENSMUSG00000025905	Oprk1	chr1;chr1;chr1;chr1;chr1;chr1;chr1;chr1;chr1;chr1;chr1;chr1;chr1;chr1	5588466;5588493;5588557;5588941;5589005;5589035;5596518;5598590;5598590;5598590;5602252;5602252;5602252;5602252	5591311;5588663;5588663;5589305;5589305;5589305;5598942;5598942;5598942;5598942;5603153;5604014;5602866;5606131	+;+;+;+;+;+;+;+;+;+;+;+;+;+	9151	0	0	0	0	0	0	0	0	0	0	0	0	0	0	0	0	0	0	0	0	#N/A	#N/A	#N/A
ENSMUSG00000033774	Npbwr1	chr1	5913707	5917398	-	3692	0	0	0	0	0	0	0	0	0	0	0	0	0	0	0	0	0	0	0	0	#N/A	#N/A	#N/A
ENSMUSG00000025907	Rb1cc1	chr1;chr1;chr1;chr1;chr1;chr1;chr1;chr1;chr1;chr1;chr1;chr1;chr1;chr1;chr1;chr1;chr1;chr1;chr1;chr1;chr1;chr1;chr1;chr1;chr1;chr1;chr1;chr1;chr1;chr1;chr1;chr1;chr1;chr1;chr1;chr1;chr1;chr1;chr1;chr1;chr1;chr1;chr1;chr1;chr1;chr1;chr1;chr1;chr1;chr1;chr1;chr1;chr1;chr1;chr1;chr1;chr1;chr1;chr1;chr1;chr1;chr1;chr1;chr1;chr1;chr1;chr1;chr1;chr1;chr1;chr1;chr1;chr1;chr1;chr1;chr1;chr1;chr1;chr1;chr1…	6206197;6206227;6214645;6214663;6215008;6223599;6227940;6227940;6227940;6227940;6227940;6228002;6229959;6229959;6229959;6229959;6229959;6229959;6233961;6233961;6233961;6233961;6233961;6234229;6234229;6234229;6234229;6234279;6238262;6238262;6238262;6238262;6239952;6239952;6239952;6240305;6240970;6244105;6244105;6244105;6244795;6244795;6244795;6244795;6245158;6245158;6245158;6245158;6245425;6245425…	6206270;6206270;6214957;6214957;6215252;6223745;6228049;6228049;6228049;6228049;6228049;6228049;6230073;6230073;6230704;6230073;6230073;6230073;6234087;6234010;6234087;6234087;6234087;6234399;6234399;6234399;6234311;6234399;6238464;6238464;6238464;6238384;6240190;6240378;6240378;6240378;6244275;6244275;6244275;6244275;6244979;6244979;6244928;6244979;6245344;6245344;6245344;6245344;6245506;6245506…	+;+;+;+;+;+;+;+;+;+;+;+;+;+;+;+;+;+;+;+;+;+;+;+;+;+;+;+;+;+;+;+;+;+;+;+;+;+;+;+;+;+;+;+;+;+;+;+;+;+;+;+;+;+;+;+;+;+;+;+;+;+;+;+;+;+;+;+;+;+;+;+;+;+;+;+;+;+;+;+;+;+;+;+;+;+;+;+;+;+;+;+;+;+;+;+;+;+;+;+;+;+;+;+;+;+;+;+;+;+;+;+;+;+;+;+;+;+;+;+;+;+	14690	1082	1380	1292	1370	1142	1049	1144.62	1195.56	1226.93	1296.72	1137.53	1332.97	77.9182	81.3858	83.5217	88.2722	77.4358	90.7402	10.255	0.0787455	0.391999	0.638472	8450
ENSMUSG00000087247	Alkal1	chr1;chr1;chr1;chr1;chr1	6359218;6388573;6389440;6391040;6394270	6359514;6388626;6389520;6391116;6394731	+;+;+;+;+	971	0	0	0	0	0	0	0	0	0	0	0	0	0	0	0	0	0	0	0	0	#N/A	#N/A	#N/A
ENSMUSG00000033740	St18	chr1;chr1;chr1;chr1;chr1;chr1;chr1;chr1;chr1;chr1;chr1;chr1;chr1;chr1;chr1;chr1;chr1;chr1;chr1;chr1;chr1;chr1;chr1;chr1;chr1;chr1;chr1;chr1;chr1;chr1;chr1;chr1;chr1;chr1;chr1;chr1;chr1;chr1;chr1;chr1;chr1;chr1;chr1;chr1;chr1;chr1;chr1;chr1;chr1;chr1;chr1;chr1;chr1;chr1;chr1;chr1;chr1;chr1;chr1;chr1;chr1;chr1;chr1;chr1;chr1;chr1;chr1;chr1;chr1;chr1;chr1;chr1;chr1;chr1;chr1;chr1;chr1;chr1;chr1;chr1…	6487231;6487331;6487618;6487618;6730051;6730053;6730070;6730101;6730102;6734870;6737575;6737580;6737580;6737580;6752296;6752296;6752296;6752994;6752994;6752994;6752994;6752994;6752994;6752994;6752994;6752994;6753556;6768898;6768898;6768898;6768898;6768898;6768898;6768898;6768898;6768898;6770944;6770944;6770944;6770944;6770944;6770944;6770944;6770944;6770944;6795386;6795386;6795386;6795386;6795386…	6487405;6487405;6487741;6487741;6730240;6730240;6730240;6730240;6730240;6734972;6737657;6737657;6737657;6737657;6752368;6752368;6752368;6753036;6753036;6753036;6753036;6753036;6753036;6753036;6753036;6753036;6753602;6768952;6768952;6768952;6768952;6768952;6768952;6768952;6768952;6768952;6770974;6770974;6770974;6770974;6770974;6770974;6770974;6770974;6770974;6795576;6795576;6795576;6795550;6795576…	+;+;+;+;+;+;+;+;+;+;+;+;+;+;+;+;+;+;+;+;+;+;+;+;+;+;+;+;+;+;+;+;+;+;+;+;+;+;+;+;+;+;+;+;+;+;+;+;+;+;+;+;+;+;+;+;+;+;+;+;+;+;+;+;+;+;+;+;+;+;+;+;+;+;+;+;+;+;+;+;+;+;+;+;+;+;+;+;+;+;+;+;+;+;+;+;+;+;+;+;+;+;+;+;+;+;+;+;+;+;+;+;+;+;+;+;+;+;+;+;+;+;+;+;+;+;+;+	6464	16	9	16	11	16	8	16.926	7.79712	15.1942	10.4116	15.9374	10.1657	2.6185	1.20624	2.35059	1.61071	2.46556	1.57266	3.66971	-0.128539	0.85578	0.941269	12513
ENSMUSG00000051285	Pcmtd1	chr1;chr1;chr1;chr1;chr1;chr1;chr1;chr1;chr1;chr1;chr1;chr1;chr1;chr1;chr1;chr1;chr1;chr1;chr1;chr1;chr1;chr1;chr1;chr1;chr1;chr1;chr1;chr1;chr1;chr1;chr1;chr1	7088920;7088930;7089104;7089166;7120194;7147637;7147637;7147637;7147637;7154867;7155080;7155080;7160085;7160557;7160892;7160892;7160892;7160892;7160892;7163248;7163248;7163248;7163248;7163248;7163248;7166309;7169515;7169515;7169515;7169515;7169515;7169515	7089216;7089216;7089216;7089216;7120615;7147739;7147739;7147739;7147739;7155271;7155271;7155271;7161063;7161063;7161063;7161063;7160902;7161063;7161063;7163371;7163371;7163371;7163371;7163371;7163371;7166518;7172618;7170076;7172659;7172122;7169598;7173628	+;+;+;+;+;+;+;+;+;+;+;+;+;+;+;+;+;+;+;+;+;+;+;+;+;+;+;+;+;+;+;+	6654	821	967	835	884	969	789	868.514	837.757	792.949	836.715	965.209	1002.59	130.525	125.903	119.169	125.746	145.057	150.675	9.78544	0.166272	0.0915048	0.266931	4718
ENSMUSG00000042596	Tfap2d	chr1;chr1;chr1;chr1;chr1;chr1;chr1;chr1;chr1;chr1;chr1;chr1;chr1;chr1	19103022;19104364;19107181;19108250;19108250;19118830;19118830;19119162;19119162;19142837;19142837;19148304;19148304;19165959	19103294;19104861;19107373;19108310;19108310;19118995;19118995;19119280;19119280;19142978;19142978;19148367;19148417;19166346	+;+;+;+;+;+;+;+;+;+;+;+;+;+	1954	56	55	110	29	51	46	59.2409	47.649	104.46	27.4488	50.8005	58.4526	30.3178	24.3854	53.4598	14.0475	25.9982	29.9143	5.82423	-0.628604	0.0770238	0.239241	4431
ENSMUSG00000041722	Khdc1c	chr1;chr1;chr1	21368331;21368892;21369510	21368757;21369074;21370845	+;+;+	1946	0	0	0	0	0	0	0	0	0	0	0	0	0	0	0	0	0	0	0	0	#N/A	#N/A	#N/A
ENSMUSG00000025911	Adhfe1	chr1;chr1;chr1;chr1;chr1;chr1;chr1;chr1;chr1;chr1;chr1;chr1;chr1;chr1;chr1;chr1;chr1;chr1;chr1;chr1;chr1;chr1;chr1;chr1;chr1;chr1;chr1;chr1;chr1;chr1;chr1;chr1;chr1;chr1;chr1;chr1;chr1;chr1;chr1;chr1;chr1;chr1;chr1;chr1;chr1;chr1;chr1;chr1;chr1;chr1;chr1;chr1;chr1	9547948;9548055;9548092;9548107;9548119;9549907;9549907;9549907;9549907;9549907;9550561;9551717;9551717;9552923;9552923;9552923;9552923;9553318;9553318;9553318;9553318;9553318;9553623;9553623;9553623;9553623;9553623;9555538;9555538;9555538;9555538;9557000;9557000;9557000;9558133;9558133;9558133;9560109;9560109;9560109;9563509;9563509;9563509;9563797;9563797;9563797;9566781;9566781;9566781;9576191…	9548151;9548151;9548151;9548151;9548151;9549944;9549944;9549944;9549944;9549944;9550647;9551757;9551757;9552976;9552976;9552976;9552976;9553472;9553472;9553472;9553472;9553472;9553819;9553687;9553819;9553819;9553819;9555615;9555568;9555615;9555615;9557105;9557105;9557105;9558285;9558285;9558285;9560207;9560207;9560207;9563587;9563587;9563587;9563893;9563893;9563893;9566938;9566938;9566938;9576469…	+;+;+;+;+;+;+;+;+;+;+;+;+;+;+;+;+;+;+;+;+;+;+;+;+;+;+;+;+;+;+;+;+;+;+;+;+;+;+;+;+;+;+;+;+;+;+;+;+;+;+;+;+	3780	209	354	191	582	522	321	221.096	306.687	181.381	550.869	519.958	407.897	58.4909	81.134	47.9844	145.732	137.555	107.909	8.41509	1.06016	6.77158e-09	3.69831e-07	252
ENSMUSG00000085079	Khdc1b	chr1;chr1;chr1	21383556;21384175;21384802	21384036;21384357;21386373	+;+;+	2236	0	0	0	0	0	0	0	0	0	0	0	0	0	0	0	0	0	0	0	0	#N/A	#N/A	#N/A
ENSMUSG00000028033	Kcnq5	chr1;chr1;chr1;chr1;chr1;chr1;chr1;chr1;chr1;chr1;chr1;chr1;chr1;chr1;chr1;chr1;chr1;chr1;chr1;chr1;chr1;chr1;chr1;chr1;chr1;chr1;chr1;chr1;chr1;chr1;chr1;chr1;chr1;chr1;chr1;chr1;chr1;chr1;chr1;chr1;chr1;chr1;chr1;chr1;chr1;chr1;chr1;chr1;chr1;chr1;chr1;chr1;chr1;chr1;chr1;chr1;chr1;chr1;chr1;chr1;chr1;chr1;chr1;chr1;chr1;chr1;chr1;chr1;chr1;chr1;chr1;chr1;chr1;chr1;chr1;chr1;chr1;chr1;chr1;chr1	21398403;21398408;21402163;21402163;21402163;21404932;21404932;21404932;21404932;21404932;21405793;21405793;21405793;21405793;21405793;21424049;21424049;21424049;21424049;21457404;21457404;21457404;21457404;21461551;21466245;21466383;21466383;21466383;21469470;21469470;21469470;21469470;21469470;21469470;21479374;21479374;21479374;21479374;21479374;21479374;21487223;21487223;21487223;21487223;214…	21403125;21403125;21403125;21403125;21403125;21405058;21405058;21405058;21405058;21405058;21405924;21405924;21405924;21405924;21405924;21424157;21424157;21424157;21424157;21457624;21457624;21457624;21457624;21461607;21466409;21466409;21466409;21466409;21469564;21469564;21469564;21469564;21469564;21469564;21479469;21479469;21479469;21479469;21479469;21479469;21487333;21487333;21487333;21487333;214…	-;-;-;-;-;-;-;-;-;-;-;-;-;-;-;-;-;-;-;-;-;-;-;-;-;-;-;-;-;-;-;-;-;-;-;-;-;-;-;-;-;-;-;-;-;-;-;-;-;-;-;-;-;-;-;-;-;-;-;-;-;-;-;-;-;-;-;-;-;-;-;-;-;-;-;-;-;-;-;-	7689	25	22	18	18	19	26	26.4468	19.0596	17.0935	17.0372	18.9257	33.0384	3.43957	2.47882	2.22311	2.21579	2.46139	4.29684	4.45336	0.140461	0.753959	0.887735	11689
ENSMUSG00000045210	Vcpip1	chr1;chr1;chr1	9718622;9736966;9745450	9725350;9737052;9748382	-;-;-	9749	1028	1452	1378	1269	1319	1207	1087.49	1257.93	1308.6	1201.12	1313.84	1533.75	111.549	129.032	134.229	123.205	134.767	157.323	10.3243	0.147971	0.17213	0.397311	5962
ENSMUSG00000025915	Sgk3	chr1;chr1;chr1;chr1;chr1;chr1;chr1;chr1;chr1;chr1;chr1;chr1;chr1;chr1;chr1;chr1;chr1;chr1;chr1;chr1;chr1;chr1;chr1;chr1;chr1;chr1;chr1;chr1;chr1;chr1;chr1;chr1;chr1;chr1;chr1;chr1;chr1;chr1;chr1;chr1;chr1;chr1;chr1;chr1;chr1;chr1;chr1;chr1;chr1;chr1;chr1;chr1;chr1;chr1;chr1;chr1;chr1;chr1;chr1;chr1;chr1;chr1;chr1;chr1;chr1;chr1;chr1;chr1;chr1;chr1;chr1;chr1;chr1;chr1;chr1;chr1;chr1;chr1;chr1;chr1…	9798107;9798143;9798143;9798158;9798185;9798208;9827013;9827013;9827013;9827013;9827013;9848272;9848321;9848321;9848397;9865131;9865131;9865131;9865131;9865131;9865131;9865131;9865131;9865131;9865463;9868383;9868383;9868383;9868383;9868383;9868383;9868383;9868383;9871630;9871630;9871630;9871630;9871630;9871630;9871630;9871630;9872258;9872258;9872258;9872258;9872258;9872258;9872258;9872258;9877166…	9798246;9798246;9798246;9798246;9798246;9798246;9827119;9830338;9827119;9827119;9827119;9848385;9848385;9848385;9848548;9865348;9865348;9865348;9865348;9865348;9865348;9865348;9865348;9865348;9865631;9868466;9868466;9868466;9868688;9868466;9868466;9868466;9868466;9871702;9871702;9871702;9871702;9871702;9871702;9871702;9871702;9872333;9872554;9872333;9872333;9872333;9872333;9872333;9872333;9877253…	+;+;+;+;+;+;+;+;+;+;+;+;+;+;+;+;+;+;+;+;+;+;+;+;+;+;+;+;+;+;+;+;+;+;+;+;+;+;+;+;+;+;+;+;+;+;+;+;+;+;+;+;+;+;+;+;+;+;+;+;+;+;+;+;+;+;+;+;+;+;+;+;+;+;+;+;+;+;+;+;+;+;+;+;+;+;+;+;+;+;+;+;+;+;+;+;+;+;+;+;+;+;+;+;+;+;+;+;+;+;+;+;+;+;+;+;+;+;+;+;+;+;+;+;+;+;+;+	14311	158	231	165	170	176	161	167.144	200.126	156.691	160.907	175.311	204.584	11.6794	13.9841	10.949	11.2436	12.2501	14.2956	7.47117	0.0456428	0.822063	0.923994	12244
ENSMUSG00000046101	Mcmdc2	chr1;chr1;chr1;chr1;chr1;chr1;chr1;chr1;chr1;chr1;chr1;chr1;chr1;chr1;chr1;chr1;chr1;chr1;chr1;chr1;chr1;chr1;chr1;chr1;chr1;chr1;chr1;chr1;chr1;chr1;chr1;chr1;chr1;chr1;chr1;chr1;chr1;chr1;chr1;chr1;chr1;chr1;chr1;chr1;chr1;chr1;chr1;chr1;chr1;chr1;chr1;chr1;chr1;chr1;chr1;chr1;chr1;chr1;chr1;chr1;chr1;chr1;chr1;chr1;chr1;chr1	9908638;9908638;9908668;9908670;9911314;9911601;9911675;9911675;9911701;9911910;9911910;9911910;9911910;9911910;9912114;9912114;9912114;9912114;9912156;9915474;9915474;9915474;9915474;9915474;9916316;9916316;9916316;9916316;9916316;9916550;9916550;9916550;9916550;9916550;9919020;9919020;9919020;9919020;9919020;9920435;9920435;9920435;9920435;9920435;9920828;9924057;9924057;9924057;9930781;9930781…	9908690;9908690;9908708;9908690;9911812;9911812;9911812;9911812;9911812;9912040;9912040;9912040;9912040;9912040;9912173;9912173;9912173;9912173;9912173;9915669;9915669;9915669;9915669;9915669;9916438;9916438;9916438;9916438;9916438;9916654;9916654;9916654;9916654;9916654;9919145;9919145;9919145;9919145;9919145;9921266;9920672;9920672;9920672;9920672;9922525;9924262;9924262;9924262;9930947;9930947…	+;+;+;+;+;+;+;+;+;+;+;+;+;+;+;+;+;+;+;+;+;+;+;+;+;+;+;+;+;+;+;+;+;+;+;+;+;+;+;+;+;+;+;+;+;+;+;+;+;+;+;+;+;+;+;+;+;+;+;+;+;+;+;+;+;+	5916	51	73	68	76	71	40	53.9515	63.2433	64.5755	71.9347	70.7222	50.8283	9.1196	10.6902	10.9154	12.1594	11.9544	8.59167	5.96606	0.0901074	0.710524	0.862734	11330
ENSMUSG00000099032	Tcf24	chr1;chr1;chr1	9960163;9960171;9967099	9963521;9962809;9967932	-;-;-	4193	0	0	0	0	0	0	0	0	0	0	0	0	0	0	0	0	0	0	0	0	#N/A	#N/A	#N/A
ENSMUSG00000025916	Ppp1r42	chr1;chr1;chr1;chr1;chr1;chr1;chr1;chr1;chr1;chr1;chr1;chr1;chr1;chr1;chr1;chr1;chr1;chr1;chr1;chr1;chr1;chr1;chr1;chr1;chr1;chr1;chr1;chr1;chr1;chr1;chr1;chr1;chr1;chr1;chr1;chr1;chr1;chr1	9968624;9968624;9968624;9968825;9976587;9976587;9978816;9978816;9978816;9978816;9985592;9985592;9985592;9985592;9985592;9995063;9995146;9995146;9995146;9995146;9999401;9999401;9999401;9999401;9999401;9999971;9999971;9999971;9999971;9999971;10003235;10003235;10003235;10003235;10009072;10009072;10009072;10009072	9968931;9968931;9968931;9968931;9976746;9976699;9978947;9978947;9978947;9978947;9985709;9985709;9985709;9985709;9985692;9995262;9995262;9995277;9995262;9995262;9999539;9999539;9999539;9999539;9999539;10000137;10000137;10000137;10000137;10000137;10003453;10003453;10003453;10003453;10009130;10009130;10009130;10009136	-;-;-;-;-;-;-;-;-;-;-;-;-;-;-;-;-;-;-;-;-;-;-;-;-;-;-;-;-;-;-;-;-;-;-;-;-;-	1523	2	3	2	6	14	6	2.11575	2.59904	1.89928	5.67906	13.9452	7.62425	1.3892	1.70653	1.24706	3.72886	9.15642	5.00607	2.16186	2.04257	0.00200493	0.0173002	1595
ENSMUSG00000025917	Cops5	chr1;chr1;chr1;chr1;chr1;chr1;chr1;chr1;chr1;chr1;chr1;chr1;chr1;chr1;chr1;chr1;chr1;chr1;chr1;chr1;chr1;chr1;chr1;chr1;chr1;chr1;chr1;chr1;chr1;chr1;chr1;chr1;chr1;chr1;chr1;chr1;chr1	10024601;10024843;10027103;10027103;10027198;10030599;10030599;10030599;10030687;10030920;10032339;10032339;10032339;10033040;10033258;10033258;10033258;10033258;10033258;10034008;10034008;10034008;10034008;10034008;10034008;10034929;10034929;10034929;10034929;10034929;10034929;10037280;10037662;10037670;10037670;10037919;10037919	10025063;10025063;10027251;10027251;10027251;10030710;10030710;10030710;10030710;10032424;10032424;10032424;10032424;10033323;10033323;10033323;10033323;10033323;10033323;10034136;10034136;10034136;10034136;10034136;10034136;10035163;10035163;10035163;10035163;10035128;10035163;10037945;10037941;10037938;10038127;10038168;10038149	-;-;-;-;-;-;-;-;-;-;-;-;-;-;-;-;-;-;-;-;-;-;-;-;-;-;-;-;-;-;-;-;-;-;-;-;-	3766	1957	2566	2256	2260	2473	1451	2070.26	2223.04	2142.39	2139.11	2463.32	1843.8	549.723	590.293	568.876	568.006	654.096	489.591	11.0681	0.00236194	0.980667	1	13474
ENSMUSG00000056763	Cspp1	chr1;chr1;chr1;chr1;chr1;chr1;chr1;chr1;chr1;chr1;chr1;chr1;chr1;chr1;chr1;chr1;chr1;chr1;chr1;chr1;chr1;chr1;chr1;chr1;chr1;chr1;chr1;chr1;chr1;chr1;chr1;chr1;chr1;chr1;chr1;chr1;chr1;chr1;chr1;chr1;chr1;chr1;chr1;chr1;chr1;chr1;chr1;chr1;chr1;chr1;chr1;chr1;chr1;chr1;chr1;chr1;chr1;chr1;chr1;chr1;chr1;chr1;chr1;chr1;chr1;chr1;chr1;chr1;chr1;chr1;chr1;chr1;chr1;chr1;chr1;chr1;chr1;chr1;chr1;chr1…	10037987;10038006;10038217;10038226;10038249;10038262;10039767;10039773;10039773;10039777;10039785;10039823;10040155;10045076;10045076;10045076;10045076;10045076;10045076;10045076;10045076;10045076;10045076;10045076;10045076;10046493;10047424;10047424;10047424;10047424;10047424;10047424;10047424;10047424;10047424;10047424;10047424;10047424;10047424;10056924;10058720;10058720;10058720;10058720;100…	10039342;10038130;10038344;10038344;10038344;10038344;10039879;10039887;10039879;10039879;10039879;10039879;10040283;10045184;10045184;10045184;10045184;10045184;10045193;10045184;10045184;10045184;10045184;10045184;10045184;10046555;10047526;10047526;10047526;10047526;10047526;10047526;10047526;10047526;10047526;10047526;10047526;10047526;10047534;10056947;10058823;10058823;10058823;10058823;100…	+;+;+;+;+;+;+;+;+;+;+;+;+;+;+;+;+;+;+;+;+;+;+;+;+;+;+;+;+;+;+;+;+;+;+;+;+;+;+;+;+;+;+;+;+;+;+;+;+;+;+;+;+;+;+;+;+;+;+;+;+;+;+;+;+;+;+;+;+;+;+;+;+;+;+;+;+;+;+;+;+;+;+;+;+;+;+;+;+;+;+;+;+;+;+;+;+;+;+;+;+;+;+;+;+;+;+;+;+;+;+;+;+;+;+;+;+;+;+;+;+;+;+;+;+;+;+;+	17553	1229	1473	1317	1503	1346	1283	1300.13	1276.13	1250.68	1422.6	1340.73	1630.32	74.0686	72.7014	71.2514	81.0462	76.382	92.8798	10.4166	0.199235	0.032107	0.133703	3305
ENSMUSG00000067851	Arfgef1	chr1;chr1;chr1;chr1;chr1;chr1;chr1;chr1;chr1;chr1;chr1;chr1;chr1;chr1;chr1;chr1;chr1;chr1;chr1;chr1;chr1;chr1;chr1;chr1;chr1;chr1;chr1;chr1;chr1;chr1;chr1;chr1;chr1;chr1;chr1;chr1;chr1;chr1;chr1;chr1;chr1;chr1;chr1;chr1;chr1;chr1;chr1;chr1;chr1;chr1;chr1;chr1;chr1;chr1;chr1;chr1;chr1;chr1;chr1;chr1;chr1;chr1;chr1;chr1;chr1;chr1;chr1;chr1;chr1;chr1;chr1;chr1;chr1;chr1	10137571;10138690;10140467;10140467;10141559;10141559;10142576;10144718;10147403;10147405;10151801;10151801;10153386;10153386;10153607;10153607;10154281;10154281;10156399;10156914;10157900;10159568;10159877;10159877;10160701;10160757;10160963;10160963;10163697;10172834;10173075;10173194;10174067;10174067;10179826;10179826;10180870;10180870;10183663;10183663;10183976;10183976;10184386;10184386;101…	10138996;10138996;10140584;10140584;10141701;10141697;10142744;10144857;10147535;10147535;10151873;10151873;10153524;10153524;10153742;10153742;10154530;10154410;10159740;10157044;10158060;10159740;10160060;10160028;10160870;10160870;10161306;10161003;10163787;10172984;10173352;10173352;10174195;10174195;10179977;10179977;10181041;10181041;10183747;10183747;10184181;10184181;10184497;10184497;101…	-;-;-;-;-;-;-;-;-;-;-;-;-;-;-;-;-;-;-;-;-;-;-;-;-;-;-;-;-;-;-;-;-;-;-;-;-;-;-;-;-;-;-;-;-;-;-;-;-;-;-;-;-;-;-;-;-;-;-;-;-;-;-;-;-;-;-;-;-;-;-;-;-;-	11318	1446	2139	1872	1999	1805	1725	1529.68	1853.11	1777.73	1892.07	1797.94	2191.97	135.155	163.732	157.071	167.174	158.857	193.671	10.8427	0.188785	0.0701475	0.225465	4282
ENSMUSG00000042501	Cpa6	chr1;chr1;chr1;chr1;chr1;chr1;chr1;chr1;chr1;chr1;chr1;chr1;chr1;chr1;chr1;chr1;chr1;chr1;chr1;chr1;chr1;chr1;chr1;chr1;chr1	10324720;10324727;10329473;10329473;10337267;10337267;10408269;10408269;10409257;10409257;10472475;10477025;10477025;10477727;10481014;10481014;10483949;10483949;10488825;10595366;10595620;10595620;10719612;10719612;10719612	10325311;10325311;10329557;10329557;10337469;10337469;10408359;10408359;10409367;10409367;10477129;10477129;10477129;10477823;10481115;10481115;10484063;10484063;10488949;10595695;10595695;10595695;10719905;10719945;10719945	-;-;-;-;-;-;-;-;-;-;-;-;-;-;-;-;-;-;-;-;-;-;-;-;-	6840	3	2	4	11	5	1	3.17362	1.73269	3.79856	10.4116	4.98044	1.27071	0.46398	0.253318	0.555345	1.52216	0.728134	0.185776	2.00523	0.936732	0.244988	0.491296	6863
ENSMUSG00000041670	Rims1	chr1;chr1;chr1;chr1;chr1;chr1;chr1;chr1;chr1;chr1;chr1;chr1;chr1;chr1;chr1;chr1;chr1;chr1;chr1;chr1;chr1;chr1;chr1;chr1;chr1;chr1;chr1;chr1;chr1;chr1;chr1;chr1;chr1;chr1;chr1;chr1;chr1;chr1;chr1;chr1;chr1;chr1;chr1;chr1;chr1;chr1;chr1;chr1;chr1;chr1;chr1;chr1;chr1;chr1;chr1;chr1;chr1;chr1;chr1;chr1;chr1;chr1;chr1;chr1;chr1;chr1;chr1;chr1;chr1;chr1;chr1;chr1;chr1;chr1;chr1;chr1;chr1;chr1;chr1;chr1…	22286251;22286251;22286251;22286251;22286251;22286915;22288422;22290060;22290060;22290060;22290060;22290060;22290060;22290060;22291013;22291013;22291013;22291013;22291013;22291013;22291013;22292822;22292822;22292822;22292822;22292822;22292822;22292822;22296858;22296858;22296858;22296858;22296858;22296858;22296858;22315732;22346293;22346293;22346293;22346293;22346293;22346293;22373344;22373344;223…	22288640;22288640;22288640;22288640;22288640;22288640;22288640;22290199;22290199;22290199;22290199;22290199;22290199;22290199;22291114;22291114;22291114;22291114;22291114;22291114;22291114;22292934;22292934;22292934;22292934;22292934;22292934;22292934;22296996;22296996;22296996;22296996;22296996;22296996;22296996;22315805;22346528;22346528;22346528;22346528;22346528;22346528;22373510;22373510;223…	-;-;-;-;-;-;-;-;-;-;-;-;-;-;-;-;-;-;-;-;-;-;-;-;-;-;-;-;-;-;-;-;-;-;-;-;-;-;-;-;-;-;-;-;-;-;-;-;-;-;-;-;-;-;-;-;-;-;-;-;-;-;-;-;-;-;-;-;-;-;-;-;-;-;-;-;-;-;-;-;-;-;-;-;-;-;-;-;-;-;-;-;-;-;-;-;-;-;-;-;-;-;-;-;-;-;-;-;-;-;-;-;-;-;-;-;-;-;-;-;-;-;-;-;-;-;-;-	7362	62	95	57	128	127	73	65.5882	82.3029	54.1295	121.153	126.503	92.7617	8.90901	11.1794	7.35255	16.4566	17.1833	12.6001	6.4498	0.752806	0.000843025	0.00858177	1352
ENSMUSG00000026141	Col19a1	chr1;chr1;chr1;chr1;chr1;chr1;chr1;chr1;chr1;chr1;chr1;chr1;chr1;chr1;chr1;chr1;chr1;chr1;chr1;chr1;chr1;chr1;chr1;chr1;chr1;chr1;chr1;chr1;chr1;chr1;chr1;chr1;chr1;chr1;chr1;chr1;chr1;chr1;chr1;chr1;chr1;chr1;chr1;chr1;chr1;chr1;chr1;chr1;chr1;chr1;chr1;chr1;chr1;chr1;chr1;chr1;chr1;chr1;chr1;chr1;chr1;chr1;chr1;chr1;chr1;chr1;chr1;chr1;chr1;chr1;chr1;chr1;chr1;chr1;chr1;chr1;chr1;chr1;chr1;chr1…	24261890;24263994;24264965;24264965;24270366;24270366;24279770;24279932;24279932;24282417;24282417;24282417;24285053;24285053;24285053;24285254;24285254;24285254;24289667;24289667;24289667;24289828;24289828;24289828;24293072;24293072;24293072;24296760;24296760;24296760;24300593;24300593;24300593;24301275;24301275;24301275;24301400;24301400;24301400;24303456;24303456;24303456;24306260;24306260;243…	24264817;24264817;24265042;24265042;24270494;24270494;24279998;24279998;24279998;24282587;24282587;24282587;24285097;24285097;24285097;24285289;24285289;24285289;24289729;24289729;24289729;24289872;24289872;24289872;24293116;24293116;24293116;24296813;24296813;24296813;24300619;24300619;24300619;24301319;24301319;24301319;24301450;24301450;24301450;24303500;24303500;24303500;24306313;24306313;243…	-;-;-;-;-;-;-;-;-;-;-;-;-;-;-;-;-;-;-;-;-;-;-;-;-;-;-;-;-;-;-;-;-;-;-;-;-;-;-;-;-;-;-;-;-;-;-;-;-;-;-;-;-;-;-;-;-;-;-;-;-;-;-;-;-;-;-;-;-;-;-;-;-;-;-;-;-;-;-;-;-;-;-;-;-;-;-;-;-;-;-;-;-;-;-;-;-;-;-;-;-;-;-;-;-;-;-;-;-;-;-;-;-;-;-;-;-;-;-;-;-;-;-;-;-;-;-;-	6887	0	0	0	0	0	0	0	0	0	0	0	0	0	0	0	0	0	0	0	0	#N/A	#N/A	#N/A
ENSMUSG00000073725	Lmbrd1	chr1;chr1;chr1;chr1;chr1;chr1;chr1;chr1;chr1;chr1;chr1;chr1;chr1;chr1;chr1;chr1;chr1;chr1;chr1;chr1;chr1;chr1;chr1;chr1;chr1;chr1;chr1;chr1;chr1;chr1;chr1;chr1;chr1;chr1;chr1;chr1;chr1;chr1;chr1;chr1;chr1;chr1;chr1;chr1;chr1;chr1;chr1;chr1;chr1;chr1	24678630;24678660;24678739;24678926;24685397;24685397;24685397;24685397;24692941;24692941;24692941;24704821;24704821;24704821;24705977;24705977;24705977;24706925;24711512;24711512;24714909;24714909;24728546;24728546;24728627;24728642;24731747;24731747;24731747;24731747;24743883;24743883;24743883;24744256;24744256;24744866;24744866;24744866;24744873;24746805;24746805;24746805;24748800;24748800;247…	24678816;24678816;24678816;24679034;24685573;24685573;24685573;24685573;24693001;24693001;24693001;24704918;24704918;24704918;24706044;24706044;24706044;24707051;24711600;24711600;24714982;24714982;24728671;24728671;24728671;24728671;24731899;24731899;24731894;24731899;24744358;24743947;24743947;24744358;24744358;24744948;24744970;24744970;24744970;24746954;24746954;24746954;24748878;24748878;247…	+;+;+;+;+;+;+;+;+;+;+;+;+;+;+;+;+;+;+;+;+;+;+;+;+;+;+;+;+;+;+;+;+;+;+;+;+;+;+;+;+;+;+;+;+;+;+;+;+;+	5960	909	1228	962	1475	1431	938	961.607	1063.87	913.553	1396.1	1425.4	1191.92	161.343	178.502	153.281	234.245	239.161	199.987	10.1609	0.449493	5.76963e-06	0.000131035	606
ENSMUSG00000033569	Adgrb3	chr1;chr1;chr1;chr1;chr1;chr1;chr1;chr1;chr1;chr1;chr1;chr1;chr1;chr1;chr1;chr1;chr1;chr1;chr1;chr1;chr1;chr1;chr1;chr1;chr1;chr1;chr1;chr1;chr1;chr1;chr1;chr1;chr1;chr1;chr1;chr1;chr1;chr1;chr1;chr1;chr1;chr1;chr1;chr1;chr1;chr1;chr1;chr1;chr1;chr1;chr1;chr1;chr1;chr1;chr1;chr1;chr1;chr1;chr1;chr1;chr1;chr1;chr1;chr1;chr1;chr1;chr1;chr1;chr1;chr1;chr1;chr1;chr1;chr1;chr1;chr1;chr1;chr1;chr1;chr1…	25067476;25067550;25067550;25067550;25067678;25067691;25074685;25074685;25074685;25074685;25074685;25074685;25084244;25084244;25084244;25084244;25084244;25084244;25091454;25093765;25093765;25093765;25093765;25093765;25093765;25098876;25098876;25098876;25098876;25098876;25098876;25098876;25101433;25101433;25101433;25101433;25101433;25101433;25101433;25111692;25111692;25111692;25111692;25111692;251…	25068356;25068356;25068356;25068356;25068356;25068356;25074789;25074789;25074789;25074789;25074789;25074789;25084279;25084279;25084279;25084279;25084279;25084279;25094408;25094408;25094408;25094408;25094408;25094408;25094408;25098915;25098915;25098915;25098915;25098915;25098915;25098915;25101528;25101528;25101528;25101528;25101528;25101528;25101528;25111863;25111863;25111863;25111863;25111863;251…	-;-;-;-;-;-;-;-;-;-;-;-;-;-;-;-;-;-;-;-;-;-;-;-;-;-;-;-;-;-;-;-;-;-;-;-;-;-;-;-;-;-;-;-;-;-;-;-;-;-;-;-;-;-;-;-;-;-;-;-;-;-;-;-;-;-;-;-;-;-;-;-;-;-;-;-;-;-;-;-;-;-;-;-;-;-;-;-;-;-;-;-;-;-;-;-;-;-;-;-;-;-;-;-;-;-;-;-;-;-;-;-;-;-;-;-;-;-;-;-;-;-;-;-;-;-;-;-	18559	1101	1410	1193	1649	1469	1172	1164.72	1221.55	1132.92	1560.79	1463.25	1489.27	62.7576	65.8197	61.0442	84.0991	78.8433	80.2452	10.3755	0.358946	1.69948e-05	0.00033319	702
ENSMUSG00000042414	Prdm14	chr1;chr1;chr1;chr1;chr1;chr1;chr1;chr1	13113457;13115780;13118763;13122361;13124363;13124619;13125166;13127110	13114487;13115881;13118965;13122631;13124520;13124672;13125856;13127163	-;-;-;-;-;-;-;-	2564	0	0	0	0	0	0	0	0	0	0	0	0	0	0	0	0	0	0	0	0	#N/A	#N/A	#N/A
ENSMUSG00000005886	Ncoa2	chr1;chr1;chr1;chr1;chr1;chr1;chr1;chr1;chr1;chr1;chr1;chr1;chr1;chr1;chr1;chr1;chr1;chr1;chr1;chr1;chr1;chr1;chr1;chr1;chr1;chr1;chr1;chr1;chr1;chr1;chr1;chr1;chr1;chr1;chr1;chr1;chr1;chr1;chr1;chr1;chr1;chr1;chr1;chr1;chr1;chr1;chr1;chr1;chr1;chr1;chr1;chr1;chr1;chr1;chr1;chr1;chr1;chr1;chr1;chr1;chr1;chr1;chr1;chr1;chr1;chr1;chr1;chr1;chr1;chr1;chr1;chr1;chr1;chr1;chr1;chr1;chr1;chr1;chr1;chr1…	13139105;13139159;13142475;13145301;13146599;13146875;13146875;13146875;13148317;13148317;13148317;13148317;13148429;13148931;13148931;13148931;13148931;13150690;13150690;13150690;13150690;13152379;13152379;13152379;13152797;13152797;13152797;13156370;13156370;13156370;13160161;13160161;13160161;13162073;13162073;13162073;13164501;13164896;13165925;13166896;13166896;13166896;13166896;13174079;131…	13142772;13142772;13142772;13146630;13146964;13146964;13146964;13146964;13148507;13148515;13148515;13148515;13148515;13149108;13149108;13149108;13149108;13151018;13150918;13150918;13150918;13152456;13152456;13152456;13153075;13153075;13153075;13156535;13156535;13156535;13160290;13160290;13160290;13162288;13162288;13162288;13165102;13165102;13167106;13167106;13167106;13167106;13167106;13175348;131…	-;-;-;-;-;-;-;-;-;-;-;-;-;-;-;-;-;-;-;-;-;-;-;-;-;-;-;-;-;-;-;-;-;-;-;-;-;-;-;-;-;-;-;-;-;-;-;-;-;-;-;-;-;-;-;-;-;-;-;-;-;-;-;-;-;-;-;-;-;-;-;-;-;-;-;-;-;-;-;-;-;-;-;-;-;-;-;-;-;-;-;-;-;-;-;-;-;-;-;-;-;-;-;-;-;-;-;-;-;-;-;-;-;-;-;-	15642	1542	2177	1853	2071	2036	1921	1631.24	1886.04	1759.68	1960.22	2028.03	2441.03	104.286	120.575	112.497	125.318	129.653	156.056	10.923	0.284952	0.00607296	0.0402417	2077
ENSMUSG00000026064	Ptp4a1	chr1;chr1;chr1;chr1;chr1;chr1;chr1;chr1;chr1;chr1;chr1;chr1	30940302;30941947;30943221;30943932;30943932;30943932;30944536;30944536;30944938;30944938;30946038;30948997	30943323;30943323;30943323;30944006;30944304;30944006;30944666;30944666;30946426;30945030;30946639;30949309	-;-;-;-;-;-;-;-;-;-;-;-	5541	1130	1211	1242	1199	1095	869	1195.4	1049.15	1179.45	1134.87	1090.72	1104.25	215.737	189.342	212.859	204.812	196.845	199.286	10.1364	-0.0402333	0.659268	0.83205	10904
ENSMUSG00000117310	Ptp4a1	chr1;chr1;chr1;chr1;chr1;chr1;chr1;chr1;chr1;chr1;chr1;chr1;chr1;chr1;chr1;chr1;chr1;chr1	30940302;30940303;30941580;30943932;30943932;30943932;30944536;30944536;30944536;30944938;30944938;30944938;30946038;30946038;30946038;30949549;30949549;30949549	30943323;30943323;30943323;30944006;30944006;30944006;30944666;30944666;30944666;30945030;30945030;30945030;30946636;30946639;30946639;30949755;30949757;30949770	-;-;-;-;-;-;-;-;-;-;-;-;-;-;-;-;-;-	4145	1094	1168	1221	1158	1077	828	1157.31	1011.89	1159.51	1096.06	1072.79	1052.15	279.207	244.124	279.737	264.429	258.815	253.835	10.0921	-0.047461	0.608542	0.800193	10466
ENSMUSG00000067813	Xkr9	chr1;chr1;chr1;chr1	13668771;13672126;13684056;13700755	13668867;13672764;13684276;13701723	+;+;+;+	1926	0	0	0	0	0	0	0	0	0	0	0	0	0	0	0	0	0	0	0	0	#N/A	#N/A	#N/A
ENSMUSG00000042182	Bend6	chr1;chr1;chr1;chr1;chr1;chr1;chr1;chr1;chr1;chr1;chr1;chr1;chr1;chr1;chr1;chr1;chr1;chr1;chr1;chr1;chr1;chr1;chr1;chr1;chr1;chr1;chr1	33852052;33852052;33852052;33862654;33862654;33862695;33863156;33863742;33863742;33864523;33864523;33864523;33864523;33873758;33878260;33878260;33878260;33878260;33878260;33883441;33883441;33883441;33883441;33883441;33907566;33907566;33907566	33853367;33853367;33853367;33862773;33862773;33862773;33863934;33863934;33863934;33864743;33864574;33864743;33864743;33873911;33878437;33878437;33878437;33878437;33878437;33883490;33883842;33883480;33883648;33883648;33907816;33907791;33907768	-;-;-;-;-;-;-;-;-;-;-;-;-;-;-;-;-;-;-;-;-;-;-;-;-;-;-	3421	29	54	34	41	37	48	30.6783	46.7827	32.2877	38.8069	36.8552	60.994	8.96765	13.6752	9.4381	11.3437	10.7732	17.8293	5.35127	0.316346	0.315699	0.566148	7674
ENSMUSG00000025930	Msc	chr1;chr1;chr1;chr1;chr1;chr1;chr1	14753346;14753746;14753935;14754506;14754767;14755230;14755230	14754325;14754325;14754665;14754542;14755992;14755990;14755353	-;-;-;-;-;-;-	2546	0	0	0	0	0	0	0	0	0	0	0	0	0	0	0	0	0	0	0	0	#N/A	#N/A	#N/A
ENSMUSG00000026131	Dst	chr1;chr1;chr1;chr1;chr1;chr1;chr1;chr1;chr1;chr1;chr1;chr1;chr1;chr1;chr1;chr1;chr1;chr1;chr1;chr1;chr1;chr1;chr1;chr1;chr1;chr1;chr1;chr1;chr1;chr1;chr1;chr1;chr1;chr1;chr1;chr1;chr1;chr1;chr1;chr1;chr1;chr1;chr1;chr1;chr1;chr1;chr1;chr1;chr1;chr1;chr1;chr1;chr1;chr1;chr1;chr1;chr1;chr1;chr1;chr1;chr1;chr1;chr1;chr1;chr1;chr1;chr1;chr1;chr1;chr1;chr1;chr1;chr1;chr1;chr1;chr1;chr1;chr1;chr1;chr1…	33908225;33908999;33968703;34005880;34005882;34006126;34006180;34006191;34006191;34006191;34011813;34011825;34011825;34086242;34086242;34086242;34086242;34086242;34086242;34086242;34086242;34089292;34113933;34113933;34113933;34113933;34113933;34113933;34113933;34113933;34113933;34116118;34116118;34116118;34116118;34116118;34116118;34116118;34116118;34116118;34117432;34117432;34117432;34117432;341…	33908452;33909033;33968903;34006008;34006008;34006398;34006398;34006398;34006398;34006398;34011915;34011915;34011915;34086303;34086303;34086303;34086303;34086303;34086303;34086303;34086303;34089428;34114022;34114022;34114022;34114022;34114022;34114022;34114022;34114022;34114022;34116195;34116195;34116195;34116195;34116195;34116195;34116195;34116195;34116195;34119153;34117524;34117524;34117524;341…	+;+;+;+;+;+;+;+;+;+;+;+;+;+;+;+;+;+;+;+;+;+;+;+;+;+;+;+;+;+;+;+;+;+;+;+;+;+;+;+;+;+;+;+;+;+;+;+;+;+;+;+;+;+;+;+;+;+;+;+;+;+;+;+;+;+;+;+;+;+;+;+;+;+;+;+;+;+;+;+;+;+;+;+;+;+;+;+;+;+;+;+;+;+;+;+;+;+;+;+;+;+;+;+;+;+;+;+;+;+;+;+;+;+;+;+;+;+;+;+;+;+;+;+;+;+;+;+	41155	2888	4745	4344	4529	4380	4927	3055.14	4110.81	4125.23	4286.74	4362.86	6260.78	74.2349	99.8861	100.237	104.161	106.011	152.127	12.0785	0.401121	0.00708268	0.0454447	2145
ENSMUSG00000045174	Amer3	chr1;chr1	34579657;34586663	34579766;34590944	+;+	4392	6	10	12	17	7	15	6.34724	8.66346	11.3957	16.0907	6.97261	19.0606	1.44518	1.97256	2.59464	3.66363	1.58757	4.33985	3.47473	0.673753	0.181907	0.410626	6097
ENSMUSG00000026110	Mgat4a	chr1;chr1;chr1;chr1;chr1;chr1;chr1;chr1;chr1;chr1;chr1;chr1;chr1;chr1;chr1;chr1;chr1;chr1;chr1;chr1;chr1;chr1;chr1;chr1;chr1;chr1;chr1;chr1;chr1;chr1;chr1;chr1;chr1;chr1;chr1;chr1;chr1;chr1;chr1;chr1;chr1;chr1;chr1;chr1;chr1;chr1;chr1;chr1;chr1;chr1;chr1;chr1;chr1;chr1;chr1;chr1;chr1;chr1;chr1;chr1;chr1;chr1;chr1;chr1;chr1;chr1;chr1;chr1;chr1;chr1;chr1	37439340;37439340;37443716;37444320;37444807;37444807;37444807;37444807;37449096;37449096;37449096;37449096;37450329;37450329;37450329;37450329;37452231;37452231;37452231;37452231;37452522;37452522;37452522;37452522;37454744;37454744;37454744;37454744;37456590;37456590;37456590;37456590;37462892;37462892;37462892;37462892;37462913;37462916;37464421;37464421;37464421;37464421;37464421;37464421;374…	37444685;37444685;37444685;37444685;37444919;37444919;37444919;37444919;37449162;37449162;37449162;37449162;37450407;37450407;37450407;37450407;37452424;37452424;37452424;37452424;37452629;37452629;37452629;37452629;37454874;37454874;37454874;37454874;37456704;37456704;37456704;37456704;37462967;37462967;37462967;37462967;37462967;37462967;37464534;37464534;37464534;37464534;37464534;37464534;374…	-;-;-;-;-;-;-;-;-;-;-;-;-;-;-;-;-;-;-;-;-;-;-;-;-;-;-;-;-;-;-;-;-;-;-;-;-;-;-;-;-;-;-;-;-;-;-;-;-;-;-;-;-;-;-;-;-;-;-;-;-;-;-;-;-;-;-;-;-;-;-	12881	45	42	52	55	36	51	47.6043	36.3865	49.3813	52.058	35.8592	64.8061	3.6957	2.82482	3.83365	4.04146	2.78388	5.03114	5.57208	0.195463	0.507345	0.733423	9520
ENSMUSG00000048814	Lonrf2	chr1;chr1;chr1;chr1;chr1;chr1;chr1;chr1;chr1;chr1;chr1;chr1;chr1;chr1;chr1;chr1;chr1;chr1;chr1;chr1;chr1;chr1;chr1;chr1	38793645;38794509;38800651;38800651;38804239;38804239;38807041;38807041;38807836;38807836;38811712;38811712;38812544;38812544;38813213;38813213;38815965;38815965;38818062;38818062;38821147;38821147;38835197;38835771	38798223;38798223;38800800;38800800;38804401;38804401;38807199;38807199;38807957;38807957;38811826;38811826;38812640;38812640;38813420;38813420;38816120;38816120;38818184;38818184;38821215;38821265;38836374;38836711	-;-;-;-;-;-;-;-;-;-;-;-;-;-;-;-;-;-;-;-;-;-;-;-	7506	200	221	187	322	238	232	211.575	191.463	177.583	304.776	237.069	294.804	28.1874	25.5079	23.6588	40.6043	31.5839	39.2758	7.86	0.527029	0.000751613	0.00786053	1316
ENSMUSG00000026080	Chst10	chr1;chr1;chr1;chr1;chr1;chr1;chr1;chr1;chr1;chr1;chr1;chr1;chr1;chr1;chr1;chr1;chr1;chr1;chr1;chr1;chr1;chr1;chr1;chr1;chr1;chr1;chr1;chr1;chr1;chr1;chr1;chr1;chr1;chr1;chr1;chr1;chr1;chr1;chr1;chr1	38863867;38863867;38863875;38863877;38864423;38865612;38867981;38867981;38867981;38870143;38871601;38871601;38871601;38871601;38873949;38873949;38873949;38873949;38873949;38882489;38884350;38884350;38884350;38884350;38884350;38890632;38890633;38894564;38895937;38895937;38895937;38895937;38895937;38897890;38897890;38897890;38897890;38897890;38897890;38897890	38868086;38866035;38863951;38866035;38864741;38866035;38868086;38868086;38868086;38871835;38871835;38871835;38871760;38871835;38874040;38874040;38874040;38874040;38874040;38882618;38884481;38884481;38884481;38884481;38884481;38896056;38894671;38894671;38896056;38896056;38896056;38896056;38896056;38897986;38898010;38898134;38898153;38898161;38898089;38898010	-;-;-;-;-;-;-;-;-;-;-;-;-;-;-;-;-;-;-;-;-;-;-;-;-;-;-;-;-;-;-;-;-;-;-;-;-;-;-;-	11964	319	453	371	457	537	319	337.462	392.455	352.316	432.555	534.899	405.356	28.2064	32.803	29.448	36.1547	44.709	33.8813	8.66639	0.343121	0.0106631	0.0612054	2396
ENSMUSG00000026077	Npas2	chr1;chr1;chr1;chr1;chr1;chr1;chr1;chr1;chr1;chr1;chr1;chr1;chr1;chr1;chr1;chr1;chr1;chr1;chr1;chr1;chr1;chr1;chr1;chr1;chr1;chr1	39193731;39194212;39263319;39263319;39287468;39287468;39292687;39300644;39311841;39312955;39324440;39325296;39326088;39328307;39330937;39333810;39334703;39335995;39338053;39341555;39345269;39345269;39347491;39348432;39359649;39361855	39194009;39194742;39263375;39263375;39287616;39287615;39292778;39300733;39311961;39313068;39324558;39325378;39326194;39328454;39331021;39333951;39334812;39336096;39338199;39341830;39345466;39345466;39347681;39348524;39359823;39363236	+;+;+;+;+;+;+;+;+;+;+;+;+;+;+;+;+;+;+;+;+;+;+;+;+;+	4791	0	0	0	0	0	0	0	0	0	0	0	0	0	0	0	0	0	0	0	0	#N/A	#N/A	#N/A
ENSMUSG00000003134	Tbc1d8	chr1;chr1;chr1;chr1;chr1;chr1;chr1;chr1;chr1;chr1;chr1;chr1;chr1;chr1;chr1;chr1;chr1;chr1;chr1;chr1;chr1;chr1;chr1;chr1;chr1;chr1;chr1;chr1;chr1;chr1;chr1;chr1;chr1;chr1;chr1;chr1;chr1;chr1;chr1;chr1;chr1;chr1;chr1;chr1;chr1;chr1;chr1;chr1;chr1;chr1;chr1;chr1;chr1;chr1;chr1;chr1;chr1;chr1;chr1;chr1;chr1;chr1	39371492;39371867;39372251;39372296;39373316;39373727;39373727;39374082;39374082;39374082;39376424;39376424;39376424;39376878;39376878;39376878;39379455;39379455;39379455;39379995;39379995;39379995;39380228;39380228;39380228;39381277;39381277;39381277;39385121;39385121;39385121;39385998;39385998;39385998;39389308;39389308;39389308;39391117;39391117;39391117;39391198;39392057;39392057;39392057;393…	39372786;39372137;39372433;39372786;39373824;39373824;39373824;39374171;39374171;39374171;39376489;39376489;39376489;39377118;39377118;39377118;39379523;39379523;39379523;39380093;39380093;39380093;39380357;39380357;39380357;39381562;39381562;39381562;39385238;39385238;39385238;39386212;39386212;39386212;39389458;39389458;39389458;39391287;39391287;39391287;39391287;39392631;39392254;39392254;393…	-;-;-;-;-;-;-;-;-;-;-;-;-;-;-;-;-;-;-;-;-;-;-;-;-;-;-;-;-;-;-;-;-;-;-;-;-;-;-;-;-;-;-;-;-;-;-;-;-;-;-;-;-;-;-;-;-;-;-;-;-;-	5239	403	477	461	388	360	363	426.323	413.247	437.784	367.246	358.592	461.267	81.3749	78.879	83.5625	70.0985	68.4466	88.0449	8.68112	-0.105711	0.401636	0.647577	8536
ENSMUSG00000041945	Mfsd9	chr1;chr1;chr1;chr1;chr1;chr1;chr1;chr1;chr1;chr1;chr1;chr1;chr1;chr1;chr1;chr1;chr1	40772038;40772041;40781230;40781381;40781381;40784377;40784377;40784377;40786167;40786167;40787530;40787530;40787530;40790271;40790485;40790485;40790485	40774546;40774546;40781559;40781590;40781590;40786210;40784506;40784506;40786210;40786210;40787617;40787617;40787617;40790400;40790657;40790663;40790687	-;-;-;-;-;-;-;-;-;-;-;-;-;-;-;-;-	5125	46	69	58	94	106	55	48.6622	59.7779	55.0791	88.9719	105.585	69.889	9.49506	11.664	10.7471	17.3604	20.602	13.6369	6.11511	0.693514	0.00257191	0.0209706	1687
ENSMUSG00000008136	Fhl2	chr1;chr1;chr1;chr1;chr1;chr1;chr1;chr1;chr1;chr1;chr1;chr1;chr1;chr1;chr1	43123074;43123290;43128244;43128244;43131652;43131652;43131764;43141698;43141698;43141698;43153076;43153076;43163702;43196651;43196651	43123665;43123665;43128430;43128430;43131821;43131821;43131821;43141872;43141872;43141872;43153254;43153254;43163961;43196761;43196984	-;-;-;-;-;-;-;-;-;-;-;-;-;-;-	1897	0	0	0	0	0	0	0	0	0	0	0	0	0	0	0	0	0	0	0	0	#N/A	#N/A	#N/A
ENSMUSG00000047343	Mettl21c	chr1;chr1;chr1;chr1;chr1;chr1;chr1;chr1;chr1;chr1;chr1;chr1	44009408;44009935;44010510;44010532;44010532;44013622;44013681;44017186;44017186;44017186;44019908;44019908	44010033;44010033;44013773;44010649;44010649;44013773;44013773;44017468;44017276;44017276;44020034;44020006	-;-;-;-;-;-;-;-;-;-;-;-	4300	0	0	0	0	0	0	0	0	0	0	0	0	0	0	0	0	0	0	0	0	#N/A	#N/A	#N/A
ENSMUSG00000025940	Tmem70	chr1;chr1;chr1;chr1;chr1;chr1;chr1;chr1;chr1;chr1;chr1	16665207;16665210;16665210;16665236;16665708;16667665;16667668;16667668;16676968;16676968;16676968	16665505;16665372;16665505;16665505;16665811;16667773;16667773;16667773;16678275;16678195;16677215	+;+;+;+;+;+;+;+;+;+;+	1820	397	525	448	421	467	294	419.976	454.832	425.439	398.481	465.173	373.588	230.756	249.908	233.757	218.945	255.589	205.268	8.72378	-0.0716572	0.566739	0.775042	10064
ENSMUSG00000025779	Ly96	chr1;chr1;chr1;chr1;chr1;chr1;chr1;chr1;chr1;chr1;chr1;chr1;chr1	16688051;16688337;16688433;16688508;16691684;16691684;16691684;16700795;16700849;16706173;16706173;16709439;16709439	16688169;16688619;16688619;16688619;16691773;16691773;16691947;16700923;16700923;16706225;16706225;16709537;16709611	+;+;+;+;+;+;+;+;+;+;+;+;+	1021	8	10	12	8	17	8	8.46299	8.66346	11.3957	7.57208	16.9335	10.1657	8.28892	8.48527	11.1613	7.41634	16.5852	9.95658	3.38988	0.281658	0.60581	0.798498	10439
ENSMUSG00000026109	Tmeff2	chr1;chr1;chr1;chr1;chr1;chr1;chr1;chr1;chr1;chr1;chr1;chr1;chr1;chr1;chr1;chr1;chr1;chr1;chr1;chr1;chr1;chr1;chr1;chr1;chr1;chr1	50900647;50900647;50909962;50912788;50912788;50912788;50914231;50914231;50915335;50925267;50925542;50927519;50927748;50930549;50930549;50938213;50938213;50943197;50943197;50979300;51071468;51132143;51133059;51180252;51181737;51185385	50900782;50900782;50910888;50912872;50913925;50912872;50914328;50914328;50915430;50925409;50925746;50928119;50928119;50930658;50930658;50938342;50938342;50943223;50943223;50979920;51071564;51132291;51133118;51180375;51181895;51187270	+;+;+;+;+;+;+;+;+;+;+;+;+;+;+;+;+;+;+;+;+;+;+;+;+;+	6707	111	152	149	118	101	89	117.424	131.685	141.496	111.688	100.605	113.093	17.5077	19.6339	21.0968	16.6525	15	16.8619	6.89282	-0.263558	0.141104	0.350544	5540
ENSMUSG00000026102	Inpp1	chr1;chr1;chr1;chr1;chr1;chr1;chr1;chr1;chr1;chr1;chr1;chr1;chr1;chr1;chr1;chr1;chr1;chr1;chr1;chr1;chr1;chr1;chr1	52785427;52789668;52790056;52791688;52791688;52791688;52794470;52794470;52794470;52794665;52796979;52797041;52797041;52797066;52799285;52799285;52799285;52799285;52799285;52800119;52817402;52817402;52817512	52790217;52790217;52790217;52791862;52791862;52791862;52795048;52794670;52794670;52794670;52797101;52797101;52797101;52797101;52799536;52799536;52799536;52799488;52799536;52800371;52817451;52817688;52817568	-;-;-;-;-;-;-;-;-;-;-;-;-;-;-;-;-;-;-;-;-;-;-	6460	244	315	282	320	287	223	258.121	272.899	267.798	302.883	285.877	283.368	39.9568	42.2444	41.4549	46.8859	44.2534	43.865	8.1201	0.126672	0.327196	0.577036	7804
ENSMUSG00000067780	Pi15	chr1;chr1;chr1;chr1;chr1;chr1	17601901;17602577;17619783;17621401;17621647;17624835	17602042;17602884;17619901;17621533;17621762;17630939	+;+;+;+;+;+	6923	10	14	14	45	30	24	10.5787	12.1288	13.295	42.5929	29.8826	30.497	1.52806	1.75196	1.9204	6.15238	4.31643	4.40517	4.34311	1.51609	9.24549e-06	0.000195162	652
ENSMUSG00000042807	Hecw2	chr1;chr1;chr1;chr1;chr1;chr1;chr1;chr1;chr1;chr1;chr1;chr1;chr1;chr1;chr1;chr1;chr1;chr1;chr1;chr1;chr1;chr1;chr1;chr1;chr1;chr1;chr1;chr1;chr1;chr1;chr1;chr1;chr1;chr1;chr1;chr1;chr1;chr1;chr1;chr1;chr1;chr1;chr1;chr1;chr1;chr1;chr1;chr1;chr1;chr1;chr1;chr1;chr1;chr1;chr1;chr1;chr1;chr1;chr1;chr1;chr1;chr1;chr1;chr1;chr1;chr1;chr1;chr1;chr1;chr1;chr1;chr1;chr1;chr1;chr1;chr1;chr1;chr1;chr1	53806876;53806882;53826876;53826876;53827885;53827885;53830642;53830642;53831510;53831510;53832622;53832622;53832692;53839012;53839012;53839012;53839017;53840714;53840714;53840714;53840714;53841121;53851573;53851573;53851573;53853169;53853169;53853169;53865041;53865041;53865041;53866440;53868836;53868836;53885329;53885329;53887583;53887583;53891126;53891126;53904249;53904249;53913241;53913241;539…	53813333;53813333;53826988;53826988;53827970;53827970;53830756;53830756;53831656;53831656;53832751;53832751;53832751;53839110;53839110;53839110;53839110;53840866;53840866;53840866;53840866;53841171;53851686;53851686;53851686;53853289;53853289;53853289;53865150;53865150;53865150;53866512;53868919;53868919;53885425;53885425;53887685;53887685;53891260;53891260;53904434;53904434;53913365;53913365;539…	-;-;-;-;-;-;-;-;-;-;-;-;-;-;-;-;-;-;-;-;-;-;-;-;-;-;-;-;-;-;-;-;-;-;-;-;-;-;-;-;-;-;-;-;-;-;-;-;-;-;-;-;-;-;-;-;-;-;-;-;-;-;-;-;-;-;-;-;-;-;-;-;-;-;-;-;-;-;-	12947	5	9	11	6	4	7	5.28937	7.79712	10.446	5.67906	3.98435	8.89496	0.40854	0.602233	0.806831	0.438639	0.307743	0.687029	2.80033	-0.342586	0.514741	0.737957	9600
ENSMUSG00000025774	Crisp4	chr1;chr1;chr1;chr1;chr1;chr1;chr1;chr1;chr1;chr1;chr1;chr1;chr1;chr1;chr1;chr1;chr1;chr1;chr1;chr1;chr1;chr1;chr1;chr1;chr1;chr1;chr1;chr1;chr1;chr1;chr1	18115191;18115191;18115204;18115600;18122738;18122738;18122738;18122738;18124232;18124232;18124232;18124232;18128642;18128642;18128642;18128642;18130159;18130159;18130159;18134039;18134039;18134039;18134039;18136988;18136988;18136988;18136988;18141416;18145844;18145844;18145844	18115756;18115756;18115756;18115756;18122826;18122826;18122826;18122826;18124329;18124329;18124329;18124329;18128790;18128790;18128790;18130249;18130249;18130249;18130249;18134173;18134173;18134173;18134173;18137052;18137051;18137052;18137052;18141532;18145902;18145896;18145902	-;-;-;-;-;-;-;-;-;-;-;-;-;-;-;-;-;-;-;-;-;-;-;-;-;-;-;-;-;-;-	2737	0	0	0	0	0	0	0	0	0	0	0	0	0	0	0	0	0	0	0	0	#N/A	#N/A	#N/A
ENSMUSG00000073735	Defb18	chr1;chr1	18236473;18237374	18236660;18237443	-;-	258	0	0	0	0	0	0	0	0	0	0	0	0	0	0	0	0	0	0	0	0	#N/A	#N/A	#N/A
ENSMUSG00000067773	Defb41	chr1;chr1;chr1;chr1	18250980;18260524;18265026;18265026	18251333;18260666;18265080;18265138	-;-;-;-	610	0	0	0	0	0	0	0	0	0	0	0	0	0	0	0	0	0	0	0	0	#N/A	#N/A	#N/A
ENSMUSG00000038331	Satb2	chr1;chr1;chr1;chr1;chr1;chr1;chr1;chr1;chr1;chr1;chr1;chr1;chr1;chr1;chr1;chr1;chr1;chr1;chr1;chr1;chr1;chr1;chr1;chr1;chr1;chr1;chr1;chr1;chr1;chr1;chr1;chr1;chr1	56793981;56793986;56793988;56831439;56831439;56831439;56845576;56845576;56845576;56850171;56850171;56850171;56871312;56871312;56871312;56891163;56891163;56897946;56897946;56898991;56898991;56948079;56948079;56948134;56969632;56969653;56969653;56969653;56969740;56971112;56971112;56974239;56978421	56797244;56797244;56797244;56831636;56831636;56831636;56845731;56845731;56845731;56850383;56850383;56850383;56871784;56871784;56871784;56891265;56891265;56898069;56898069;56899117;56899117;56948255;56948255;56948255;56969840;56969872;56969880;56969880;56969880;56971858;56972502;56974321;56978650	-;-;-;-;-;-;-;-;-;-;-;-;-;-;-;-;-;-;-;-;-;-;-;-;-;-;-;-;-;-;-;-;-	6788	206	225	327	228	184	246	217.922	194.928	310.532	215.804	183.28	312.594	32.104	28.7165	45.7472	31.792	27.0006	46.051	7.90189	-0.0235317	0.911701	0.96809	12959
ENSMUSG00000038242	Aox4	chr1;chr1;chr1;chr1;chr1;chr1;chr1;chr1;chr1;chr1;chr1;chr1;chr1;chr1;chr1;chr1;chr1;chr1;chr1;chr1;chr1;chr1;chr1;chr1;chr1;chr1;chr1;chr1;chr1;chr1;chr1;chr1;chr1;chr1;chr1;chr1;chr1;chr1;chr1;chr1;chr1;chr1;chr1;chr1;chr1;chr1;chr1;chr1;chr1;chr1;chr1;chr1;chr1;chr1;chr1;chr1;chr1;chr1;chr1;chr1;chr1;chr1;chr1;chr1;chr1;chr1;chr1;chr1;chr1;chr1	58210397;58210432;58210451;58211218;58213022;58213022;58213022;58214604;58217433;58217433;58219987;58219987;58221828;58221828;58224166;58224166;58228072;58228072;58228854;58228854;58231105;58231105;58231481;58231481;58233838;58233838;58235119;58235119;58236667;58236667;58239117;58239117;58240606;58240681;58240681;58245060;58245060;58245060;58245801;58245801;58246239;58246239;58247206;58247206;582…	58210628;58210628;58210628;58213362;58213079;58213079;58213079;58215410;58217529;58217529;58220095;58220095;58221954;58221954;58224227;58224227;58228155;58228155;58228934;58228934;58231249;58231249;58231573;58231573;58233989;58233989;58235212;58235212;58236779;58236779;58239301;58239301;58240843;58240843;58240843;58245161;58245152;58245152;58245970;58245970;58246353;58246353;58247328;58247328;582…	+;+;+;+;+;+;+;+;+;+;+;+;+;+;+;+;+;+;+;+;+;+;+;+;+;+;+;+;+;+;+;+;+;+;+;+;+;+;+;+;+;+;+;+;+;+;+;+;+;+;+;+;+;+;+;+;+;+;+;+;+;+;+;+;+;+;+;+;+;+	8416	10	14	10	7	5	8	10.5787	12.1288	9.4964	6.62557	4.98044	10.1657	1.25698	1.44117	1.12837	0.787259	0.591782	1.2079	3.14181	-0.564786	0.243555	0.489708	6845
ENSMUSG00000043760	Pkhd1	chr1;chr1;chr1;chr1;chr1;chr1;chr1;chr1;chr1;chr1;chr1;chr1;chr1;chr1;chr1;chr1;chr1;chr1;chr1;chr1;chr1;chr1;chr1;chr1;chr1;chr1;chr1;chr1;chr1;chr1;chr1;chr1;chr1;chr1;chr1;chr1;chr1;chr1;chr1;chr1;chr1;chr1;chr1;chr1;chr1;chr1;chr1;chr1;chr1;chr1;chr1;chr1;chr1;chr1;chr1;chr1;chr1;chr1;chr1;chr1;chr1;chr1;chr1;chr1;chr1;chr1;chr1;chr1;chr1;chr1;chr1;chr1;chr1;chr1;chr1;chr1;chr1;chr1;chr1;chr1…	20057779;20070378;20073457;20081186;20103215;20104542;20116930;20198018;20199342;20200520;20209161;20211837;20220039;20222859;20239301;20275519;20288196;20310525;20312033;20347211;20350413;20358840;20360986;20364119;20373856;20374712;20374722;20377375;20377375;20381403;20381403;20391465;20391465;20392012;20409357;20414221;20450221;20502942;20508893;20520154;20522664;20533843;20534536;20537273;205…	20058710;20070500;20073615;20081293;20103302;20104677;20117947;20198175;20199510;20201395;20209313;20211991;20220126;20222972;20239438;20275647;20288261;20310720;20312210;20347457;20350545;20358974;20361091;20364231;20373986;20374768;20374768;20377500;20377500;20381594;20381594;20391622;20391622;20392219;20409448;20414433;20450377;20503092;20509112;20520297;20524265;20533910;20534731;20537408;205…	-;-;-;-;-;-;-;-;-;-;-;-;-;-;-;-;-;-;-;-;-;-;-;-;-;-;-;-;-;-;-;-;-;-;-;-;-;-;-;-;-;-;-;-;-;-;-;-;-;-;-;-;-;-;-;-;-;-;-;-;-;-;-;-;-;-;-;-;-;-;-;-;-;-;-;-;-;-;-;-;-;-;-;-	14310	0	0	0	0	0	0	0	0	0	0	0	0	0	0	0	0	0	0	0	0	#N/A	#N/A	#N/A
ENSMUSG00000025929	Il17a	chr1;chr1;chr1	20730905;20732096;20733622	20730988;20732307;20734496	+;+;+	1171	0	0	0	0	0	0	0	0	0	0	0	0	0	0	0	0	0	0	0	0	#N/A	#N/A	#N/A
ENSMUSG00000041872	Il17f	chr1;chr1;chr1;chr1;chr1;chr1;chr1;chr1;chr1;chr1;chr1;chr1;chr1	20777146;20777679;20777783;20779291;20779291;20779291;20784173;20784173;20784495;20787479;20788606;20790488;20790488	20778004;20778004;20778004;20779511;20779554;20779511;20784270;20784259;20784659;20787834;20788755;20790585;20790617	-;-;-;-;-;-;-;-;-;-;-;-;-	2022	0	0	0	0	0	0	0	0	0	0	0	0	0	0	0	0	0	0	0	0	#N/A	#N/A	#N/A
ENSMUSG00000026027	Stradb	chr1;chr1;chr1;chr1;chr1;chr1;chr1;chr1;chr1;chr1;chr1;chr1;chr1;chr1;chr1;chr1;chr1;chr1;chr1;chr1;chr1;chr1;chr1;chr1;chr1;chr1;chr1;chr1;chr1;chr1;chr1;chr1;chr1;chr1;chr1;chr1;chr1;chr1;chr1;chr1;chr1;chr1;chr1;chr1;chr1;chr1;chr1;chr1;chr1;chr1;chr1;chr1;chr1;chr1;chr1;chr1	58973522;58973522;58973522;58973522;58973522;58973522;58976959;58976959;58976959;58976959;58976959;58976959;58979934;58979934;58979934;58979934;58979934;58979934;58980407;58985289;58985289;58985289;58985289;58985289;58988506;58988506;58988506;58988506;58989690;58989690;58989690;58989690;58991013;58991013;58991013;58991013;58991058;58992204;58992204;58992204;58992651;58992651;58992651;58992651;589…	58973850;58973850;58973850;58973850;58973850;58973850;58977065;58977065;58977065;58977065;58977065;58977065;58980014;58980014;58980014;58980014;58980014;58981475;58980573;58985388;58985388;58985388;58985388;58987847;58988627;58988627;58988627;58988627;58989798;58989798;58989798;58989798;58991136;58991136;58991136;58991512;58991136;58992375;58992375;58992375;58992755;58992755;58992755;58992755;589…	+;+;+;+;+;+;+;+;+;+;+;+;+;+;+;+;+;+;+;+;+;+;+;+;+;+;+;+;+;+;+;+;+;+;+;+;+;+;+;+;+;+;+;+;+;+;+;+;+;+;+;+;+;+;+;+	7256	608	774	675	705	644	508	643.187	670.552	641.007	667.289	641.48	645.52	88.6421	92.4135	88.3416	91.9638	88.4069	88.9636	9.34763	-0.00033662	1	1	13693.5
ENSMUSG00000079550	Mpp4	chr1;chr1;chr1;chr1;chr1;chr1;chr1;chr1;chr1;chr1;chr1;chr1;chr1;chr1;chr1;chr1;chr1;chr1;chr1;chr1;chr1;chr1;chr1;chr1;chr1;chr1;chr1;chr1;chr1;chr1;chr1;chr1;chr1;chr1;chr1;chr1;chr1;chr1;chr1;chr1;chr1;chr1;chr1;chr1;chr1;chr1;chr1;chr1;chr1;chr1;chr1;chr1;chr1;chr1;chr1;chr1;chr1;chr1;chr1;chr1;chr1;chr1;chr1;chr1;chr1;chr1;chr1;chr1;chr1;chr1;chr1;chr1;chr1;chr1;chr1;chr1;chr1;chr1;chr1;chr1…	59120935;59120935;59120935;59120936;59120940;59121144;59121253;59123443;59123443;59123443;59123443;59123443;59123443;59123443;59124631;59124631;59124631;59124631;59124631;59124631;59124631;59125523;59125523;59125523;59125523;59125523;59125523;59125523;59128932;59128932;59128932;59128932;59128932;59128932;59128932;59129925;59129925;59129925;59129925;59129925;59129925;59129925;59131922;59131922;591…	59121444;59121444;59121444;59121444;59121444;59121444;59121444;59123577;59123577;59123577;59123577;59123577;59123577;59123577;59124739;59124739;59125200;59124739;59124739;59124739;59124739;59125616;59125616;59125616;59125616;59125616;59125616;59125616;59129012;59129012;59129012;59129012;59129012;59129012;59129012;59130095;59130095;59130095;59130095;59130095;59130095;59130095;59131963;59131963;591…	-;-;-;-;-;-;-;-;-;-;-;-;-;-;-;-;-;-;-;-;-;-;-;-;-;-;-;-;-;-;-;-;-;-;-;-;-;-;-;-;-;-;-;-;-;-;-;-;-;-;-;-;-;-;-;-;-;-;-;-;-;-;-;-;-;-;-;-;-;-;-;-;-;-;-;-;-;-;-;-;-;-;-;-;-;-;-;-;-;-;-;-;-;-;-;-;-;-;-;-;-;-;-;-;-;-;-;-;-;-;-;-;-;-;-;-;-;-;-;-;-;-;-;-;-;-;-;-	7063	144	137	123	96	117	103	152.334	118.689	116.806	90.8649	116.542	130.883	21.5679	16.8044	16.5377	12.8649	16.5004	18.5308	6.91573	-0.197159	0.331475	0.581024	7851
ENSMUSG00000041809	Efhc1	chr1;chr1;chr1;chr1;chr1;chr1;chr1;chr1;chr1;chr1;chr1;chr1;chr1	20951626;20951688;20955335;20955342;20960130;20961153;20967324;20972775;20974899;20978643;20979410;20989368;20990617	20951796;20951796;20955556;20955527;20960417;20961302;20967516;20972995;20975039;20978856;20979557;20989602;20990841	+;+;+;+;+;+;+;+;+;+;+;+;+	2208	48	79	56	64	60	56	50.7779	68.4414	53.1798	60.5766	59.7653	71.1597	22.9972	30.997	24.0851	27.4351	27.0676	32.2281	5.92045	0.151604	0.528371	0.748192	9719
ENSMUSG00000026024	Als2	chr1;chr1;chr1;chr1;chr1;chr1;chr1;chr1;chr1;chr1;chr1;chr1;chr1;chr1;chr1;chr1;chr1;chr1;chr1;chr1;chr1;chr1;chr1;chr1;chr1;chr1;chr1;chr1;chr1;chr1;chr1;chr1;chr1;chr1;chr1;chr1;chr1;chr1;chr1;chr1;chr1;chr1;chr1;chr1;chr1;chr1;chr1;chr1;chr1;chr1;chr1;chr1;chr1;chr1;chr1;chr1;chr1;chr1;chr1;chr1;chr1;chr1;chr1;chr1;chr1;chr1;chr1;chr1;chr1;chr1;chr1;chr1;chr1;chr1;chr1;chr1;chr1;chr1;chr1;chr1…	59162926;59164058;59167183;59167183;59167463;59167463;59168151;59168151;59168389;59168389;59169837;59169837;59170437;59170437;59173156;59173156;59174924;59174924;59178532;59178532;59179060;59179060;59180106;59180106;59180549;59180549;59183164;59183164;59183781;59183781;59185213;59185213;59185397;59185397;59186012;59186012;59186456;59186456;59187321;59187321;59187735;59187735;59191609;59191889;591…	59164215;59164215;59167279;59167279;59167612;59167612;59168212;59168212;59168434;59168434;59170013;59170013;59170559;59170559;59173313;59173313;59175041;59175041;59178699;59178699;59179193;59179193;59180183;59180183;59180660;59180660;59183328;59183328;59183879;59183879;59185278;59185278;59185599;59185599;59186078;59186078;59186526;59186526;59187449;59187449;59187866;59187866;59192051;59192051;591…	-;-;-;-;-;-;-;-;-;-;-;-;-;-;-;-;-;-;-;-;-;-;-;-;-;-;-;-;-;-;-;-;-;-;-;-;-;-;-;-;-;-;-;-;-;-;-;-;-;-;-;-;-;-;-;-;-;-;-;-;-;-;-;-;-;-;-;-;-;-;-;-;-;-;-;-;-;-;-;-;-;-;-;-;-	9496	1289	1610	1564	1466	1301	1197	1363.6	1394.82	1485.24	1387.58	1295.91	1521.04	143.597	146.885	156.407	146.123	136.469	160.177	10.4594	-0.0133615	0.878087	0.952927	12680
ENSMUSG00000025933	Tmem14a	chr1;chr1;chr1;chr1;chr1;chr1;chr1;chr1;chr1;chr1	21218575;21218662;21225558;21225558;21225945;21225945;21226592;21226592;21229408;21229591	21218889;21218889;21225643;21225643;21226046;21226046;21226679;21226679;21230164;21230167	+;+;+;+;+;+;+;+;+;+	1351	99	110	121	155	128	92	104.729	95.2981	114.906	146.709	127.499	116.905	77.52	70.5389	85.0528	108.593	94.3739	86.5323	6.87021	0.312538	0.0877469	0.260272	4640
ENSMUSG00000025934	Gsta3	chr1;chr1;chr1;chr1;chr1;chr1;chr1;chr1;chr1;chr1;chr1;chr1;chr1;chr1;chr1;chr1;chr1;chr1;chr1;chr1;chr1;chr1;chr1;chr1	21240589;21240607;21240629;21244938;21249751;21249751;21249751;21253521;21254684;21257331;21257331;21257331;21258848;21258848;21258848;21260048;21260048;21260048;21262793;21262793;21262793;21264843;21264843;21264843	21240659;21240659;21240659;21245032;21249858;21249858;21249858;21256312;21254823;21257382;21257382;21257382;21258980;21258980;21258980;21260189;21260189;21260189;21262924;21262924;21262924;21264846;21265021;21265661	+;+;+;+;+;+;+;+;+;+;+;+;+;+;+;+;+;+;+;+;+;+;+;+	4344	11	10	7	16	16	2	11.6366	8.66346	6.64748	15.1442	15.9374	2.54142	2.67878	1.99435	1.53027	3.48622	3.66883	0.585041	3.32677	0.319293	0.571871	0.777626	10121
ENSMUSG00000067750	Khdc1a	chr1;chr1;chr1	21349641;21350258;21350876	21350119;21350440;21352200	+;+;+	1987	0	0	0	0	0	0	0	0	0	0	0	0	0	0	0	0	0	0	0	0	#N/A	#N/A	#N/A
ENSMUSG00000041040	Fam117b	chr1;chr1;chr1;chr1;chr1;chr1;chr1;chr1;chr1;chr1;chr1;chr1;chr1	59913006;59949053;59952935;59958322;59968954;59970486;59970680;59974883;59974883;59979181;59979278;59981409;59981409	59913752;59949204;59953024;59958435;59969097;59970711;59970711;59975003;59975003;59980938;59979435;59981515;59985346	+;+;+;+;+;+;+;+;+;+;+;+;+	7290	862	950	934	806	726	791	911.887	823.029	886.963	762.887	723.16	1005.13	125.087	112.898	121.669	104.648	99.1988	137.878	9.73454	-0.0737737	0.532946	0.750992	9767
ENSMUSG00000026018	Ica1l	chr1;chr1;chr1;chr1;chr1;chr1;chr1;chr1;chr1;chr1;chr1;chr1;chr1;chr1;chr1;chr1;chr1;chr1;chr1;chr1;chr1;chr1;chr1;chr1;chr1;chr1;chr1;chr1;chr1;chr1;chr1;chr1;chr1;chr1;chr1;chr1;chr1;chr1;chr1;chr1;chr1;chr1	59982490;59983487;59989068;59989075;59990885;59991124;59995954;59997451;59997451;59997451;60003656;60003656;60003656;60006234;60006234;60006234;60007808;60007808;60007808;60010109;60010109;60010109;60013820;60013820;60013820;60015255;60015712;60015712;60015712;60020791;60022578;60022578;60022578;60022578;60022578;60028068;60028068;60028068;60028068;60042797;60043070;60043070	59982869;59983579;59991239;59991239;59990927;59991188;59996028;59997711;59997711;59997711;60003705;60003705;60003705;60006319;60006319;60006319;60007906;60007906;60007906;60010234;60010234;60010234;60014018;60014018;60014018;60015835;60015835;60015835;60015835;60021384;60022615;60022650;60022650;60022650;60022650;60028236;60028229;60028246;60028236;60043087;60043184;60043122	-;-;-;-;-;-;-;-;-;-;-;-;-;-;-;-;-;-;-;-;-;-;-;-;-;-;-;-;-;-;-;-;-;-;-;-;-;-;-;-;-;-	5356	202	188	190	182	176	198	213.69	162.873	180.432	172.265	175.311	251.6	39.8974	30.4095	33.6877	32.163	32.7318	46.9754	7.58922	0.105317	0.603352	0.797152	10417
ENSMUSG00000026782	Abi2	chr1;chr1;chr1;chr1;chr1;chr1;chr1;chr1;chr1;chr1;chr1;chr1;chr1;chr1;chr1;chr1;chr1;chr1;chr1;chr1;chr1;chr1;chr1;chr1;chr1;chr1;chr1;chr1;chr1;chr1;chr1;chr1;chr1;chr1;chr1;chr1;chr1;chr1;chr1;chr1;chr1;chr1;chr1;chr1;chr1;chr1;chr1;chr1;chr1;chr1;chr1;chr1;chr1;chr1;chr1;chr1;chr1;chr1;chr1;chr1;chr1;chr1;chr1;chr1;chr1;chr1;chr1;chr1;chr1;chr1;chr1;chr1;chr1;chr1;chr1;chr1;chr1;chr1;chr1;chr1…	60409619;60409695;60409695;60409734;60409781;60409795;60409803;60409808;60434243;60434243;60434243;60434243;60434243;60434243;60434243;60437056;60437056;60437056;60437056;60437056;60437056;60437056;60437083;60437207;60437212;60438942;60438942;60438942;60438942;60438942;60438942;60443985;60443985;60443985;60443985;60443985;60443985;60443985;60443985;60443985;60443985;60443985;60447260;60447260;604…	60409919;60409919;60409919;60409919;60409919;60409919;60409919;60409919;60434492;60434410;60434410;60434410;60434410;60434410;60434410;60437232;60438959;60437232;60437232;60437232;60437232;60437232;60437232;60437232;60437232;60438959;60438959;60438959;60438959;60438959;60438959;60444082;60444082;60444082;60444082;60444082;60444778;60444082;60444082;60444082;60444082;60444082;60447406;60447406;604…	+;+;+;+;+;+;+;+;+;+;+;+;+;+;+;+;+;+;+;+;+;+;+;+;+;+;+;+;+;+;+;+;+;+;+;+;+;+;+;+;+;+;+;+;+;+;+;+;+;+;+;+;+;+;+;+;+;+;+;+;+;+;+;+;+;+;+;+;+;+;+;+;+;+;+;+;+;+;+;+;+;+;+;+;+;+;+;+;+;+;+;+;+;+	8543	2098	2492	2445	2298	2184	2192	2219.42	2158.94	2321.87	2175.08	2175.46	2785.39	259.794	252.714	271.786	254.604	254.648	326.044	11.1705	0.0908921	0.397926	0.644571	8496
ENSMUSG00000025959	Klf7	chr1;chr1;chr1;chr1;chr1;chr1;chr1;chr1;chr1;chr1;chr1	64029447;64041926;64042314;64078707;64078707;64079103;64120900;64120900;64120900;64121386;64122202	64035764;64042437;64042437;64079334;64079334;64079334;64121139;64121139;64121491;64121482;64122282	-;-;-;-;-;-;-;-;-;-;-	8131	1311	1548	1385	1694	1606	1451	1386.87	1341.1	1315.25	1603.39	1599.72	1843.8	170.566	164.937	161.758	197.194	196.743	226.762	10.5563	0.319891	0.000321625	0.00388292	1140
ENSMUSG00000073730	4933415F23Rik	chr1	23100473	23102253	-	1781	0	0	0	0	0	0	0	0	0	0	0	0	0	0	0	0	0	0	0	0	#N/A	#N/A	#N/A
ENSMUSG00000026158	Ogfrl1	chr1;chr1;chr1;chr1;chr1;chr1;chr1;chr1;chr1;chr1;chr1;chr1;chr1;chr1;chr1;chr1;chr1;chr1;chr1;chr1;chr1;chr1;chr1	23366424;23369724;23370268;23375730;23375730;23375730;23375988;23375988;23375988;23376171;23376171;23376171;23378726;23378726;23378726;23378972;23378972;23378972;23382815;23391749;23392871;23397514;23397514	23370448;23370448;23370448;23375875;23375875;23375875;23376054;23376054;23376054;23376249;23376249;23376249;23378804;23378804;23378804;23379058;23380801;23379058;23383175;23393011;23393011;23397772;23397541	-;-;-;-;-;-;-;-;-;-;-;-;-;-;-;-;-;-;-;-;-;-;-	8109	235	311	273	221	254	212	248.6	269.434	259.252	209.179	253.006	269.39	30.6573	33.2265	31.9708	25.7959	31.2007	33.2211	7.97362	-0.0874387	0.551772	0.765915	9915
ENSMUSG00000026156	B3gat2	chr1;chr1;chr1;chr1;chr1;chr1;chr1;chr1;chr1	23761753;23761926;23762011;23762768;23815221;23815221;23815221;23844873;23845101	23762259;23763228;23763228;23763228;23815365;23815740;23815739;23845021;23849158	+;+;+;+;+;+;+;+;+	6203	2437	2773	2415	2831	2877	2217	2578.04	2402.38	2293.38	2679.57	2865.74	2817.16	415.611	387.293	369.721	431.98	461.993	454.161	11.3441	0.201221	0.0236937	0.1075	3033
ENSMUSG00000026155	Smap1	chr1;chr1;chr1;chr1;chr1;chr1;chr1;chr1;chr1;chr1;chr1;chr1;chr1;chr1;chr1;chr1;chr1;chr1;chr1;chr1;chr1;chr1;chr1;chr1;chr1;chr1;chr1;chr1;chr1;chr1;chr1;chr1;chr1;chr1;chr1;chr1;chr1;chr1;chr1;chr1;chr1;chr1;chr1;chr1;chr1;chr1;chr1;chr1;chr1;chr1;chr1;chr1;chr1;chr1;chr1;chr1	23844846;23845625;23846178;23846296;23846352;23847719;23848264;23848264;23848264;23848280;23848533;23848795;23849303;23849303;23849303;23849303;23849303;23853423;23853423;23853423;23853423;23853423;23853423;23859023;23859023;23859023;23859023;23859023;23859023;23866217;23866217;23866217;23866217;23866217;23866217;23869924;23871438;23876374;23876374;23876374;23876374;23876374;23877709;23877709;238…	23845357;23846563;23846563;23846563;23846563;23847777;23848571;23848571;23848571;23848571;23848571;23849468;23849468;23849468;23849468;23849468;23849468;23853550;23853550;23853550;23853550;23853550;23853550;23859113;23859113;23859113;23859113;23859113;23859113;23866297;23866297;23866297;23866297;23866297;23866293;23869974;23871518;23876449;23876449;23876449;23876449;23876449;23877794;23877794;238…	-;-;-;-;-;-;-;-;-;-;-;-;-;-;-;-;-;-;-;-;-;-;-;-;-;-;-;-;-;-;-;-;-;-;-;-;-;-;-;-;-;-;-;-;-;-;-;-;-;-;-;-;-;-;-;-	3575	2200	2421	2283	2540	2519	1982	2327.32	2097.42	2168.03	2404.13	2509.14	2518.54	650.999	586.692	606.441	672.485	701.859	704.488	11.1881	0.172831	0.0486331	0.17759	3769
ENSMUSG00000025946	Pth2r	chr1;chr1;chr1;chr1;chr1;chr1;chr1;chr1;chr1;chr1;chr1;chr1;chr1;chr1;chr1;chr1;chr1;chr1;chr1	65282056;65311257;65321969;65321969;65336748;65336748;65336974;65336974;65343480;65343480;65345307;65345307;65346813;65351536;65363252;65372278;65383863;65386301;65388418	65282223;65311670;65322071;65322071;65336858;65336858;65337089;65337089;65343577;65343577;65345496;65345341;65346966;65351596;65363315;65372372;65384001;65386342;65389244	+;+;+;+;+;+;+;+;+;+;+;+;+;+;+;+;+;+;+	2582	0	0	0	0	0	0	0	0	0	0	0	0	0	0	0	0	0	0	0	0	#N/A	#N/A	#N/A
ENSMUSG00000026153	Fam135a	chr1;chr1;chr1;chr1;chr1;chr1;chr1;chr1;chr1;chr1;chr1;chr1;chr1;chr1;chr1;chr1;chr1;chr1;chr1;chr1;chr1;chr1;chr1;chr1;chr1;chr1;chr1;chr1;chr1;chr1;chr1;chr1;chr1;chr1;chr1;chr1;chr1;chr1;chr1;chr1;chr1;chr1;chr1;chr1;chr1;chr1;chr1;chr1;chr1;chr1;chr1;chr1;chr1;chr1;chr1;chr1;chr1;chr1;chr1;chr1;chr1;chr1;chr1;chr1;chr1;chr1;chr1;chr1;chr1;chr1;chr1;chr1;chr1;chr1;chr1;chr1;chr1;chr1;chr1;chr1…	24011093;24011093;24011245;24011591;24011604;24011681;24014779;24014779;24014779;24014779;24014779;24014779;24020675;24020675;24020675;24020675;24020675;24021854;24021854;24021854;24021854;24021854;24021854;24024213;24024213;24024213;24024213;24024213;24024213;24024275;24024782;24024782;24024782;24024782;24024782;24024782;24024782;24026608;24026608;24026608;24026608;24026608;24026608;24026608;240…	24012497;24012497;24012497;24012497;24012497;24012497;24014892;24014892;24014892;24014892;24014892;24014892;24020785;24020785;24020785;24020785;24020785;24022005;24022005;24022005;24022005;24022005;24022005;24024310;24024310;24024310;24024310;24024310;24024310;24024310;24024873;24024873;24024873;24024873;24024873;24024873;24024873;24026768;24026711;24026823;24026768;24026768;24026768;24026759;240…	-;-;-;-;-;-;-;-;-;-;-;-;-;-;-;-;-;-;-;-;-;-;-;-;-;-;-;-;-;-;-;-;-;-;-;-;-;-;-;-;-;-;-;-;-;-;-;-;-;-;-;-;-;-;-;-;-;-;-;-;-;-;-;-;-;-;-;-;-;-;-;-;-;-;-;-;-;-;-;-;-;-;-;-;-;-;-;-;-;-;-;-;-;-;-;-;-;-;-;-;-;-;-;-;-;-;-;-;-;-;-;-;-;-;-;-;-;-;-;-;-;-;-;-;-;-;-;-	7773	1539	2102	1846	2114	2017	1618	1628.07	1821.06	1753.03	2000.92	2009.11	2056.01	209.452	234.28	225.529	257.419	258.473	264.506	10.8708	0.221643	0.00986523	0.057974	2342
ENSMUSG00000026147	Col9a1	chr1;chr1;chr1;chr1;chr1;chr1;chr1;chr1;chr1;chr1;chr1;chr1;chr1;chr1;chr1;chr1;chr1;chr1;chr1;chr1;chr1;chr1;chr1;chr1;chr1;chr1;chr1;chr1;chr1;chr1;chr1;chr1;chr1;chr1;chr1;chr1;chr1;chr1;chr1;chr1;chr1;chr1;chr1;chr1;chr1;chr1;chr1;chr1;chr1;chr1;chr1;chr1;chr1;chr1;chr1;chr1;chr1;chr1;chr1;chr1;chr1;chr1;chr1;chr1;chr1;chr1;chr1;chr1;chr1;chr1;chr1;chr1;chr1;chr1;chr1;chr1;chr1;chr1;chr1;chr1…	24177610;24178259;24179284;24179475;24185038;24194683;24195187;24195517;24196891;24196891;24197017;24197300;24197300;24197444;24197444;24197444;24202014;24202014;24202014;24202297;24202297;24202297;24204658;24204658;24204658;24205054;24205054;24205054;24207386;24207386;24207386;24208174;24208174;24208174;24209059;24209059;24209059;24210373;24210373;24210373;24214539;24214539;24214539;24217536;242…	24177868;24178332;24179361;24179607;24185434;24194766;24195457;24195537;24196965;24196965;24197335;24197335;24197335;24197506;24197506;24197506;24202067;24202067;24202067;24202332;24202332;24202332;24204681;24204681;24204681;24205107;24205107;24205107;24207439;24207439;24207439;24208206;24208206;24208206;24209115;24209115;24209115;24210426;24210426;24210426;24214592;24214592;24214592;24217589;242…	+;+;+;+;+;+;+;+;+;+;+;+;+;+;+;+;+;+;+;+;+;+;+;+;+;+;+;+;+;+;+;+;+;+;+;+;+;+;+;+;+;+;+;+;+;+;+;+;+;+;+;+;+;+;+;+;+;+;+;+;+;+;+;+;+;+;+;+;+;+;+;+;+;+;+;+;+;+;+;+;+;+;+;+;+	5068	31	53	64	88	112	89	32.7941	45.9164	60.7769	83.2929	111.562	113.093	6.47081	9.06005	11.9923	16.4351	22.013	22.3151	6.1103	1.14255	9.48801e-06	0.000199634	653
ENSMUSG00000055567	Unc80	chr1;chr1;chr1;chr1;chr1;chr1;chr1;chr1;chr1;chr1;chr1;chr1;chr1;chr1;chr1;chr1;chr1;chr1;chr1;chr1;chr1;chr1;chr1;chr1;chr1;chr1;chr1;chr1;chr1;chr1;chr1;chr1;chr1;chr1;chr1;chr1;chr1;chr1;chr1;chr1;chr1;chr1;chr1;chr1;chr1;chr1;chr1;chr1;chr1;chr1;chr1;chr1;chr1;chr1;chr1;chr1;chr1;chr1;chr1;chr1;chr1;chr1;chr1;chr1;chr1;chr1;chr1;chr1;chr1;chr1;chr1;chr1;chr1;chr1;chr1;chr1;chr1;chr1;chr1;chr1…	66468367;66468414;66468430;66468447;66469464;66469464;66469464;66469464;66471976;66471976;66471976;66471976;66473231;66473231;66473231;66473231;66483241;66483241;66483241;66483241;66485765;66485765;66485765;66485765;66490992;66490992;66503530;66503530;66503530;66504923;66504923;66504923;66506630;66506630;66507326;66507326;66509267;66509267;66510550;66510550;66521455;66521455;66525643;66525643;665…	66468538;66468538;66468538;66468538;66469512;66469512;66469512;66469512;66472132;66472132;66472132;66472132;66473532;66473532;66473532;66473532;66483364;66483364;66483364;66483364;66485841;66486190;66485841;66485841;66491131;66491131;66503791;66503791;66503791;66505057;66504944;66505057;66506846;66506846;66507466;66507466;66509535;66509535;66510924;66510924;66521601;66521601;66525790;66525790;665…	+;+;+;+;+;+;+;+;+;+;+;+;+;+;+;+;+;+;+;+;+;+;+;+;+;+;+;+;+;+;+;+;+;+;+;+;+;+;+;+;+;+;+;+;+;+;+;+;+;+;+;+;+;+;+;+;+;+;+;+;+;+;+;+;+;+;+;+;+;+;+;+;+;+;+;+;+;+;+;+;+;+;+;+;+;+;+;+;+;+;+;+;+;+;+;+;+;+;+;+;+;+;+;+;+;+;+;+;+;+;+;+;+;+;+;+;+;+;+;+;+;+;+;+;+;+;+;+	14425	72	135	95	206	174	143	76.1669	116.957	90.2158	194.981	173.319	181.711	5.2802	8.10792	6.25413	13.5169	12.0152	12.597	7.03989	0.956931	7.13248e-07	2.17178e-05	452
ENSMUSG00000026000	Lancl1	chr1;chr1;chr1;chr1;chr1;chr1;chr1;chr1;chr1;chr1;chr1;chr1;chr1;chr1;chr1;chr1;chr1;chr1;chr1;chr1;chr1;chr1;chr1;chr1;chr1;chr1;chr1;chr1;chr1;chr1;chr1;chr1;chr1;chr1;chr1;chr1;chr1;chr1	67000517;67000517;67003375;67004339;67004339;67004339;67004790;67004790;67004790;67006868;67006868;67006868;67007018;67009228;67009228;67009228;67009228;67009911;67009911;67009911;67009933;67019609;67020858;67020858;67020858;67020858;67020858;67034124;67034124;67034124;67034124;67038495;67038495;67038495;67038495;67038772;67038776;67038802	67003557;67003557;67003557;67004411;67004411;67004411;67004966;67004966;67004966;67007050;67007050;67007050;67007050;67009374;67009374;67009374;67009374;67010046;67010046;67010046;67010046;67022218;67021065;67021065;67021065;67021065;67021065;67034241;67034241;67034241;67034241;67038591;67038591;67038872;67038591;67038834;67038865;67038834	-;-;-;-;-;-;-;-;-;-;-;-;-;-;-;-;-;-;-;-;-;-;-;-;-;-;-;-;-;-;-;-;-;-;-;-;-;-	6863	1037	1200	1080	1147	1066	825	1097.01	1039.62	1025.61	1085.65	1061.83	1048.33	159.845	151.481	149.441	158.188	154.718	152.752	10.0494	0.0152346	0.85793	0.942381	12529
ENSMUSG00000025991	Cps1	chr1;chr1;chr1;chr1;chr1;chr1;chr1;chr1;chr1;chr1;chr1;chr1;chr1;chr1;chr1;chr1;chr1;chr1;chr1;chr1;chr1;chr1;chr1;chr1;chr1;chr1;chr1;chr1;chr1;chr1;chr1;chr1;chr1;chr1;chr1;chr1;chr1;chr1	67123026;67139757;67142865;67143866;67145787;67148710;67152282;67156133;67156824;67157739;67158864;67160859;67162581;67165382;67166369;67168241;67170849;67172656;67174303;67176909;67180071;67195143;67196538;67197005;67198301;67204508;67205132;67206756;67209596;67212403;67214017;67215410;67217852;67220503;67227124;67228236;67229389;67230248	67123290;67139866;67143009;67143955;67145843;67148802;67152371;67156261;67156930;67157877;67158941;67160957;67162676;67165571;67166526;67168369;67170993;67172866;67174501;67177085;67180189;67195284;67196603;67197068;67198482;67204702;67205199;67206831;67209673;67212510;67214106;67215580;67217926;67220601;67227183;67228348;67229518;67231259	+;+;+;+;+;+;+;+;+;+;+;+;+;+;+;+;+;+;+;+;+;+;+;+;+;+;+;+;+;+;+;+;+;+;+;+;+;+	5555	0	0	0	0	0	0	0	0	0	0	0	0	0	0	0	0	0	0	0	0	#N/A	#N/A	#N/A
ENSMUSG00000073722	4931408C20Rik	chr1;chr1	26681814;26687241	26685911;26687460	-;-	4318	0	0	0	0	0	0	0	0	0	0	0	0	0	0	0	0	0	0	0	0	#N/A	#N/A	#N/A
ENSMUSG00000048411	Gm597	chr1;chr1	28776117;28780034	28778784;28780252	-;-	2887	0	0	0	0	0	0	0	0	0	0	0	0	0	0	0	0	0	0	0	0	#N/A	#N/A	#N/A
ENSMUSG00000048874	Phf3	chr1;chr1;chr1;chr1;chr1;chr1;chr1;chr1;chr1;chr1;chr1;chr1;chr1;chr1;chr1;chr1;chr1;chr1;chr1;chr1;chr1;chr1;chr1;chr1;chr1;chr1;chr1;chr1;chr1;chr1;chr1;chr1;chr1;chr1;chr1;chr1;chr1;chr1;chr1;chr1;chr1;chr1;chr1;chr1;chr1;chr1;chr1;chr1;chr1;chr1;chr1;chr1;chr1;chr1;chr1;chr1;chr1;chr1;chr1;chr1;chr1;chr1;chr1;chr1;chr1;chr1;chr1;chr1	30802339;30802342;30803546;30806169;30806169;30806205;30808723;30808723;30808723;30808723;30810683;30810683;30810683;30811772;30811772;30811904;30813017;30813017;30813017;30813571;30813960;30813960;30815315;30816468;30816468;30816468;30820081;30820081;30820081;30820081;30820226;30820683;30820683;30820683;30820683;30820683;30821058;30821131;30821131;30821131;30821131;30821131;30824210;30824210;308…	30805942;30805942;30806364;30806364;30806364;30806364;30809105;30808812;30808812;30808812;30810712;30810830;30810830;30811967;30811967;30811967;30813535;30813152;30813152;30814091;30814091;30814091;30816584;30816584;30816584;30816584;30820237;30820237;30820237;30820237;30820237;30820827;30820827;30820827;30820827;30820827;30823843;30821314;30821314;30821314;30821314;30821314;30824519;30824519;308…	-;-;-;-;-;-;-;-;-;-;-;-;-;-;-;-;-;-;-;-;-;-;-;-;-;-;-;-;-;-;-;-;-;-;-;-;-;-;-;-;-;-;-;-;-;-;-;-;-;-;-;-;-;-;-;-;-;-;-;-;-;-;-;-;-;-;-;-	14190	2077	2818	2537	2519	2231	2026	2197.2	2441.36	2409.24	2384.26	2222.27	2574.46	154.842	172.048	169.784	168.024	156.608	181.427	11.2115	0.0270083	0.777503	0.900586	11882
ENSMUSG00000062209	Erbb4	chr1;chr1;chr1;chr1;chr1;chr1;chr1;chr1;chr1;chr1;chr1;chr1;chr1;chr1;chr1;chr1;chr1;chr1;chr1;chr1;chr1;chr1;chr1;chr1;chr1;chr1;chr1;chr1;chr1;chr1;chr1;chr1;chr1;chr1;chr1;chr1;chr1;chr1;chr1;chr1;chr1;chr1;chr1;chr1;chr1;chr1;chr1;chr1;chr1;chr1;chr1;chr1;chr1;chr1;chr1;chr1;chr1;chr1;chr1;chr1;chr1;chr1;chr1;chr1;chr1;chr1;chr1;chr1;chr1;chr1;chr1;chr1;chr1;chr1;chr1;chr1;chr1;chr1;chr1;chr1…	68032186;68032186;68042441;68042441;68043908;68071518;68071518;68073098;68073098;68075418;68075418;68078536;68078536;68080640;68080640;68198842;68198842;68250580;68250580;68250655;68254529;68254529;68254529;68259181;68259181;68259181;68290155;68290243;68290243;68290439;68290439;68298150;68298287;68298287;68298287;68298287;68305845;68305845;68305845;68305845;68309595;68309595;68309595;68309595;683…	68040486;68040486;68042738;68042738;68043955;68071688;68071688;68073195;68073195;68075564;68075564;68078611;68078611;68080795;68080795;68199027;68199027;68250678;68250678;68250678;68254651;68254651;68254651;68259313;68259313;68259313;68290317;68290317;68290317;68290483;68290483;68298441;68298318;68298441;68298441;68298441;68305938;68305938;68305938;68305938;68309727;68309727;68309727;68309727;683…	-;-;-;-;-;-;-;-;-;-;-;-;-;-;-;-;-;-;-;-;-;-;-;-;-;-;-;-;-;-;-;-;-;-;-;-;-;-;-;-;-;-;-;-;-;-;-;-;-;-;-;-;-;-;-;-;-;-;-;-;-;-;-;-;-;-;-;-;-;-;-;-;-;-;-;-;-;-;-;-;-;-	12355	24	29	47	31	57	67	25.389	25.124	44.6331	29.3418	56.777	85.1375	2.05495	2.03351	3.61255	2.37489	4.59547	6.89093	5.41108	0.847941	0.029905	0.126836	3245
ENSMUSG00000045648	Vwc2l	chr1;chr1;chr1;chr1;chr1;chr1;chr1;chr1;chr1;chr1;chr1;chr1;chr1;chr1;chr1	70725715;70725752;70725902;70725923;70726253;70728699;70728699;70728699;70728699;70729020;70750937;70750937;70882067;70882067;70882067	70726438;70726438;70726438;70726049;70726438;70728878;70732202;70729168;70729168;70729168;70751066;70751066;70885382;70882489;70885397	+;+;+;+;+;+;+;+;+;+;+;+;+;+;+	7689	0	0	0	0	0	0	0	0	0	0	0	0	0	0	0	0	0	0	0	0	#N/A	#N/A	#N/A
ENSMUSG00000117091	AC153137.1	chr1	30977243	30977968	-	726	0	0	0	0	0	0	0	0	0	0	0	0	0	0	0	0	0	0	0	0	#N/A	#N/A	#N/A
ENSMUSG00000086727	4931428L18Rik	chr1;chr1;chr1;chr1;chr1;chr1;chr1;chr1;chr1;chr1;chr1;chr1;chr1;chr1;chr1;chr1;chr1;chr1;chr1;chr1;chr1;chr1;chr1;chr1;chr1;chr1	30997842;30997867;30997867;30999819;31019188;31020848;31020852;31020852;31047585;31047585;31062035;31096372;31135137;31141164;31141717;31202931;31204252;31204252;31204252;31204252;31204252;31222476;31222476;31222476;31222476;31222476	30998938;30998943;30998943;30999904;31019685;31020963;31020963;31020963;31047772;31047772;31062107;31096454;31135247;31141768;31141764;31203388;31204473;31204473;31204473;31204473;31204473;31222684;31222628;31222657;31222597;31222617	-;-;-;-;-;-;-;-;-;-;-;-;-;-;-;-;-;-;-;-;-;-;-;-;-;-	3751	0	0	0	0	0	0	0	0	0	0	0	0	0	0	0	0	0	0	0	0	#N/A	#N/A	#N/A
ENSMUSG00000050217	Lgsn	chr1;chr1;chr1;chr1;chr1;chr1;chr1;chr1	31176401;31189366;31189470;31190363;31190363;31196782;31203331;31203331	31176480;31189498;31189498;31190524;31190524;31196948;31204725;31204725	+;+;+;+;+;+;+;+	1937	0	0	0	0	0	0	0	0	0	0	0	0	0	0	0	0	0	0	0	0	#N/A	#N/A	#N/A
ENSMUSG00000026063	Pih1d3	chr1	31222838	31224288	+	1451	0	0	0	0	0	0	0	0	0	0	0	0	0	0	0	0	0	0	0	0	#N/A	#N/A	#N/A
ENSMUSG00000039372	March4	chr1;chr1;chr1;chr1	72427112;72447156;72452442;72534625	72429009;72447348;72452597;72536930	-;-;-;-	4553	88	184	151	103	132	111	93.0929	159.408	143.396	97.4905	131.484	141.049	20.4465	35.0116	31.4947	21.4124	28.8784	30.9793	6.99526	-0.0975082	0.668945	0.837835	10986
ENSMUSG00000091318	Gm5415	chr1	32543686	32547294	-	3609	0	0	0	0	0	0	0	0	0	0	0	0	0	0	0	0	0	0	0	0	#N/A	#N/A	#N/A
ENSMUSG00000026179	Pnkd	chr1;chr1;chr1;chr1;chr1;chr1;chr1;chr1;chr1;chr1;chr1;chr1;chr1;chr1;chr1;chr1;chr1;chr1;chr1;chr1;chr1;chr1;chr1;chr1;chr1;chr1;chr1;chr1;chr1;chr1;chr1;chr1;chr1;chr1;chr1;chr1;chr1;chr1;chr1;chr1;chr1	74284930;74285045;74285050;74285054;74285055;74285777;74285842;74285842;74285842;74285842;74285842;74287092;74287092;74287092;74332610;74332663;74347385;74347385;74347385;74347385;74347652;74347652;74347652;74348763;74348763;74348763;74349308;74349308;74349308;74349714;74349714;74349714;74350617;74350617;74350617;74351537;74351537;74351537;74351758;74351758;74351758	74285137;74285137;74285137;74285137;74285137;74286010;74286634;74286010;74286010;74286010;74286010;74287273;74287208;74287454;74332791;74336261;74347500;74347500;74347566;74347500;74347764;74347764;74347764;74348821;74348821;74348821;74349400;74349400;74349400;74349877;74349877;74349877;74350703;74350703;74350703;74351652;74351652;74351652;74353686;74353694;74353684	+;+;+;+;+;+;+;+;+;+;+;+;+;+;+;+;+;+;+;+;+;+;+;+;+;+;+;+;+;+;+;+;+;+;+;+;+;+;+;+;+	7832	1037	1160	1017	1178	972	798	1097.01	1004.96	965.783	1114.99	968.197	1014.03	140.068	128.315	123.312	142.363	123.621	129.472	10.0049	0.0137841	0.881746	0.955265	12703
ENSMUSG00000004768	Rab23	chr1;chr1;chr1;chr1;chr1;chr1;chr1;chr1;chr1;chr1;chr1;chr1;chr1;chr1;chr1;chr1;chr1;chr1;chr1;chr1;chr1;chr1;chr1;chr1;chr1;chr1;chr1;chr1;chr1;chr1;chr1;chr1;chr1;chr1;chr1;chr1;chr1;chr1;chr1;chr1;chr1;chr1;chr1;chr1;chr1;chr1;chr1;chr1	33719887;33719887;33719895;33719909;33719910;33720138;33720407;33721608;33721608;33721608;33721608;33721608;33721608;33721608;33723786;33723786;33723786;33723786;33723786;33723786;33723786;33724934;33724934;33724934;33724934;33724934;33734528;33734702;33734702;33734702;33734702;33736657;33736800;33736800;33736800;33736800;33738137;33738288;33738288;33738288;33738288;33738288;33739253;33739253;337…	33720173;33720173;33720173;33720173;33720173;33720173;33720584;33721699;33721699;33721699;33721699;33721699;33721699;33721712;33724005;33724005;33725476;33724102;33724005;33724005;33723837;33725019;33725019;33725019;33726891;33725019;33734858;33735354;33734858;33734858;33734858;33736882;33736882;33736882;33736882;33736882;33738380;33738380;33738380;33738380;33738380;33738380;33739370;33740772;337…	+;+;+;+;+;+;+;+;+;+;+;+;+;+;+;+;+;+;+;+;+;+;+;+;+;+;+;+;+;+;+;+;+;+;+;+;+;+;+;+;+;+;+;+;+;+;+;+	8285	923	1021	997	956	973	819	976.417	884.54	946.791	904.863	969.193	1040.71	117.854	106.764	114.278	109.217	116.982	125.614	9.89722	0.0539674	0.569028	0.776185	10089
ENSMUSG00000026172	Bcs1l	chr1;chr1;chr1;chr1;chr1;chr1;chr1;chr1;chr1;chr1;chr1;chr1;chr1;chr1;chr1;chr1;chr1;chr1;chr1;chr1;chr1;chr1;chr1;chr1;chr1;chr1	74588289;74588300;74588374;74589486;74589486;74589486;74589960;74589960;74589960;74590265;74590265;74590265;74590266;74590671;74590671;74590671;74590671;74590960;74590960;74590960;74591589;74591589;74591589;74591822;74591822;74591822	74588393;74588487;74588604;74589878;74589878;74589878;74590099;74590099;74590099;74590459;74590459;74590459;74590459;74590908;74590734;74590734;74590734;74591129;74591129;74591129;74591706;74591706;74591706;74592189;74592124;74592443	+;+;+;+;+;+;+;+;+;+;+;+;+;+;+;+;+;+;+;+;+;+;+;+;+;+	2192	345	315	340	355	262	247	364.966	272.899	322.877	336.011	260.975	313.865	166.499	124.498	147.298	153.29	119.058	143.187	8.28458	-0.0769354	0.626088	0.812221	10609
ENSMUSG00000042197	Zfp451	chr1;chr1;chr1;chr1;chr1;chr1;chr1;chr1;chr1;chr1;chr1;chr1;chr1;chr1;chr1;chr1;chr1;chr1;chr1;chr1;chr1;chr1;chr1;chr1;chr1;chr1;chr1;chr1;chr1;chr1;chr1;chr1;chr1;chr1;chr1;chr1;chr1;chr1;chr1;chr1;chr1;chr1;chr1;chr1;chr1;chr1;chr1;chr1;chr1;chr1;chr1;chr1;chr1;chr1;chr1;chr1;chr1;chr1;chr1;chr1	33761545;33761545;33765844;33765844;33769721;33769721;33770769;33770769;33772893;33772893;33776269;33776269;33777543;33779044;33779044;33779044;33779056;33779189;33779896;33779896;33779896;33779896;33779896;33782068;33782068;33782068;33782068;33782178;33783041;33783041;33783041;33783041;33783041;33783802;33783853;33783853;33783853;33786407;33786407;33786454;33792136;33800135;33805339;33805339;338…	33762209;33762209;33765909;33765909;33769907;33769907;33770899;33770899;33773033;33773033;33777863;33777863;33777863;33779191;33779191;33779191;33779191;33779191;33780049;33780049;33780049;33780049;33780049;33782194;33782194;33782194;33782194;33782194;33783191;33783191;33783191;33783191;33783191;33783937;33783964;33783964;33783964;33786532;33786532;33786532;33803613;33800767;33805419;33805419;338…	-;-;-;-;-;-;-;-;-;-;-;-;-;-;-;-;-;-;-;-;-;-;-;-;-;-;-;-;-;-;-;-;-;-;-;-;-;-;-;-;-;-;-;-;-;-;-;-;-;-;-;-;-;-;-;-;-;-;-;-	15839	1832	2438	2548	2048	2139	2127	1938.02	2112.15	2419.68	1938.45	2130.63	2702.8	122.358	133.351	152.767	122.385	134.518	170.642	11.1075	0.0658225	0.600457	0.79563	10386
ENSMUSG00000090071	Cdk5r2	chr1	74854934	74857732	+	2799	10	5	20	13	12	12	10.5787	4.33173	18.9928	12.3046	11.9531	15.2485	3.77947	1.5476	6.78556	4.39608	4.27047	5.44784	3.60872	0.220655	0.732955	0.875631	11520
ENSMUSG00000049339	Retreg2	chr1;chr1;chr1;chr1;chr1;chr1;chr1;chr1;chr1;chr1;chr1;chr1;chr1;chr1;chr1;chr1;chr1;chr1;chr1;chr1;chr1;chr1;chr1;chr1;chr1;chr1;chr1;chr1;chr1;chr1;chr1;chr1;chr1;chr1;chr1;chr1;chr1;chr1;chr1;chr1;chr1;chr1;chr1;chr1;chr1;chr1;chr1;chr1;chr1	75142778;75142786;75142794;75142980;75143165;75143182;75143369;75143369;75143369;75143369;75143369;75143378;75143923;75143923;75143923;75143923;75143923;75143923;75143923;75144304;75144304;75144304;75144304;75144392;75144392;75144552;75144622;75144622;75144622;75144622;75144960;75144960;75144960;75144960;75145259;75145259;75145259;75145259;75145304;75145680;75145680;75145680;75145680;75145680;751…	75143128;75143128;75143128;75143128;75143276;75143475;75143475;75143475;75143475;75143475;75143475;75143475;75143953;75144109;75143953;75143953;75143953;75143953;75143953;75144439;75144377;75144439;75144439;75144439;75144439;75144664;75144706;75144706;75144706;75144706;75145103;75145103;75145103;75145103;75145353;75145353;75145353;75145353;75145350;75145761;75145815;75145815;75145815;75145815;751…	+;+;+;+;+;+;+;+;+;+;+;+;+;+;+;+;+;+;+;+;+;+;+;+;+;+;+;+;+;+;+;+;+;+;+;+;+;+;+;+;+;+;+;+;+;+;+;+;+	2999	1568	1708	1551	1604	1455	1131	1658.75	1479.72	1472.89	1518.2	1449.31	1437.17	553.1	493.404	491.127	506.236	483.264	479.217	10.5529	-0.0661537	0.449556	0.689209	8976
ENSMUSG00000026198	Abcb6	chr1;chr1;chr1;chr1;chr1;chr1;chr1;chr1;chr1;chr1;chr1;chr1;chr1;chr1;chr1;chr1;chr1;chr1;chr1;chr1;chr1;chr1;chr1;chr1;chr1;chr1;chr1;chr1;chr1;chr1;chr1;chr1;chr1;chr1;chr1;chr1;chr1;chr1;chr1;chr1;chr1;chr1;chr1;chr1;chr1;chr1;chr1;chr1;chr1;chr1;chr1;chr1;chr1;chr1;chr1;chr1	75171717;75171719;75171758;75172114;75172114;75172114;75172266;75172266;75172266;75172555;75172555;75172720;75172791;75172791;75173545;75173862;75174139;75174139;75174326;75174326;75174326;75174478;75174478;75174702;75174702;75174702;75174973;75174973;75175508;75175508;75175508;75175552;75176090;75176090;75176090;75176090;75177303;75177303;75177303;75177303;75177665;75177665;75177665;75177665;751…	75171988;75171988;75171988;75172182;75172182;75172182;75172302;75172360;75172360;75173919;75172667;75174224;75172869;75172965;75173649;75173919;75174224;75174224;75174554;75174389;75174389;75174554;75174554;75175038;75174827;75174827;75175038;75175038;75175617;75175617;75175617;75175617;75176211;75176211;75176211;75176211;75177486;75177486;75177486;75177486;75177766;75178102;75177766;75177766;751…	-;-;-;-;-;-;-;-;-;-;-;-;-;-;-;-;-;-;-;-;-;-;-;-;-;-;-;-;-;-;-;-;-;-;-;-;-;-;-;-;-;-;-;-;-;-;-;-;-;-;-;-;-;-;-;-	5315	670	735	671	564	538	432	708.775	636.765	637.208	533.832	535.895	548.946	133.354	119.805	119.889	100.439	100.827	103.282	9.22198	-0.29269	0.00323172	0.0251253	1770
ENSMUSG00000026204	Ptprn	chr1;chr1;chr1;chr1;chr1;chr1;chr1;chr1;chr1;chr1;chr1;chr1;chr1;chr1;chr1;chr1;chr1;chr1;chr1;chr1;chr1;chr1;chr1;chr1;chr1;chr1;chr1;chr1;chr1;chr1;chr1;chr1;chr1;chr1;chr1;chr1;chr1;chr1;chr1;chr1;chr1;chr1;chr1;chr1	75247027;75247837;75248102;75248726;75251751;75252256;75252468;75252771;75253012;75253260;75253923;75254585;75254779;75255125;75255627;75256843;75256858;75257293;75257293;75257945;75258379;75258491;75258491;75258559;75258583;75260571;75260571;75260571;75260571;75262027;75262027;75262027;75262027;75262027;75262323;75262323;75262323;75262323;75262323;75263858;75263948;75264004;75264004;75264434	75247620;75247910;75248166;75248779;75251917;75252375;75252545;75252844;75253159;75253460;75254141;75254649;75254858;75255211;75255901;75256880;75256880;75257997;75257424;75258296;75258637;75258637;75258637;75258637;75258637;75260667;75260667;75260667;75260667;75262140;75262140;75262140;75262140;75262140;75262373;75262373;75262373;75262373;75262373;75263907;75264050;75264208;75264213;75264502	-;-;-;-;-;-;-;-;-;-;-;-;-;-;-;-;-;-;-;-;-;-;-;-;-;-;-;-;-;-;-;-;-;-;-;-;-;-;-;-;-;-;-;-	4249	24	22	33	7	20	9	25.389	19.0596	31.3381	6.62557	19.9218	11.4364	5.97528	4.48567	7.37541	1.55932	4.68857	2.69155	4.16063	-0.996564	0.016124	0.0819619	2706
ENSMUSG00000026126	Ptpn18	chr1;chr1;chr1;chr1;chr1;chr1;chr1;chr1;chr1;chr1;chr1;chr1;chr1;chr1;chr1;chr1;chr1;chr1;chr1;chr1;chr1;chr1;chr1;chr1;chr1;chr1;chr1;chr1;chr1;chr1;chr1;chr1;chr1;chr1;chr1;chr1;chr1;chr1;chr1;chr1;chr1;chr1;chr1	34459762;34459765;34459777;34459792;34462702;34462702;34462702;34463107;34463107;34463107;34463269;34463269;34463271;34463466;34463466;34463466;34463466;34468293;34468293;34469840;34469840;34469840;34470200;34470200;34470200;34471493;34471493;34471493;34471641;34471641;34471641;34471812;34471812;34471812;34472103;34472720;34472763;34473335;34473335;34473579;34474499;34475644;34475644	34461056;34459916;34459844;34459916;34462810;34462810;34462810;34463364;34463183;34463183;34463364;34463364;34463364;34466866;34463504;34463504;34463504;34468361;34468361;34469902;34469902;34469902;34470342;34470342;34470342;34471559;34471559;34471559;34471718;34471718;34471718;34471916;34471917;34471901;34472191;34472968;34472968;34473409;34473409;34473784;34474692;34475733;34475733	+;+;+;+;+;+;+;+;+;+;+;+;+;+;+;+;+;+;+;+;+;+;+;+;+;+;+;+;+;+;+;+;+;+;+;+;+;+;+;+;+;+;+	6492	0	0	0	0	0	0	0	0	0	0	0	0	0	0	0	0	0	0	0	0	#N/A	#N/A	#N/A
ENSMUSG00000026125	Prss39	chr1;chr1;chr1;chr1;chr1;chr1;chr1;chr1;chr1	34498410;34498421;34499228;34499228;34499644;34500016;34500016;34502027;34502624	34498628;34498628;34499390;34499390;34499709;34500290;34500132;34502196;34503063	+;+;+;+;+;+;+;+;+	1333	0	0	0	0	0	0	0	0	0	0	0	0	0	0	0	0	0	0	0	0	#N/A	#N/A	#N/A
ENSMUSG00000026124	Cfc1	chr1;chr1;chr1;chr1;chr1;chr1	34535648;34536198;34536350;34537132;34537326;34544025	34535955;34536247;34536517;34537246;34537435;34544313	+;+;+;+;+;+	1040	0	0	0	0	0	0	0	0	0	0	0	0	0	0	0	0	0	0	0	0	#N/A	#N/A	#N/A
ENSMUSG00000037529	Prss40	chr1;chr1;chr1;chr1;chr1;chr1;chr1;chr1;chr1;chr1;chr1;chr1;chr1	34543968;34552334;34552334;34555969;34555969;34555969;34557853;34557853;34557853;34559743;34559743;34560730;34560730	34544745;34552809;34552693;34556138;34556138;34556138;34558127;34558127;34558111;34559905;34559934;34560920;34560943	-;-;-;-;-;-;-;-;-;-;-;-;-	2105	0	0	0	0	0	0	0	0	0	0	0	0	0	0	0	0	0	0	0	0	#N/A	#N/A	#N/A
ENSMUSG00000033061	Resp18	chr1;chr1;chr1;chr1;chr1;chr1;chr1;chr1;chr1;chr1;chr1;chr1;chr1;chr1;chr1;chr1;chr1	75272199;75272201;75272311;75273957;75273957;75273957;75274070;75274168;75274168;75274397;75274397;75275613;75275613;75275613;75278202;75278202;75278202	75272361;75272361;75272361;75274046;75274046;75274046;75274529;75274210;75274263;75274529;75274529;75275717;75275717;75275717;75278284;75278316;75278415	-;-;-;-;-;-;-;-;-;-;-;-;-;-;-;-;-	1032	0	0	0	0	0	0	0	0	0	0	0	0	0	0	0	0	0	0	0	0	#N/A	#N/A	#N/A
ENSMUSG00000033007	Asic4	chr1;chr1;chr1;chr1;chr1;chr1;chr1;chr1;chr1;chr1;chr1;chr1;chr1;chr1;chr1;chr1;chr1;chr1;chr1	75450436;75450699;75469111;75469111;75469357;75469357;75469671;75469671;75470279;75472284;75472284;75472822;75472822;75472992;75472992;75473243;75473243;75473519;75473519	75451413;75451413;75469255;75469255;75469484;75469484;75469833;75469833;75470335;75472437;75472437;75472913;75472913;75473071;75473071;75473347;75473347;75474343;75474340	+;+;+;+;+;+;+;+;+;+;+;+;+;+;+;+;+;+;+	2727	12	6	9	3	6	4	12.6945	5.19808	8.54676	2.83953	5.97653	5.08283	4.65511	1.90615	3.13412	1.04126	2.19161	1.86389	2.67579	-0.927715	0.142217	0.352606	5551
ENSMUSG00000037503	Fam168b	chr1;chr1;chr1;chr1;chr1;chr1;chr1;chr1;chr1;chr1;chr1;chr1;chr1;chr1;chr1;chr1;chr1;chr1;chr1;chr1;chr1;chr1;chr1;chr1;chr1;chr1;chr1;chr1;chr1;chr1;chr1;chr1;chr1;chr1;chr1;chr1;chr1;chr1;chr1;chr1;chr1;chr1;chr1;chr1;chr1;chr1;chr1	34813219;34813226;34817235;34817352;34817997;34817997;34817997;34817997;34818009;34819592;34819592;34819592;34819592;34819592;34819612;34819699;34819867;34819867;34819867;34819867;34819867;34819867;34819867;34824020;34824020;34828642;34828767;34828767;34828767;34828767;34828767;34828767;34836733;34836733;34836733;34836733;34836733;34836733;34836733;34842828;34842828;34842828;34842828;34842828;348…	34817404;34817404;34817404;34817404;34818126;34818126;34818126;34818126;34818126;34819769;34819769;34819790;34819769;34819769;34819769;34819769;34819920;34820009;34820009;34819963;34820009;34820009;34820009;34824055;34824055;34828847;34828847;34828847;34828847;34828847;34828847;34828847;34836813;34836813;34836813;34836813;34836813;34836813;34836813;34843004;34843065;34843013;34843034;34842985;348…	-;-;-;-;-;-;-;-;-;-;-;-;-;-;-;-;-;-;-;-;-;-;-;-;-;-;-;-;-;-;-;-;-;-;-;-;-;-;-;-;-;-;-;-;-;-;-	5219	8093	8816	9207	8290	7692	6681	8561.37	7637.71	8743.33	7846.57	7661.91	8489.6	1640.42	1463.44	1675.29	1503.46	1468.08	1626.67	12.9935	-0.0556821	0.554469	0.767655	9938
ENSMUSG00000026123	Plekhb2	chr1;chr1;chr1;chr1;chr1;chr1;chr1;chr1;chr1;chr1;chr1;chr1;chr1;chr1;chr1;chr1;chr1;chr1;chr1;chr1;chr1	34849976;34849992;34851837;34861873;34861873;34861873;34863006;34863006;34863006;34863471;34863471;34863471;34864473;34864473;34866141;34866141;34869300;34869300;34876911;34877656;34879420	34850063;34850063;34851977;34861917;34861917;34861917;34863158;34863158;34863158;34863475;34863573;34863573;34864512;34864512;34866230;34866230;34869405;34873956;34879580;34877799;34879577	+;+;+;+;+;+;+;+;+;+;+;+;+;+;+;+;+;+;+;+;+	7987	887	1054	1035	1201	1224	846	938.334	913.129	982.877	1136.76	1219.21	1075.02	117.483	114.327	123.06	142.326	152.649	134.596	10.0216	0.275612	0.00208918	0.0178201	1613
ENSMUSG00000032968	Inha	chr1;chr1	75507077;75509334	75507518;75510366	+;+	1475	106	108	89	150	159	82	112.135	93.5654	84.5179	141.976	158.378	104.198	76.0234	63.4342	57.3003	96.2552	107.375	70.6428	6.83563	0.47919	0.0231271	0.105642	3013
ENSMUSG00000037470	Uggt1	chr1;chr1;chr1;chr1;chr1;chr1;chr1;chr1;chr1;chr1;chr1;chr1;chr1;chr1;chr1;chr1;chr1;chr1;chr1;chr1;chr1;chr1;chr1;chr1;chr1;chr1;chr1;chr1;chr1;chr1;chr1;chr1;chr1;chr1;chr1;chr1;chr1;chr1;chr1;chr1;chr1;chr1;chr1;chr1;chr1;chr1;chr1;chr1;chr1;chr1;chr1;chr1;chr1;chr1;chr1;chr1;chr1;chr1;chr1;chr1;chr1;chr1;chr1;chr1;chr1;chr1;chr1;chr1;chr1;chr1;chr1;chr1;chr1;chr1;chr1;chr1;chr1;chr1;chr1;chr1…	36140027;36143482;36143486;36146032;36146032;36146032;36146157;36146625;36146625;36146625;36146625;36150045;36150045;36150045;36150045;36151634;36151634;36151634;36155073;36155073;36155073;36156227;36156227;36156227;36157400;36157400;36157400;36158108;36158108;36158108;36159942;36159942;36159942;36161676;36161676;36161676;36161747;36162205;36162205;36162205;36162205;36162226;36163221;36163221;361…	36144251;36144251;36144251;36146185;36146185;36146185;36146185;36146741;36146741;36146741;36146741;36150159;36150524;36150159;36150159;36151794;36151794;36151794;36155255;36155255;36155255;36156311;36156311;36156311;36157501;36157501;36157501;36158196;36158196;36158196;36160026;36160026;36160026;36161761;36161761;36161761;36161761;36162363;36162363;36163410;36162363;36162363;36163410;36163410;361…	-;-;-;-;-;-;-;-;-;-;-;-;-;-;-;-;-;-;-;-;-;-;-;-;-;-;-;-;-;-;-;-;-;-;-;-;-;-;-;-;-;-;-;-;-;-;-;-;-;-;-;-;-;-;-;-;-;-;-;-;-;-;-;-;-;-;-;-;-;-;-;-;-;-;-;-;-;-;-;-;-;-;-;-;-;-;-;-;-;-;-;-;-;-;-;-;-;-;-;-;-;-;-;-;-;-;-;-;-;-;-;-;-;-;-;-;-;-;-;-;-;-;-;-;-;-;-;-	12853	2361	2982	2808	2902	2403	2277	2497.64	2583.44	2666.59	2746.77	2393.6	2893.4	194.323	200.999	207.468	213.707	186.229	225.115	11.3607	0.0523149	0.586179	0.785987	10264
ENSMUSG00000047180	Neurl3	chr1;chr1;chr1;chr1;chr1;chr1;chr1;chr1	36264597;36268656;36268861;36269213;36273338;36273338;36274373;36274635	36266553;36268709;36269701;36269701;36273583;36273435;36274446;36274679	-;-;-;-;-;-;-;-	3217	0	0	0	0	0	0	0	0	0	0	0	0	0	0	0	0	0	0	0	0	#N/A	#N/A	#N/A
ENSMUSG00000037447	Arid5a	chr1;chr1;chr1;chr1;chr1;chr1;chr1;chr1;chr1;chr1;chr1;chr1;chr1;chr1;chr1;chr1;chr1;chr1;chr1;chr1;chr1;chr1;chr1;chr1;chr1;chr1;chr1;chr1;chr1;chr1;chr1;chr1;chr1;chr1;chr1;chr1;chr1;chr1;chr1;chr1;chr1;chr1;chr1;chr1;chr1;chr1;chr1;chr1;chr1;chr1;chr1;chr1;chr1;chr1;chr1;chr1;chr1;chr1;chr1;chr1;chr1;chr1;chr1;chr1;chr1;chr1;chr1;chr1;chr1	36307733;36307754;36307754;36307754;36307754;36307754;36307754;36307754;36307754;36307754;36307758;36307769;36307779;36311874;36315992;36316209;36316209;36316209;36316209;36316209;36316209;36316209;36316212;36316212;36316212;36316212;36317027;36317204;36317204;36317204;36317204;36317204;36317204;36317610;36317610;36317610;36317610;36317610;36317610;36317610;36318084;36318084;36318084;36318084;363…	36307836;36307836;36307836;36307836;36307836;36307836;36307836;36307836;36307836;36307836;36312771;36307836;36307836;36311968;36316327;36316327;36316327;36316327;36316327;36318181;36316327;36316327;36316578;36316327;36316327;36316327;36317324;36317324;36317324;36317662;36317324;36317442;36317324;36317662;36317662;36317662;36317662;36317662;36317662;36317662;36318136;36318132;36318181;36318181;363…	+;+;+;+;+;+;+;+;+;+;+;+;+;+;+;+;+;+;+;+;+;+;+;+;+;+;+;+;+;+;+;+;+;+;+;+;+;+;+;+;+;+;+;+;+;+;+;+;+;+;+;+;+;+;+;+;+;+;+;+;+;+;+;+;+;+;+;+;+	12540	129	232	173	125	122	144	136.466	200.992	164.288	118.314	121.523	182.982	10.8824	16.0281	13.1011	9.43491	9.6908	14.5919	7.26239	-0.246918	0.247591	0.493975	6898
ENSMUSG00000006576	Slc4a3	chr1;chr1;chr1;chr1;chr1;chr1;chr1;chr1;chr1;chr1;chr1;chr1;chr1;chr1;chr1;chr1;chr1;chr1;chr1;chr1;chr1;chr1;chr1;chr1;chr1;chr1;chr1;chr1;chr1;chr1;chr1;chr1;chr1;chr1;chr1;chr1;chr1;chr1;chr1;chr1;chr1;chr1;chr1;chr1;chr1;chr1;chr1;chr1;chr1;chr1;chr1;chr1;chr1;chr1;chr1;chr1;chr1;chr1;chr1;chr1;chr1;chr1;chr1;chr1;chr1;chr1;chr1;chr1;chr1;chr1;chr1;chr1;chr1;chr1;chr1;chr1;chr1;chr1;chr1;chr1…	75546266;75546296;75546462;75546496;75546527;75546533;75546644;75546656;75546772;75546772;75546772;75546815;75546815;75546815;75547233;75547233;75547233;75547233;75547233;75547233;75547233;75547233;75547944;75547944;75547944;75547944;75547944;75548316;75548316;75548316;75548869;75548869;75548869;75549599;75549768;75550504;75550504;75550504;75550504;75550504;75550595;75550755;75550755;75550755;755…	75546382;75546382;75546613;75546613;75546613;75546613;75546921;75546921;75546921;75546921;75546921;75546921;75546921;75546921;75547534;75547398;75547398;75547744;75547398;75547507;75547398;75547398;75548011;75548221;75548038;75548221;75548221;75548431;75548431;75548431;75549065;75549065;75549065;75550053;75550053;75550652;75550652;75550652;75550652;75550652;75550652;75551129;75550935;75550935;755…	+;+;+;+;+;+;+;+;+;+;+;+;+;+;+;+;+;+;+;+;+;+;+;+;+;+;+;+;+;+;+;+;+;+;+;+;+;+;+;+;+;+;+;+;+;+;+;+;+;+;+;+;+;+;+;+;+;+;+;+;+;+;+;+;+;+;+;+;+;+;+;+;+;+;+;+;+;+;+;+;+;+;+;+;+;+;+;+;+;+;+;+;+;+;+;+;+;+;+;+;+;+;+;+;+	8599	1143	1422	1265	1677	1430	1247	1209.15	1231.94	1201.29	1587.3	1424.41	1584.57	140.615	143.266	139.702	184.591	165.648	184.274	10.4135	0.335581	8.42351e-05	0.00127961	906
ENSMUSG00000037432	Fer1l5	chr1;chr1;chr1;chr1;chr1;chr1;chr1;chr1;chr1;chr1;chr1;chr1;chr1;chr1;chr1;chr1;chr1;chr1;chr1;chr1;chr1;chr1;chr1;chr1;chr1;chr1;chr1;chr1;chr1;chr1;chr1;chr1;chr1;chr1;chr1;chr1;chr1;chr1;chr1;chr1;chr1;chr1;chr1;chr1;chr1;chr1;chr1;chr1;chr1;chr1;chr1;chr1;chr1;chr1;chr1;chr1;chr1;chr1;chr1;chr1;chr1;chr1;chr1;chr1;chr1;chr1;chr1;chr1;chr1;chr1;chr1;chr1;chr1;chr1;chr1;chr1;chr1;chr1	36372291;36373686;36374516;36375172;36376729;36377855;36378387;36379478;36380364;36382785;36385085;36385438;36385464;36386091;36386091;36387181;36387181;36388586;36388586;36388717;36388717;36388891;36388891;36390528;36390528;36392303;36392303;36401316;36401354;36402497;36402497;36403217;36403217;36403472;36403472;36404754;36404754;36406509;36406929;36407883;36408495;36408773;36409142;36409380;364…	36372375;36373738;36374607;36375280;36376783;36377964;36378515;36379540;36380414;36382815;36385200;36385558;36385558;36386143;36386143;36387249;36387249;36388629;36388629;36388799;36388799;36388985;36388985;36390656;36390656;36392480;36392480;36401478;36401478;36402597;36402597;36403394;36403394;36403627;36403627;36404829;36404882;36406672;36407043;36407985;36408670;36408943;36409274;36409457;364…	+;+;+;+;+;+;+;+;+;+;+;+;+;+;+;+;+;+;+;+;+;+;+;+;+;+;+;+;+;+;+;+;+;+;+;+;+;+;+;+;+;+;+;+;+;+;+;+;+;+;+;+;+;+;+;+;+;+;+;+;+;+;+;+;+;+;+;+;+;+;+;+;+;+;+;+;+;+	6356	288	390	334	303	269	242	304.668	337.875	317.18	286.792	267.948	307.512	47.9338	53.1584	49.9024	45.1215	42.1566	48.3813	8.24426	-0.154508	0.229823	0.472308	6697
ENSMUSG00000001143	Lman2l	chr1;chr1;chr1;chr1;chr1;chr1;chr1;chr1;chr1;chr1;chr1;chr1;chr1;chr1;chr1;chr1;chr1;chr1;chr1;chr1;chr1;chr1;chr1;chr1;chr1;chr1;chr1;chr1;chr1;chr1;chr1;chr1;chr1;chr1;chr1;chr1;chr1;chr1;chr1;chr1;chr1;chr1;chr1;chr1;chr1;chr1	36419871;36422065;36423186;36423186;36423186;36424506;36424838;36424838;36424838;36424838;36424838;36428102;36428102;36428102;36428102;36428102;36428102;36428300;36428300;36428300;36428300;36428300;36428300;36428392;36429423;36438750;36438750;36438750;36438750;36438750;36439609;36439609;36439609;36439609;36439609;36439609;36443491;36443491;36443491;36443520;36443745;36444037;36445050;36445050;364…	36420035;36424503;36424503;36424503;36424503;36424957;36424957;36424957;36424957;36424957;36424957;36428216;36428216;36428216;36428216;36428216;36428216;36428366;36428461;36428461;36428461;36428461;36428461;36428461;36429455;36438832;36438832;36438832;36438832;36438832;36439726;36439726;36439726;36441872;36439726;36439668;36443609;36443609;36443609;36443609;36445257;36444142;36445271;36445271;364…	-;-;-;-;-;-;-;-;-;-;-;-;-;-;-;-;-;-;-;-;-;-;-;-;-;-;-;-;-;-;-;-;-;-;-;-;-;-;-;-;-;-;-;-;-;-	7359	982	1265	1163	1264	1099	932	1038.83	1095.93	1104.43	1196.39	1094.7	1184.3	141.165	148.924	150.079	162.575	148.757	160.932	10.1272	0.101541	0.244754	0.491114	6859
ENSMUSG00000050711	Scg2	chr1;chr1;chr1;chr1;chr1	79434669;79434669;79436052;79439956;79439956	79437018;79435931;79437018;79440042;79440120	-;-;-;-;-	2515	10	8	9	5	0	2	10.5787	6.93077	8.54676	4.73255	0	2.54142	4.20626	2.75577	3.39831	1.88173	0	1.0105	2.19819	-1.84082	0.00551905	0.0377528	2012
ENSMUSG00000001138	Cnnm3	chr1;chr1;chr1;chr1;chr1;chr1;chr1;chr1;chr1;chr1;chr1;chr1;chr1;chr1;chr1;chr1;chr1;chr1;chr1;chr1;chr1;chr1;chr1;chr1;chr1	36511867;36511867;36513097;36518569;36518952;36518952;36518952;36520078;36520078;36520078;36520519;36520519;36520761;36520819;36520819;36521205;36521205;36521205;36521701;36521701;36521701;36524034;36525166;36525166;36525166	36513153;36513153;36513153;36519574;36519095;36519095;36519095;36520435;36520227;36520227;36520688;36520688;36520915;36520915;36520915;36521338;36521338;36521338;36521839;36521839;36521839;36524132;36525600;36528237;36528237	+;+;+;+;+;+;+;+;+;+;+;+;+;+;+;+;+;+;+;+;+;+;+;+;+	6420	1384	1510	1388	1369	1212	1082	1464.1	1308.18	1318.1	1295.77	1207.26	1374.91	228.052	203.767	205.311	201.834	188.046	214.16	10.3746	-0.0769454	0.393073	0.639733	8455
ENSMUSG00000073643	Wdfy1	chr1;chr1;chr1;chr1;chr1;chr1;chr1;chr1;chr1;chr1;chr1;chr1;chr1;chr1;chr1;chr1;chr1;chr1;chr1;chr1;chr1;chr1;chr1;chr1;chr1;chr1;chr1;chr1;chr1;chr1;chr1;chr1;chr1;chr1;chr1;chr1;chr1;chr1;chr1;chr1;chr1;chr1;chr1;chr1;chr1;chr1;chr1;chr1;chr1;chr1;chr1;chr1;chr1;chr1;chr1;chr1;chr1;chr1;chr1;chr1;chr1;chr1;chr1;chr1;chr1;chr1;chr1;chr1;chr1;chr1;chr1;chr1;chr1;chr1;chr1;chr1;chr1;chr1;chr1;chr1…	79702262;79702262;79702262;79702262;79705357;79706244;79706244;79706244;79706244;79706244;79707452;79707452;79707452;79707452;79707452;79709093;79709093;79709093;79709093;79709093;79713858;79713858;79713858;79713858;79713858;79714874;79714874;79714874;79714874;79714874;79717203;79717203;79717203;79717203;79718974;79718974;79719124;79719124;79719124;79719163;79719163;79722214;79722214;79722214;797…	79705570;79705570;79705570;79705570;79705570;79706352;79706352;79706352;79706352;79706352;79707571;79707582;79707582;79707582;79707582;79709194;79709194;79709194;79709194;79709194;79713963;79713963;79713963;79713963;79713963;79715000;79715000;79715000;79715000;79715000;79717315;79717315;79717315;79717315;79719274;79719274;79719274;79719274;79719274;79719274;79719274;79722656;79722268;79722268;797…	-;-;-;-;-;-;-;-;-;-;-;-;-;-;-;-;-;-;-;-;-;-;-;-;-;-;-;-;-;-;-;-;-;-;-;-;-;-;-;-;-;-;-;-;-;-;-;-;-;-;-;-;-;-;-;-;-;-;-;-;-;-;-;-;-;-;-;-;-;-;-;-;-;-;-;-;-;-;-;-;-;-;-;-;-;-;-;-;-;-;-;-;-;-	6488	887	1280	1155	1183	1279	976	938.334	1108.92	1096.83	1119.72	1274	1240.21	144.626	170.919	169.056	172.583	196.362	191.155	10.1379	0.208887	0.0325436	0.134426	3331
ENSMUSG00000054976	Nyap2	chr1;chr1;chr1;chr1;chr1;chr1;chr1;chr1;chr1;chr1;chr1;chr1;chr1;chr1;chr1;chr1;chr1;chr1;chr1;chr1;chr1;chr1;chr1;chr1;chr1;chr1;chr1;chr1;chr1;chr1;chr1;chr1	81076950;81077204;81077317;81077324;81077407;81077407;81077583;81087257;81087257;81087257;81087257;81087257;81191751;81191751;81191751;81191751;81191751;81240884;81240884;81240884;81240884;81240884;81269044;81269044;81269044;81269044;81269044;81297962;81297962;81297962;81297962;81336514	81077047;81077308;81077893;81077893;81077893;81077893;81077893;81087493;81087493;81087493;81087493;81087493;81192052;81192052;81192148;81192052;81192148;81241969;81241969;81241969;81241969;81241969;81269253;81269253;81271664;81269253;81269253;81298065;81300096;81298934;81298909;81341764	+;+;+;+;+;+;+;+;+;+;+;+;+;+;+;+;+;+;+;+;+;+;+;+;+;+;+;+;+;+;+;+	12508	9	11	14	9	17	9	9.52086	9.52981	13.295	8.51859	16.9335	11.4364	0.761182	0.761897	1.06292	0.681051	1.35381	0.914325	3.52534	0.189599	0.696035	0.854247	11214
ENSMUSG00000026150	Mff	chr1;chr1;chr1;chr1;chr1;chr1;chr1;chr1;chr1;chr1;chr1;chr1;chr1;chr1;chr1;chr1;chr1;chr1;chr1;chr1;chr1;chr1;chr1;chr1;chr1;chr1;chr1;chr1;chr1;chr1;chr1;chr1;chr1;chr1;chr1;chr1;chr1;chr1;chr1;chr1;chr1;chr1;chr1;chr1;chr1;chr1;chr1;chr1;chr1;chr1;chr1;chr1;chr1;chr1;chr1;chr1;chr1;chr1;chr1;chr1;chr1;chr1;chr1;chr1;chr1;chr1;chr1;chr1;chr1;chr1;chr1;chr1;chr1;chr1;chr1;chr1;chr1;chr1;chr1;chr1…	82724890;82724918;82724919;82724925;82724934;82724940;82724948;82727228;82727228;82727228;82727228;82727228;82727228;82727228;82728067;82729216;82729216;82729216;82729216;82729216;82729216;82729216;82729229;82729272;82729326;82729326;82731113;82731113;82731113;82731113;82731113;82731113;82731113;82731113;82731113;82731113;82735416;82735416;82735416;82735419;82735419;82735419;82735419;82735419;827…	82725084;82725084;82725084;82725084;82725084;82725084;82725084;82727336;82727336;82727336;82727336;82727336;82727336;82727336;82728238;82729436;82729436;82729436;82729436;82729436;82729436;82729436;82729436;82729436;82729436;82729436;82731282;82731282;82731282;82731282;82731282;82731282;82731282;82731282;82731282;82731282;82735507;82735507;82735507;82735507;82735507;82735507;82735507;82736728;827…	+;+;+;+;+;+;+;+;+;+;+;+;+;+;+;+;+;+;+;+;+;+;+;+;+;+;+;+;+;+;+;+;+;+;+;+;+;+;+;+;+;+;+;+;+;+;+;+;+;+;+;+;+;+;+;+;+;+;+;+;+;+;+;+;+;+;+;+;+;+;+;+;+;+;+;+;+;+;+;+;+;+;+;+;+;+;+;+	9757	2876	3892	3239	3957	3938	2731	3042.44	3371.82	3075.88	3745.34	3922.59	3470.31	311.822	345.58	315.249	383.862	402.029	355.673	11.7428	0.231019	0.0116436	0.0653489	2451
ENSMUSG00000026163	Sphkap	chr1;chr1;chr1;chr1;chr1;chr1;chr1;chr1;chr1;chr1;chr1;chr1;chr1;chr1;chr1;chr1;chr1;chr1;chr1;chr1;chr1;chr1;chr1;chr1;chr1;chr1;chr1;chr1;chr1;chr1;chr1;chr1	83254139;83255442;83263509;83263509;83263782;83263782;83265127;83265969;83267302;83267302;83267302;83275618;83275618;83275618;83280330;83280330;83288762;83288762;83290970;83290970;83339146;83339535;83339535;83362229;83362229;83362229;83384843;83384894;83407980;83407980;83407980;83407980	83257270;83257270;83263693;83263693;83263834;83263834;83266055;83266055;83267487;83267487;83267487;83279335;83279165;83279335;83280585;83280585;83288896;83288896;83291029;83291029;83339642;83339642;83339642;83362328;83362328;83362328;83384972;83384972;83408139;83408165;83408165;83408200	-;-;-;-;-;-;-;-;-;-;-;-;-;-;-;-;-;-;-;-;-;-;-;-;-;-;-;-;-;-;-;-	9602	30	29	31	34	38	27	31.7362	25.124	29.4388	32.1813	37.8513	34.3091	3.30517	2.61654	3.06591	3.35152	3.94203	3.57312	4.98326	0.2739	0.344582	0.594222	7981
ENSMUSG00000046337	Fam178b	chr1;chr1;chr1;chr1;chr1;chr1;chr1;chr1;chr1;chr1;chr1;chr1;chr1;chr1;chr1;chr1;chr1;chr1;chr1;chr1;chr1;chr1;chr1;chr1;chr1;chr1;chr1;chr1;chr1;chr1;chr1;chr1;chr1;chr1;chr1;chr1;chr1;chr1;chr1;chr1;chr1;chr1;chr1;chr1;chr1;chr1;chr1;chr1;chr1;chr1;chr1;chr1;chr1;chr1;chr1;chr1;chr1;chr1	36562692;36562696;36562696;36562696;36564328;36564330;36564330;36564330;36564330;36564831;36564831;36564831;36564831;36564867;36576456;36578519;36578519;36578519;36578519;36578519;36578519;36578571;36585916;36585916;36585916;36585916;36585916;36585916;36585916;36587505;36589237;36593198;36599976;36600123;36600123;36600123;36600408;36600408;36600408;36600408;36600408;36600867;36600867;36600867;366…	36563020;36563020;36563020;36563020;36564482;36564413;36564482;36564482;36564482;36564908;36564908;36564908;36564908;36564908;36576808;36578644;36578644;36578644;36578644;36578644;36578644;36578644;36586003;36585999;36586003;36586003;36586003;36586003;36586003;36587687;36589317;36593332;36600220;36600220;36600220;36600220;36600584;36600432;36600584;36600411;36600584;36600951;36600954;36600951;366…	-;-;-;-;-;-;-;-;-;-;-;-;-;-;-;-;-;-;-;-;-;-;-;-;-;-;-;-;-;-;-;-;-;-;-;-;-;-;-;-;-;-;-;-;-;-;-;-;-;-;-;-;-;-;-;-;-;-	3190	0	0	0	0	0	0	0	0	0	0	0	0	0	0	0	0	0	0	0	0	#N/A	#N/A	#N/A
ENSMUSG00000061518	Cox5b	chr1;chr1;chr1;chr1;chr1;chr1;chr1;chr1;chr1;chr1;chr1;chr1;chr1;chr1;chr1;chr1;chr1;chr1;chr1	36691449;36691484;36691610;36691628;36691642;36691644;36692211;36692211;36692211;36692211;36692258;36692431;36692451;36692451;36692451;36693197;36693197;36693197;36693197	36691689;36691689;36691689;36692284;36691689;36691689;36692507;36692284;36692284;36692284;36692284;36692550;36692550;36692550;36692550;36693385;36693386;36693386;36693681	+;+;+;+;+;+;+;+;+;+;+;+;+;+;+;+;+;+;+	1587	1577	1930	1586	1603	1623	1082	1668.27	1672.05	1506.13	1517.26	1616.65	1374.91	1051.21	1053.59	949.041	956.052	1018.68	866.356	10.6057	-0.104179	0.257903	0.505413	7023
ENSMUSG00000037351	Actr1b	chr1;chr1;chr1;chr1;chr1;chr1;chr1;chr1;chr1;chr1;chr1;chr1;chr1;chr1;chr1;chr1;chr1;chr1;chr1;chr1;chr1;chr1;chr1;chr1;chr1;chr1;chr1;chr1;chr1;chr1;chr1;chr1;chr1;chr1	36698114;36700337;36700536;36701134;36701213;36701421;36701421;36701672;36701685;36701763;36701784;36702059;36702059;36702059;36702475;36702475;36702475;36702475;36702482;36706548;36706870;36706870;36706870;36706870;36706870;36708191;36708191;36708191;36709567;36709806;36709806;36709806;36713739;36714214	36700178;36700377;36700597;36701308;36701308;36701513;36701651;36702183;36701901;36701901;36701901;36702183;36702183;36702183;36702600;36702600;36702600;36702600;36702600;36706648;36706945;36707167;36706945;36706945;36706945;36708255;36708255;36708255;36709678;36709919;36709947;36710008;36713812;36714422	-;-;-;-;-;-;-;-;-;-;-;-;-;-;-;-;-;-;-;-;-;-;-;-;-;-;-;-;-;-;-;-;-;-	4274	2190	2488	2278	2313	2134	1691	2316.74	2155.47	2163.28	2189.28	2125.65	2148.77	542.055	504.321	506.149	512.231	497.345	502.753	11.0921	-0.0378439	0.662727	0.834307	10931
ENSMUSG00000102416	4933424G06Rik	chr1;chr1;chr1;chr1;chr1;chr1;chr1;chr1;chr1;chr1;chr1;chr1;chr1;chr1;chr1;chr1;chr1;chr1;chr1	36710149;36714538;36714546;36718822;36718822;36723365;36723365;36725215;36725215;36733848;36733848;36742278;36744355;36744511;36744511;36746362;36746362;36757790;36757790	36710491;36714697;36714938;36718884;36718884;36723451;36723451;36725298;36725298;36733949;36733881;36742376;36744394;36744661;36744661;36746571;36746571;36757826;36757953	+;+;+;+;+;+;+;+;+;+;+;+;+;+;+;+;+;+;+	1744	0	0	0	0	0	0	0	0	0	0	0	0	0	0	0	0	0	0	0	0	#N/A	#N/A	#N/A
ENSMUSG00000026117	Zap70	chr1;chr1;chr1;chr1;chr1;chr1;chr1;chr1;chr1;chr1;chr1;chr1;chr1;chr1;chr1;chr1;chr1;chr1;chr1;chr1;chr1;chr1;chr1	36761798;36766934;36770802;36770802;36770992;36771789;36771789;36778153;36778380;36778547;36778751;36778984;36779117;36779685;36779685;36780837;36780837;36781119;36781119;36781346;36781346;36782461;36782461	36761942;36767121;36771067;36771212;36771212;36772375;36771949;36778291;36778464;36778590;36778802;36779312;36779312;36779891;36779891;36781029;36781029;36781259;36781259;36781458;36781458;36782815;36782818	+;+;+;+;+;+;+;+;+;+;+;+;+;+;+;+;+;+;+;+;+;+;+	2992	0	0	0	0	0	0	0	0	0	0	0	0	0	0	0	0	0	0	0	0	#N/A	#N/A	#N/A
ENSMUSG00000026116	Tmem131	chr1;chr1;chr1;chr1;chr1;chr1;chr1;chr1;chr1;chr1;chr1;chr1;chr1;chr1;chr1;chr1;chr1;chr1;chr1;chr1;chr1;chr1;chr1;chr1;chr1;chr1;chr1;chr1;chr1;chr1;chr1;chr1;chr1;chr1;chr1;chr1;chr1;chr1;chr1;chr1;chr1;chr1;chr1;chr1;chr1;chr1;chr1;chr1;chr1;chr1;chr1;chr1;chr1;chr1;chr1;chr1;chr1;chr1;chr1;chr1;chr1;chr1;chr1;chr1;chr1;chr1;chr1;chr1;chr1;chr1;chr1;chr1;chr1;chr1;chr1;chr1;chr1;chr1;chr1;chr1…	36792191;36792194;36794044;36794044;36794804;36794804;36795101;36795101;36795295;36795295;36796162;36796162;36798942;36798942;36799279;36799279;36800953;36801825;36801825;36804468;36804468;36804468;36807884;36807884;36807884;36808539;36808827;36808827;36810281;36810281;36810281;36810281;36811408;36811408;36811408;36812161;36812161;36812161;36812557;36812557;36812557;36814142;36815455;36815455;368…	36793205;36793205;36794198;36794198;36794901;36794901;36795197;36795197;36795416;36795416;36796324;36796324;36799091;36799091;36799403;36799403;36801952;36801952;36801952;36804646;36804646;36804646;36808985;36808476;36808476;36808985;36808985;36808985;36810536;36810466;36810466;36810466;36811594;36811594;36811594;36812303;36812303;36812303;36812708;36812708;36812708;36814417;36815521;36815996;368…	-;-;-;-;-;-;-;-;-;-;-;-;-;-;-;-;-;-;-;-;-;-;-;-;-;-;-;-;-;-;-;-;-;-;-;-;-;-;-;-;-;-;-;-;-;-;-;-;-;-;-;-;-;-;-;-;-;-;-;-;-;-;-;-;-;-;-;-;-;-;-;-;-;-;-;-;-;-;-;-;-;-;-;-;-;-;-;-;-;-;-;-;-;-;-;-;-;-;-;-;-;-;-;-;-;-;-;-;-;-;-;-;-;-;-;-	9413	2600	2902	2933	2735	2304	2587	2750.47	2514.14	2785.29	2588.7	2294.99	3287.32	292.199	267.092	295.899	275.014	243.81	349.232	11.4006	0.021544	0.86139	0.94414	12556
ENSMUSG00000036766	Dner	chr1;chr1;chr1;chr1;chr1;chr1;chr1;chr1;chr1;chr1;chr1;chr1;chr1;chr1;chr1;chr1;chr1;chr1;chr1;chr1;chr1;chr1;chr1;chr1;chr1	84369839;84383785;84395615;84405939;84418649;84445395;84476345;84494731;84533944;84534852;84580656;84580656;84580715;84583004;84583004;84583004;84583004;84585313;84585313;84585313;84585313;84623659;84640425;84695453;84695453	84370875;84384031;84395746;84406052;84418771;84445619;84476458;84494884;84534997;84534997;84580822;84580822;84580822;84583098;84583098;84583098;84583098;84585621;84585621;84585621;84585621;84623841;84640485;84696019;84696221	-;-;-;-;-;-;-;-;-;-;-;-;-;-;-;-;-;-;-;-;-;-;-;-;-	4784	994	1655	1218	2489	2045	1763	1051.53	1433.8	1156.66	2355.86	2037	2240.26	219.801	299.708	241.777	492.446	425.794	468.282	10.678	0.864961	1.38495e-14	2.38263e-12	80
ENSMUSG00000026114	Cnga3	chr1;chr1;chr1;chr1;chr1;chr1;chr1;chr1;chr1;chr1;chr1;chr1;chr1;chr1;chr1;chr1;chr1;chr1;chr1;chr1;chr1;chr1;chr1;chr1	37214434;37218242;37218379;37218379;37219205;37219428;37232209;37232209;37232209;37232209;37241827;37241827;37244833;37244833;37244833;37253957;37253957;37253957;37257993;37257993;37257993;37260697;37260697;37260697	37214522;37218441;37218441;37218441;37219538;37219538;37232345;37232345;37232345;37232345;37241940;37241940;37245012;37245012;37245012;37254064;37254064;37254064;37258099;37258099;37258099;37263384;37262184;37262184	+;+;+;+;+;+;+;+;+;+;+;+;+;+;+;+;+;+;+;+;+;+;+;+	3957	0	0	0	0	0	0	0	0	0	0	0	0	0	0	0	0	0	0	0	0	#N/A	#N/A	#N/A
ENSMUSG00000026247	Ecel1	chr1;chr1;chr1;chr1;chr1;chr1;chr1;chr1;chr1;chr1;chr1;chr1;chr1;chr1;chr1;chr1;chr1;chr1;chr1;chr1;chr1;chr1;chr1;chr1;chr1;chr1;chr1;chr1;chr1;chr1;chr1;chr1;chr1;chr1;chr1;chr1;chr1;chr1;chr1;chr1;chr1;chr1;chr1;chr1;chr1;chr1;chr1;chr1;chr1;chr1;chr1;chr1;chr1;chr1;chr1;chr1;chr1;chr1	87147655;87147658;87147662;87147882;87148226;87148226;87148226;87148226;87148625;87148625;87148625;87148625;87149134;87149134;87149134;87149496;87149496;87149496;87149784;87149784;87149784;87150477;87150477;87150477;87150606;87150606;87150606;87150900;87150900;87150900;87151135;87151135;87151135;87151449;87151449;87151449;87151983;87151983;87151983;87152819;87152819;87152819;87153120;87153120;871…	87148086;87148086;87148086;87148086;87148302;87148302;87148302;87148302;87148916;87148720;87148720;87148720;87149199;87149199;87149199;87149620;87149620;87149620;87149851;87149851;87149851;87150528;87150528;87150528;87150664;87150664;87150664;87151003;87151003;87151003;87151209;87151209;87151209;87151547;87151547;87151547;87152205;87152205;87152205;87152943;87152943;87152943;87153212;87153212;871…	-;-;-;-;-;-;-;-;-;-;-;-;-;-;-;-;-;-;-;-;-;-;-;-;-;-;-;-;-;-;-;-;-;-;-;-;-;-;-;-;-;-;-;-;-;-;-;-;-;-;-;-;-;-;-;-;-;-	3500	0	0	0	0	0	0	0	0	0	0	0	0	0	0	0	0	0	0	0	0	#N/A	#N/A	#N/A
ENSMUSG00000026112	Coa5	chr1;chr1;chr1;chr1	37417084;37428342;37428512;37429869	37420627;37428425;37430000;37430103	-;-;-;-	5220	1866	2349	2231	2360	2316	1849	1973.99	2035.05	2118.65	2233.76	2306.94	2349.54	378.159	389.856	405.871	427.924	441.942	450.104	11.0808	0.169212	0.0492382	0.178851	3789
ENSMUSG00000026259	Ngef	chr1;chr1;chr1;chr1;chr1;chr1;chr1;chr1;chr1;chr1;chr1;chr1;chr1;chr1;chr1;chr1;chr1;chr1;chr1;chr1;chr1;chr1;chr1;chr1;chr1;chr1;chr1;chr1;chr1;chr1;chr1;chr1;chr1;chr1;chr1;chr1;chr1;chr1;chr1;chr1;chr1	87476834;87476834;87478685;87479103;87479103;87479729;87479837;87479837;87479837;87480587;87480587;87480587;87480587;87481116;87481116;87481116;87481116;87482623;87482623;87482623;87482623;87484599;87484599;87484599;87484599;87486156;87486156;87486156;87486156;87487799;87487799;87489584;87489584;87503266;87503266;87509245;87509245;87510093;87540659;87545797;87573688	87477744;87477744;87479207;87479207;87479207;87479916;87479916;87479916;87479916;87480742;87480742;87480742;87480742;87481279;87481279;87481279;87481279;87482712;87482712;87482712;87482712;87484673;87484673;87484673;87484673;87486217;87486177;87486285;87486285;87487951;87487951;87489744;87489744;87503573;87503573;87509387;87509387;87510362;87540773;87546131;87573870	-;-;-;-;-;-;-;-;-;-;-;-;-;-;-;-;-;-;-;-;-;-;-;-;-;-;-;-;-;-;-;-;-;-;-;-;-;-;-;-;-	3905	58	72	46	92	75	72	61.3567	62.3769	43.6834	87.0789	74.7066	91.491	15.7123	15.9736	11.1865	22.2993	19.131	23.4292	6.10097	0.597267	0.0089312	0.0540071	2276
ENSMUSG00000079434	Neu2	chr1;chr1;chr1;chr1;chr1;chr1;chr1;chr1;chr1;chr1;chr1;chr1;chr1;chr1;chr1;chr1;chr1;chr1;chr1;chr1;chr1;chr1	87509889;87574027;87574027;87574046;87579434;87579434;87584037;87594550;87594550;87594878;87594878;87594878;87594878;87594878;87594878;87596538;87596538;87596538;87596538;87596538;87596538;87596538	87510215;87574126;87574126;87574126;87579535;87579535;87584249;87595089;87594617;87595089;87595089;87595089;87595089;87595089;87595089;87597845;87597821;87597827;87596565;87597821;87597838;87596670	+;+;+;+;+;+;+;+;+;+;+;+;+;+;+;+;+;+;+;+;+;+	2590	4	11	4	3	11	5	4.23149	9.52981	3.79856	2.83953	10.957	6.35354	1.63378	3.67946	1.46662	1.09634	4.23049	2.45311	2.6485	0.198501	0.896363	0.962652	12815
ENSMUSG00000026090	2010300C02Rik	chr1;chr1;chr1;chr1;chr1;chr1;chr1;chr1;chr1;chr1;chr1;chr1;chr1;chr1;chr1;chr1;chr1;chr1	37611677;37611677;37613337;37613337;37614481;37614481;37623761;37623761;37628217;37631321;37631816;37637861;37637986;37644561;37644561;37676342;37719570;37719570	37612396;37612399;37613481;37613481;37614668;37614668;37626068;37625242;37628426;37631482;37631951;37638029;37638029;37644640;37644640;37676779;37719795;37720085	-;-;-;-;-;-;-;-;-;-;-;-;-;-;-;-;-;-	5075	5	3	7	1	11	4	5.28937	2.59904	6.64748	0.94651	10.957	5.08283	1.04224	0.512126	1.30985	0.186504	2.15901	1.00154	2.38896	0.224754	0.776045	0.899882	11869
ENSMUSG00000060771	Tsga10	chr1;chr1;chr1;chr1;chr1;chr1;chr1;chr1;chr1;chr1;chr1;chr1;chr1;chr1;chr1;chr1;chr1;chr1;chr1;chr1;chr1;chr1;chr1;chr1;chr1;chr1;chr1;chr1;chr1;chr1;chr1;chr1;chr1;chr1;chr1;chr1;chr1;chr1;chr1;chr1;chr1;chr1;chr1;chr1;chr1;chr1;chr1;chr1;chr1;chr1;chr1;chr1;chr1;chr1;chr1;chr1;chr1;chr1;chr1;chr1;chr1;chr1;chr1;chr1;chr1;chr1;chr1;chr1;chr1;chr1;chr1;chr1;chr1;chr1;chr1;chr1;chr1;chr1;chr1;chr1…	37754776;37760823;37760823;37760949;37761430;37761430;37761430;37763307;37763307;37763307;37783817;37783817;37801463;37801720;37801720;37801720;37804629;37804629;37804629;37804629;37806937;37806937;37806937;37806937;37810972;37810972;37810972;37810972;37815532;37815532;37815532;37819525;37819525;37819525;37819525;37832403;37833435;37834186;37834186;37834186;37834186;37834271;37835258;37835258;378…	37755521;37761095;37761095;37761095;37761534;37761534;37761534;37763509;37763509;37763509;37784026;37784026;37801905;37801905;37801905;37801905;37804739;37804739;37804739;37804739;37807105;37807105;37807105;37807105;37811027;37811027;37811027;37811027;37815686;37815686;37815686;37819640;37819640;37819640;37819640;37835335;37835335;37834337;37834337;37834337;37834337;37835335;37835335;37835335;378…	-;-;-;-;-;-;-;-;-;-;-;-;-;-;-;-;-;-;-;-;-;-;-;-;-;-;-;-;-;-;-;-;-;-;-;-;-;-;-;-;-;-;-;-;-;-;-;-;-;-;-;-;-;-;-;-;-;-;-;-;-;-;-;-;-;-;-;-;-;-;-;-;-;-;-;-;-;-;-;-;-;-;-;-;-;-;-;-;-;-;-;-;-;-;-	10662	554	764	621	669	540	498	586.062	661.889	589.726	633.215	537.887	632.813	54.9673	62.0792	55.311	59.3899	50.449	59.3522	9.24533	-0.0267514	0.802428	0.914072	12082
ENSMUSG00000026289	Atg16l1	chr1;chr1;chr1;chr1;chr1;chr1;chr1;chr1;chr1;chr1;chr1;chr1;chr1;chr1;chr1;chr1;chr1;chr1;chr1;chr1;chr1;chr1;chr1;chr1;chr1;chr1;chr1;chr1;chr1;chr1;chr1;chr1;chr1;chr1;chr1;chr1;chr1;chr1;chr1;chr1;chr1;chr1;chr1;chr1;chr1;chr1;chr1;chr1;chr1;chr1;chr1;chr1;chr1;chr1;chr1;chr1;chr1;chr1;chr1;chr1;chr1;chr1;chr1;chr1;chr1;chr1;chr1;chr1;chr1;chr1;chr1;chr1;chr1;chr1;chr1;chr1;chr1;chr1;chr1;chr1…	87755870;87756013;87756056;87756076;87756076;87756086;87756088;87756093;87760051;87760051;87760051;87760051;87760051;87760051;87760051;87760051;87765338;87765338;87765338;87765338;87765338;87765338;87765338;87765338;87766109;87766109;87766109;87766109;87766109;87766109;87766109;87766109;87766806;87766806;87766806;87766806;87766806;87766806;87766806;87766901;87771392;87771392;87771392;87771392;877…	87756085;87756314;87756314;87756314;87756314;87756314;87756314;87756314;87760144;87760144;87760144;87760144;87760144;87760144;87760144;87760144;87765443;87765443;87765443;87765443;87765443;87765443;87765443;87765443;87766182;87766182;87766182;87766182;87766182;87769400;87766182;87766182;87767983;87767057;87767057;87767057;87767057;87767057;87767057;87767057;87771457;87771457;87771457;87771457;877…	+;+;+;+;+;+;+;+;+;+;+;+;+;+;+;+;+;+;+;+;+;+;+;+;+;+;+;+;+;+;+;+;+;+;+;+;+;+;+;+;+;+;+;+;+;+;+;+;+;+;+;+;+;+;+;+;+;+;+;+;+;+;+;+;+;+;+;+;+;+;+;+;+;+;+;+;+;+;+;+;+;+;+;+;+;+;+;+;+;+;+;+;+;+;+;+;+;+;+;+;+;+;+;+;+;+;+;+;+	9628	843	895	798	879	848	652	891.787	775.38	757.812	831.982	844.682	828.502	92.6244	80.5339	78.7092	86.4128	87.7318	86.0513	9.68226	0.0469338	0.623888	0.810615	10592
ENSMUSG00000049866	Arl4c	chr1;chr1;chr1;chr1;chr1;chr1;chr1	88673125;88673127;88674566;88674566;88698225;88700630;88700630	88674468;88674468;88674716;88674716;88702221;88701876;88701876	-;-;-;-;-;-;-	5492	1889	2412	2012	1864	1989	1480	1998.32	2089.63	1910.67	1764.29	1981.22	1880.65	363.861	380.486	347.901	321.248	360.746	342.434	10.9192	-0.092481	0.294571	0.544405	7447
ENSMUSG00000026087	Mrpl30	chr1;chr1;chr1;chr1;chr1;chr1;chr1;chr1;chr1;chr1;chr1;chr1;chr1;chr1;chr1;chr1;chr1;chr1;chr1;chr1;chr1;chr1;chr1;chr1;chr1;chr1;chr1	37890477;37890532;37890533;37890543;37892933;37892943;37892943;37892943;37893935;37893939;37893939;37893939;37893939;37895330;37895330;37895330;37895330;37897256;37897688;37897688;37897688;37897688;37898061;37898061;37898061;37898061;37898061	37890584;37890584;37890584;37892172;37893023;37893246;37893023;37893023;37894015;37893984;37894015;37894015;37894015;37895410;37895410;37895410;37895410;37897834;37897834;37897834;37897834;37897834;37898338;37898125;37898165;37898364;37898535	+;+;+;+;+;+;+;+;+;+;+;+;+;+;+;+;+;+;+;+;+;+;+;+;+;+;+	3226	920	1237	962	908	897	533	973.244	1071.67	913.553	859.431	893.49	677.288	301.687	332.198	283.185	266.408	276.965	209.947	9.80379	-0.283769	0.012704	0.0697706	2506
ENSMUSG00000061584	Lyg2	chr1;chr1;chr1;chr1;chr1;chr1	37905923;37908869;37909896;37911059;37915720;37916236	37907675;37909007;37910092;37911202;37915792;37916493	-;-;-;-;-;-	2564	0	0	0	0	0	0	0	0	0	0	0	0	0	0	0	0	0	0	0	0	#N/A	#N/A	#N/A
ENSMUSG00000026085	Lyg1	chr1;chr1;chr1;chr1;chr1;chr1;chr1;chr1;chr1;chr1;chr1;chr1;chr1;chr1;chr1	37946736;37946736;37946738;37947177;37947177;37947177;37948915;37949796;37949796;37950654;37950657;37952740;37952740;37957735;37957735	37947003;37947003;37947003;37947309;37947309;37947309;37948999;37949989;37949986;37950761;37950761;37952814;37952814;37957759;37957759	-;-;-;-;-;-;-;-;-;-;-;-;-;-;-	888	0	0	0	0	0	0	0	0	0	0	0	0	0	0	0	0	0	0	0	0	#N/A	#N/A	#N/A
ENSMUSG00000058407	Txndc9	chr1;chr1;chr1;chr1;chr1;chr1;chr1;chr1;chr1;chr1;chr1;chr1;chr1;chr1;chr1;chr1;chr1;chr1;chr1;chr1;chr1;chr1;chr1;chr1;chr1;chr1;chr1;chr1;chr1;chr1;chr1	37985189;37987394;37987394;37987396;37987640;37987643;37990203;37990203;37990203;37990203;37990258;37993992;37993992;37993992;37993992;37993992;37993992;37993992;37995633;37995633;37995633;37995633;37995633;37995633;37995915;37996489;37996893;37997109;37997109;37997164;37997164	37987779;37987779;37990457;37987779;37987779;37987779;37990457;37990457;37990457;37990457;37990457;37994110;37994110;37994110;37995841;37994110;37994110;37994110;37995841;37995841;37995845;37995841;37995841;37995841;37997262;37996658;37997616;37997224;37997315;37997893;37997243	-;-;-;-;-;-;-;-;-;-;-;-;-;-;-;-;-;-;-;-;-;-;-;-;-;-;-;-;-;-;-	9102	1245	1584	1516	1434	1444	950	1317.05	1372.29	1439.65	1357.3	1438.35	1207.17	144.699	150.768	158.169	149.121	158.026	132.627	10.4042	-0.0447757	0.6319	0.815303	10667
ENSMUSG00000026083	Eif5b	chr1;chr1;chr1;chr1;chr1;chr1;chr1;chr1;chr1;chr1;chr1;chr1;chr1;chr1;chr1;chr1;chr1;chr1;chr1;chr1;chr1;chr1;chr1;chr1;chr1;chr1;chr1;chr1;chr1;chr1;chr1;chr1;chr1;chr1;chr1;chr1;chr1;chr1;chr1;chr1;chr1;chr1;chr1;chr1;chr1;chr1;chr1;chr1;chr1;chr1;chr1;chr1;chr1;chr1;chr1;chr1;chr1;chr1;chr1	37998010;37998129;38017806;38017806;38018025;38018025;38018865;38018865;38021594;38021594;38022164;38022164;38032277;38032277;38033068;38033068;38034029;38035993;38035993;38037203;38037203;38037547;38037547;38040673;38040673;38041697;38041697;38041791;38042866;38044634;38044704;38044704;38044704;38044704;38045324;38045324;38045324;38045324;38045324;38045648;38045648;38045648;38045648;38046612;380…	37998324;37998324;38017931;38017931;38018109;38018109;38019534;38019534;38021811;38021811;38022314;38022314;38032375;38032375;38034103;38033157;38034103;38036273;38036273;38037310;38037310;38037657;38037657;38040740;38040740;38041838;38041838;38042020;38042901;38044835;38044835;38044835;38044835;38044835;38045506;38045506;38045440;38045506;38045506;38045809;38045809;38045809;38045809;38046743;380…	+;+;+;+;+;+;+;+;+;+;+;+;+;+;+;+;+;+;+;+;+;+;+;+;+;+;+;+;+;+;+;+;+;+;+;+;+;+;+;+;+;+;+;+;+;+;+;+;+;+;+;+;+;+;+;+;+;+;+	9753	2400	2938	2883	2845	2420	1999	2538.9	2545.33	2737.81	2692.82	2410.53	2540.15	260.32	260.979	280.715	276.102	247.158	260.448	11.3317	-0.0333104	0.710618	0.862734	11332
ENSMUSG00000026082	Rev1	chr1;chr1;chr1;chr1;chr1;chr1;chr1;chr1;chr1;chr1;chr1;chr1;chr1;chr1;chr1;chr1;chr1;chr1;chr1;chr1;chr1;chr1;chr1;chr1;chr1;chr1;chr1;chr1;chr1;chr1;chr1;chr1;chr1;chr1;chr1;chr1;chr1;chr1;chr1;chr1;chr1;chr1;chr1;chr1;chr1;chr1;chr1;chr1;chr1;chr1;chr1;chr1;chr1;chr1;chr1;chr1;chr1;chr1;chr1;chr1;chr1;chr1;chr1;chr1;chr1;chr1;chr1;chr1;chr1;chr1;chr1;chr1;chr1;chr1;chr1;chr1	38052786;38052796;38053300;38053616;38053616;38053840;38053840;38053840;38054084;38054084;38054745;38054745;38055291;38055291;38056264;38056264;38056522;38056717;38056717;38057674;38057674;38057674;38059122;38059122;38063115;38063115;38067500;38067500;38067614;38071343;38071343;38071343;38071383;38074315;38074315;38074315;38074315;38074649;38074899;38079078;38079290;38079290;38079290;38079290;380…	38053198;38053198;38053718;38053718;38053718;38054250;38053996;38053996;38054295;38054295;38054865;38054865;38055524;38055524;38056466;38056466;38056882;38056882;38056882;38057705;38057776;38057776;38059294;38059294;38063335;38063335;38067619;38067619;38067619;38071497;38071497;38071497;38071497;38074443;38074443;38075023;38074443;38075023;38075023;38079398;38079398;38079395;38079398;38079398;380…	-;-;-;-;-;-;-;-;-;-;-;-;-;-;-;-;-;-;-;-;-;-;-;-;-;-;-;-;-;-;-;-;-;-;-;-;-;-;-;-;-;-;-;-;-;-;-;-;-;-;-;-;-;-;-;-;-;-;-;-;-;-;-;-;-;-;-;-;-;-;-;-;-;-;-;-	6168	971	1181	1174	1158	1051	865	1027.2	1023.15	1114.88	1096.06	1046.89	1099.16	166.536	165.881	180.752	177.701	169.729	178.204	10.0604	0.0346238	0.695591	0.854036	11209
ENSMUSG00000026305	Lrrfip1	chr1;chr1;chr1;chr1;chr1;chr1;chr1;chr1;chr1;chr1;chr1;chr1;chr1;chr1;chr1;chr1;chr1;chr1;chr1;chr1;chr1;chr1;chr1;chr1;chr1;chr1;chr1;chr1;chr1;chr1;chr1;chr1;chr1;chr1;chr1;chr1;chr1;chr1;chr1;chr1;chr1;chr1;chr1;chr1;chr1;chr1;chr1;chr1;chr1;chr1;chr1;chr1;chr1;chr1;chr1;chr1;chr1;chr1;chr1;chr1;chr1;chr1;chr1;chr1;chr1;chr1;chr1;chr1;chr1;chr1;chr1;chr1;chr1;chr1;chr1;chr1;chr1;chr1;chr1;chr1…	90998737;90998777;90998779;91053444;91053454;91053507;91053507;91053586;91068563;91068563;91068563;91068563;91068563;91068563;91068563;91068563;91068694;91073324;91073324;91073324;91073324;91076944;91076944;91076944;91076944;91076944;91078391;91078391;91078391;91078391;91078391;91079031;91079031;91079031;91079031;91079031;91082141;91082141;91084946;91084946;91084946;91084946;91084946;91084946;910…	90998893;90998893;90998893;91053723;91053723;91053723;91053723;91053723;91068649;91068649;91068649;91068649;91068663;91068649;91068649;91068649;91068697;91073341;91073341;91073341;91073341;91076991;91076991;91076991;91076991;91076991;91078435;91078435;91078435;91078435;91078435;91079081;91079081;91079081;91079081;91079081;91082179;91082179;91085005;91085005;91085005;91085005;91085005;91085005;910…	+;+;+;+;+;+;+;+;+;+;+;+;+;+;+;+;+;+;+;+;+;+;+;+;+;+;+;+;+;+;+;+;+;+;+;+;+;+;+;+;+;+;+;+;+;+;+;+;+;+;+;+;+;+;+;+;+;+;+;+;+;+;+;+;+;+;+;+;+;+;+;+;+;+;+;+;+;+;+;+;+;+;+;+;+;+;+;+;+;+;+;+;+;+;+;+;+;+;+;+;+;+;+;+;+;+;+;+;+;+;+;+;+;+;+;+;+;+;+;+;+;+;+;+;+;+;+;+	6469	847	838	973	944	856	715	896.019	725.998	923.999	893.505	852.651	908.557	138.51	112.227	142.835	138.121	131.806	140.448	9.75922	0.0603142	0.565641	0.774421	10051
ENSMUSG00000034353	Ramp1	chr1;chr1;chr1;chr1;chr1;chr1;chr1;chr1;chr1;chr1	91179822;91180042;91180046;91196771;91196771;91196771;91205247;91206397;91206397;91223106	91180140;91180140;91180140;91196909;91196909;91196909;91205325;91206790;91206790;91225196	+;+;+;+;+;+;+;+;+;+	3022	35	73	65	65	83	61	37.0256	63.2433	61.7266	61.5231	82.6753	77.5132	12.252	20.9276	20.4257	20.3584	27.3578	25.6496	5.98121	0.452731	0.0830582	0.250377	4565
ENSMUSG00000055866	Per2	chr1;chr1;chr1;chr1;chr1;chr1;chr1;chr1;chr1;chr1;chr1;chr1;chr1;chr1;chr1;chr1;chr1;chr1;chr1;chr1;chr1;chr1;chr1;chr1;chr1;chr1	91415982;91419375;91420406;91421368;91423690;91427739;91429384;91430774;91430978;91432808;91433396;91434622;91435017;91435650;91438334;91439887;91440832;91444585;91445501;91447722;91448708;91448708;91449813;91449813;91450605;91459173	91418020;91419525;91420598;91421554;91424486;91427978;91429548;91430880;91431140;91432892;91433521;91434730;91435170;91435756;91438412;91440029;91440883;91444786;91445622;91447744;91448862;91448862;91449865;91449878;91450843;91459324	-;-;-;-;-;-;-;-;-;-;-;-;-;-;-;-;-;-;-;-;-;-;-;-;-;-	5856	705	929	742	754	698	645	745.801	804.836	704.633	713.668	695.269	819.607	127.357	137.438	120.327	121.87	118.728	139.96	9.54552	-0.0171978	0.86058	0.943683	12551
ENSMUSG00000067604	Nms	chr1;chr1;chr1;chr1;chr1;chr1;chr1;chr1;chr1;chr1;chr1;chr1;chr1;chr1;chr1;chr1;chr1;chr1	38939149;38939203;38941511;38941511;38941867;38941867;38943938;38944056;38944056;38946056;38946056;38946955;38946955;38947560;38947560;38948629;38948629;38949883	38939361;38939361;38941566;38941566;38941917;38941917;38943961;38944109;38944109;38946139;38946139;38946990;38946990;38947601;38947601;38948643;38948675;38950276	+;+;+;+;+;+;+;+;+;+;+;+;+;+;+;+;+;+	1001	0	0	0	0	0	0	0	0	0	0	0	0	0	0	0	0	0	0	0	0	#N/A	#N/A	#N/A
ENSMUSG00000026078	Pdcl3	chr1;chr1;chr1;chr1;chr1;chr1;chr1;chr1;chr1;chr1;chr1;chr1;chr1;chr1;chr1;chr1;chr1	38985608;38987841;38987865;38991246;38991246;38991246;38994915;38994915;38994915;38995160;38995245;38995245;38995735;38995735;38995735;38996141;38996141	38987849;38988037;38988069;38991375;38991375;38991375;38995005;38994917;38995005;38995388;38995388;38995388;38995943;38995807;38995943;38996646;38997238	+;+;+;+;+;+;+;+;+;+;+;+;+;+;+;+;+	4219	835	1039	908	802	950	585	883.324	900.134	862.273	759.101	946.283	743.365	209.368	213.352	204.378	179.924	224.291	176.194	9.72868	-0.111622	0.296484	0.546325	7469
ENSMUSG00000014602	Kif1a	chr1;chr1;chr1;chr1;chr1;chr1;chr1;chr1;chr1;chr1;chr1;chr1;chr1;chr1;chr1;chr1;chr1;chr1;chr1;chr1;chr1;chr1;chr1;chr1;chr1;chr1;chr1;chr1;chr1;chr1;chr1;chr1;chr1;chr1;chr1;chr1;chr1;chr1;chr1;chr1;chr1;chr1;chr1;chr1;chr1;chr1;chr1;chr1;chr1;chr1;chr1;chr1;chr1;chr1;chr1;chr1;chr1;chr1;chr1;chr1;chr1;chr1;chr1;chr1;chr1;chr1;chr1;chr1;chr1;chr1;chr1;chr1;chr1;chr1;chr1;chr1;chr1;chr1;chr1;chr1…	93015464;93017751;93017940;93018280;93018457;93018952;93018952;93018952;93018952;93018952;93019807;93019807;93019807;93019807;93019807;93020458;93020458;93020458;93020458;93020458;93021213;93021213;93021213;93021213;93021213;93021726;93021726;93021726;93021726;93021726;93022321;93022321;93022321;93022321;93022321;93022321;93022926;93022926;93022926;93022926;93022926;93022926;93023459;93023459;930…	93018499;93018499;93018499;93018499;93018499;93019070;93019070;93019070;93019070;93019070;93019999;93019999;93019999;93019999;93019999;93020610;93020610;93020610;93020610;93020610;93021337;93021337;93021337;93021337;93021337;93021803;93021803;93021803;93021803;93021803;93022521;93022521;93022521;93022521;93022521;93022521;93023071;93023071;93023071;93023071;93023071;93023071;93023562;93023520;930…	-;-;-;-;-;-;-;-;-;-;-;-;-;-;-;-;-;-;-;-;-;-;-;-;-;-;-;-;-;-;-;-;-;-;-;-;-;-;-;-;-;-;-;-;-;-;-;-;-;-;-;-;-;-;-;-;-;-;-;-;-;-;-;-;-;-;-;-;-;-;-;-;-;-;-;-;-;-;-;-;-;-;-;-;-;-;-;-;-;-;-;-;-;-;-;-;-;-;-;-;-;-;-;-;-;-;-;-;-;-;-;-;-;-;-;-;-;-;-;-;-;-;-;-;-;-;-;-	9330	6613	8049	7613	10478	8960	9227	6995.72	6973.22	7229.61	9917.53	8924.94	11724.8	749.809	747.398	774.877	1062.97	956.586	1256.68	13.0507	0.528024	6.37602e-07	1.98536e-05	442
ENSMUSG00000040693	Slco4c1	chr1;chr1;chr1;chr1;chr1;chr1;chr1;chr1;chr1;chr1;chr1;chr1;chr1	96816270;96821183;96823697;96828791;96831986;96836880;96837454;96839167;96841130;96842454;96844476;96867725;96871767	96819107;96821320;96823761;96828975;96832139;96837075;96837598;96839285;96841251;96842550;96844655;96867988;96872171	-;-;-;-;-;-;-;-;-;-;-;-;-	4908	0	0	0	0	0	0	0	0	0	0	0	0	0	0	0	0	0	0	0	0	#N/A	#N/A	#N/A
ENSMUSG00000067028	Cntnap5b	chr1;chr1;chr1;chr1;chr1;chr1;chr1;chr1;chr1;chr1;chr1;chr1;chr1;chr1;chr1;chr1;chr1;chr1;chr1;chr1;chr1;chr1;chr1;chr1;chr1;chr1;chr1;chr1;chr1;chr1;chr1;chr1;chr1;chr1;chr1;chr1;chr1;chr1;chr1;chr1;chr1;chr1;chr1;chr1;chr1;chr1	99772765;99940643;99967192;100050642;100072048;100076030;100097734;100097761;100141174;100141174;100160038;100160038;100164068;100164068;100213667;100213667;100252629;100255059;100255059;100255059;100274361;100274361;100274361;100358654;100358654;100358654;100369757;100369757;100369757;100370058;100379051;100379051;100383381;100383381;100390467;100390467;100431716;100431716;100446834;100446834;10…	99772846;99940747;99967385;100050789;100072251;100076214;100097874;100097877;100141438;100141438;100160187;100160187;100164239;100164239;100213773;100213773;100252710;100255178;100255178;100255178;100274561;100274561;100274561;100358771;100358771;100358771;100369839;100369884;100369884;100370228;100379269;100379269;100383620;100383620;100390691;100390691;100431846;100431846;100446918;100446918;10…	+;+;+;+;+;+;+;+;+;+;+;+;+;+;+;+;+;+;+;+;+;+;+;+;+;+;+;+;+;+;+;+;+;+;+;+;+;+;+;+;+;+;+;+;+;+	5205	15	35	22	29	48	26	15.8681	30.3221	20.8921	27.4488	47.8122	33.0384	3.04863	5.82558	4.01385	5.27354	9.18582	6.34744	4.82841	0.691021	0.0504196	0.181912	3814
ENSMUSG00000009905	Kdsr	chr1;chr1;chr1;chr1;chr1;chr1;chr1;chr1;chr1;chr1;chr1;chr1;chr1;chr1;chr1	106720459;106727629;106734547;106739331;106743669;106747488;106747500;106747771;106753212;106753212;106755444;106755444;106757102;106759544;106759544	106725021;106727730;106734630;106739414;106743860;106747583;106747836;106747836;106753268;106753268;106755533;106755533;106759683;106759699;106759727	-;-;-;-;-;-;-;-;-;-;-;-;-;-;-	8147	508	661	555	606	613	421	537.4	572.655	527.05	573.585	610.602	534.968	65.9629	70.2903	64.6925	70.4044	74.948	65.6645	9.12724	0.0705531	0.496844	0.725468	9425
ENSMUSG00000070695	Cntnap5a	chr1;chr1;chr1;chr1;chr1;chr1;chr1;chr1;chr1;chr1;chr1;chr1;chr1;chr1;chr1;chr1;chr1;chr1;chr1;chr1;chr1;chr1;chr1;chr1	115684756;115900930;115915141;116060122;116089208;116101551;116117574;116157393;116184306;116188264;116221842;116259453;116292335;116412087;116428472;116428781;116442185;116446509;116454993;116518113;116524234;116571452;116577864;116580481	115685218;115901034;115915334;116060269;116089411;116101735;116117714;116157657;116184455;116188435;116221948;116259572;116292535;116412243;116428599;116428951;116442403;116446748;116455217;116518243;116524318;116571670;116577935;116587323	+;+;+;+;+;+;+;+;+;+;+;+;+;+;+;+;+;+;+;+;+;+;+;+	10945	0	0	0	0	0	0	0	0	0	0	0	0	0	0	0	0	0	0	0	0	#N/A	#N/A	#N/A
ENSMUSG00000026380	Tfcp2l1	chr1;chr1;chr1;chr1;chr1;chr1;chr1;chr1;chr1;chr1;chr1;chr1;chr1;chr1;chr1;chr1;chr1;chr1	118627945;118627946;118632242;118632242;118637599;118652301;118652869;118653716;118656368;118659008;118661980;118664759;118664898;118666116;118668631;118669389;118675575;118677388	118628102;118628102;118632393;118632393;118637766;118652377;118652974;118653822;118656520;118659118;118662071;118664807;118664991;118666206;118668734;118669531;118675626;118685168	+;+;+;+;+;+;+;+;+;+;+;+;+;+;+;+;+;+	9438	35	55	51	113	80	78	37.0256	47.649	48.4316	106.956	79.687	99.1153	3.92303	5.04864	5.13156	11.3324	8.44321	10.5017	6.02258	1.10222	1.95049e-06	5.1328e-05	523
ENSMUSG00000057173	Rfx8	chr1;chr1;chr1;chr1;chr1;chr1;chr1;chr1;chr1;chr1;chr1;chr1;chr1;chr1;chr1;chr1;chr1;chr1;chr1;chr1;chr1;chr1	39665301;39670270;39672186;39678657;39680842;39680932;39682909;39682909;39683600;39683600;39685495;39685495;39688573;39688573;39690091;39690091;39691741;39695898;39710158;39711378;39718418;39720878	39665657;39670583;39672300;39678751;39680998;39680998;39682967;39682967;39683750;39683750;39685608;39685608;39688650;39688650;39690201;39690201;39691871;39695961;39710244;39711439;39718541;39720997	-;-;-;-;-;-;-;-;-;-;-;-;-;-;-;-;-;-;-;-;-;-	2139	12	10	19	33	18	17	12.6945	8.66346	18.0432	31.2348	17.9296	21.602	5.93477	4.05024	8.43532	14.6025	8.38222	10.0991	4.13762	0.84483	0.033088	0.135665	3356
ENSMUSG00000091937	Gm3646	chr1;chr1	39804148;39805173	39804339;39805332	-;-	352	0	0	0	0	0	0	0	0	0	0	0	0	0	0	0	0	0	0	0	0	#N/A	#N/A	#N/A
ENSMUSG00000036815	Dpp10	chr1;chr1;chr1;chr1;chr1;chr1;chr1;chr1;chr1;chr1;chr1;chr1;chr1;chr1;chr1;chr1;chr1;chr1;chr1;chr1;chr1;chr1;chr1;chr1;chr1;chr1;chr1;chr1;chr1;chr1;chr1;chr1;chr1;chr1;chr1;chr1;chr1;chr1;chr1;chr1;chr1;chr1;chr1;chr1;chr1;chr1;chr1;chr1;chr1;chr1;chr1;chr1;chr1;chr1;chr1;chr1;chr1;chr1;chr1;chr1	123321471;123332142;123336824;123336824;123341105;123341105;123341320;123341320;123341617;123341617;123352634;123352634;123353412;123353412;123367598;123367598;123367775;123367775;123376627;123376627;123378127;123378127;123384285;123384285;123384922;123384922;123398521;123398521;123402833;123402833;123411711;123411711;123423613;123423613;123432931;123432931;123445201;123445201;123485894;123485894…	123334383;123334383;123336897;123336897;123341177;123341177;123341378;123341378;123341716;123341716;123352688;123352688;123353606;123353606;123367667;123367667;123367873;123367873;123376674;123376674;123378248;123378248;123384332;123384332;123385013;123385013;123398628;123398628;123402871;123402871;123411834;123411834;123423710;123423710;123433085;123433085;123445321;123445321;123485975;123485975…	-;-;-;-;-;-;-;-;-;-;-;-;-;-;-;-;-;-;-;-;-;-;-;-;-;-;-;-;-;-;-;-;-;-;-;-;-;-;-;-;-;-;-;-;-;-;-;-;-;-;-;-;-;-;-;-;-;-;-;-	15784	0	0	0	0	0	0	0	0	0	0	0	0	0	0	0	0	0	0	0	0	#N/A	#N/A	#N/A
ENSMUSG00000026073	Il1r2	chr1;chr1;chr1;chr1;chr1;chr1;chr1;chr1;chr1;chr1;chr1;chr1;chr1;chr1;chr1;chr1;chr1;chr1;chr1;chr1;chr1;chr1;chr1	40074079;40084698;40084792;40085985;40102389;40102389;40102389;40102389;40105264;40105264;40111955;40111955;40111955;40115024;40115024;40117955;40117955;40120909;40120909;40123122;40123122;40125041;40125041	40074248;40084819;40084819;40086302;40102537;40102436;40102537;40102537;40105522;40105522;40112135;40112135;40112136;40115198;40115198;40118017;40118017;40121044;40121044;40123264;40123264;40125231;40125219	+;+;+;+;+;+;+;+;+;+;+;+;+;+;+;+;+;+;+;+;+;+;+	1908	0	0	0	0	0	0	0	0	0	0	0	0	0	0	0	0	0	0	0	0	#N/A	#N/A	#N/A
ENSMUSG00000026072	Il1r1	chr1;chr1;chr1;chr1;chr1;chr1;chr1;chr1;chr1;chr1;chr1;chr1;chr1;chr1;chr1;chr1;chr1;chr1;chr1;chr1;chr1;chr1;chr1;chr1;chr1;chr1	40225080;40266586;40266657;40267377;40276098;40277122;40282233;40282233;40293120;40293120;40293458;40293458;40294758;40294758;40297909;40297909;40300760;40300760;40302278;40302278;40310286;40310286;40312347;40312347;40312975;40312975	40225306;40266881;40266881;40267487;40276177;40277178;40282296;40282296;40293357;40293357;40293647;40293647;40294926;40294926;40297974;40297974;40300877;40300877;40302429;40302429;40310429;40310429;40312514;40312514;40316201;40317257	+;+;+;+;+;+;+;+;+;+;+;+;+;+;+;+;+;+;+;+;+;+;+;+;+;+	6363	19	51	29	46	62	34	20.0996	44.1837	27.5395	43.5394	61.7574	43.2041	3.15882	6.94384	4.32808	6.8426	9.70571	6.78989	5.28259	0.693548	0.032321	0.134034	3318
ENSMUSG00000026343	Gpr39	chr1;chr1;chr1;chr1	125676995;125840003;125872370;125872370	125678192;125840326;125873862;125873173	+;+;+;+	3015	139	141	154	117	94	125	147.044	122.155	146.245	110.742	93.6322	158.839	48.7709	40.5157	48.5056	36.7302	31.0555	52.6828	7.01663	-0.193839	0.370577	0.620998	8213
ENSMUSG00000026069	Il1rl1	chr1;chr1;chr1;chr1;chr1;chr1;chr1;chr1;chr1;chr1;chr1;chr1;chr1;chr1;chr1;chr1;chr1;chr1;chr1;chr1;chr1;chr1;chr1;chr1;chr1;chr1;chr1;chr1;chr1;chr1;chr1;chr1;chr1;chr1;chr1;chr1;chr1;chr1;chr1;chr1	40429570;40436589;40439627;40439776;40440628;40440628;40440628;40440628;40440628;40441292;40441292;40441292;40441292;40441292;40442306;40442306;40442306;40442306;40442599;40442599;40442599;40442599;40444334;40444334;40444334;40444334;40446087;40446087;40446087;40446087;40446530;40446530;40446530;40446530;40450075;40450075;40451693;40451693;40461766;40461766	40429630;40436646;40439856;40439856;40440828;40440828;40440828;40440828;40440828;40441502;40441502;40441407;40441502;40441502;40442480;40442480;40442480;40442480;40442761;40442761;40442761;40442761;40444402;40444402;40444402;40444402;40446228;40446228;40446228;40446228;40446675;40448148;40446675;40446723;40450221;40450221;40451860;40451860;40465396;40465415	+;+;+;+;+;+;+;+;+;+;+;+;+;+;+;+;+;+;+;+;+;+;+;+;+;+;+;+;+;+;+;+;+;+;+;+;+;+;+;+	6894	0	0	0	0	0	0	0	0	0	0	0	0	0	0	0	0	0	0	0	0	#N/A	#N/A	#N/A
ENSMUSG00000026070	Il18r1	chr1;chr1;chr1;chr1;chr1;chr1;chr1;chr1;chr1;chr1;chr1;chr1;chr1;chr1;chr1;chr1;chr1;chr1;chr1;chr1;chr1;chr1;chr1;chr1;chr1;chr1;chr1;chr1;chr1;chr1;chr1;chr1;chr1;chr1;chr1;chr1;chr1;chr1;chr1;chr1;chr1;chr1;chr1;chr1;chr1;chr1;chr1;chr1;chr1;chr1;chr1;chr1;chr1;chr1;chr1;chr1;chr1;chr1;chr1;chr1;chr1;chr1;chr1	40465552;40465676;40465970;40466006;40466006;40466006;40466161;40466161;40471729;40471729;40471729;40471729;40471729;40471729;40474694;40474694;40474694;40474694;40474694;40474694;40478385;40478385;40478385;40478385;40478385;40478385;40480922;40480922;40480922;40480922;40480922;40480922;40484281;40484281;40484281;40484281;40484281;40484281;40486975;40486975;40486975;40486975;40486975;40486975;404…	40465781;40465810;40466269;40466357;40466357;40466357;40466269;40466357;40471814;40471814;40471814;40471814;40471814;40471814;40474940;40474940;40474940;40474940;40474940;40474940;40478550;40478550;40478550;40478550;40478550;40478550;40481066;40481066;40481066;40481066;40481066;40481066;40484343;40484343;40484343;40484343;40484343;40484343;40487098;40487098;40487098;40487098;40487098;40487098;404…	+;+;+;+;+;+;+;+;+;+;+;+;+;+;+;+;+;+;+;+;+;+;+;+;+;+;+;+;+;+;+;+;+;+;+;+;+;+;+;+;+;+;+;+;+;+;+;+;+;+;+;+;+;+;+;+;+;+;+;+;+;+;+	4817	0	0	0	0	0	0	0	0	0	0	0	0	0	0	0	0	0	0	0	0	#N/A	#N/A	#N/A
ENSMUSG00000026344	Lypd1	chr1;chr1;chr1;chr1;chr1;chr1;chr1;chr1;chr1;chr1;chr1;chr1;chr1;chr1	125867622;125872284;125872318;125873101;125873519;125910391;125910391;125910391;125910391;125910391;125911303;125911839;125912874;125913048	125873571;125873571;125873571;125873571;125873571;125910908;125910528;125910528;125910528;125910528;125911387;125912214;125912928;125913101	-;-;-;-;-;-;-;-;-;-;-;-;-;-	7038	204	202	222	162	123	171	215.806	175.002	210.82	153.335	122.519	217.291	30.663	24.8653	29.9545	21.7867	17.4082	30.874	7.50433	-0.286861	0.165476	0.388643	5860
ENSMUSG00000026065	Slc9a4	chr1;chr1;chr1;chr1;chr1;chr1;chr1;chr1;chr1;chr1;chr1;chr1;chr1;chr1;chr1;chr1;chr1;chr1;chr1	40580081;40580204;40583859;40583859;40585126;40600602;40600770;40600770;40602853;40602853;40607009;40607749;40610317;40612123;40619040;40623393;40624214;40628968;40629237	40580771;40580771;40584322;40584322;40585425;40600632;40601029;40601029;40602903;40603070;40607211;40607835;40610387;40612284;40619136;40623524;40624301;40630416;40630725	+;+;+;+;+;+;+;+;+;+;+;+;+;+;+;+;+;+;+	4562	0	0	0	0	0	0	0	0	0	0	0	0	0	0	0	0	0	0	0	0	#N/A	#N/A	#N/A
ENSMUSG00000026062	Slc9a2	chr1;chr1;chr1;chr1;chr1;chr1;chr1;chr1;chr1;chr1;chr1;chr1;chr1;chr1;chr1;chr1;chr1	40680574;40681597;40718595;40718595;40726208;40726208;40742620;40743803;40755709;40755756;40756259;40756259;40761901;40763543;40765565;40766243;40767626	40682165;40682165;40719058;40719058;40727681;40726458;40742837;40744005;40755798;40755798;40757071;40756329;40762062;40763639;40765696;40766333;40769273	+;+;+;+;+;+;+;+;+;+;+;+;+;+;+;+;+	6984	0	0	0	0	0	0	0	0	0	0	0	0	0	0	0	0	0	0	0	0	#N/A	#N/A	#N/A
ENSMUSG00000026348	Acmsd	chr1;chr1;chr1;chr1;chr1;chr1;chr1;chr1;chr1;chr1;chr1;chr1;chr1;chr1	127729413;127738551;127739943;127745776;127748989;127753788;127756757;127758004;127759659;127759659;127765880;127765880;127766283;127766283	127729542;127738595;127740039;127745825;127749225;127753881;127756870;127758099;127759831;127759831;127765978;127765978;127767978;127767978	+;+;+;+;+;+;+;+;+;+;+;+;+;+	2831	9	11	12	5	5	5	9.52086	9.52981	11.3957	4.73255	4.98044	6.35354	3.36307	3.36623	4.02532	1.67169	1.75925	2.24428	2.88213	-0.922211	0.0953925	0.274093	4789
ENSMUSG00000079588	Tmem182	chr1;chr1;chr1;chr1;chr1	40805601;40806099;40807622;40838298;40854796	40805887;40806198;40807720;40838435;40856887	+;+;+;+;+	2716	0	0	0	0	0	0	0	0	0	0	0	0	0	0	0	0	0	0	0	0	#N/A	#N/A	#N/A
ENSMUSG00000045515	Pou3f3	chr1	42695768	42703176	+	7409	15782	19483	17494	15753	15886	13731	16695.4	16879	16613	14910.4	15823.8	17448.1	2253.39	2278.18	2242.27	2012.47	2135.76	2354.99	14.0007	-0.0588209	0.523835	0.745635	9669
ENSMUSG00000101904	Gm29427	chr1;chr1;chr1;chr1;chr1;chr1;chr1;chr1;chr1;chr1;chr1;chr1;chr1;chr1;chr1;chr1;chr1;chr1	130670209;130670947;130672584;130674225;130677683;130677839;130698679;130700770;130701705;130702231;130705377;130706426;130706843;130707052;130707509;130708076;130714466;130715721	130670401;130671073;130672716;130674308;130677720;130677910;130698743;130700874;130701851;130702438;130705501;130706482;130706917;130707118;130707605;130708201;130714576;130715799	-;-;-;-;-;-;-;-;-;-;-;-;-;-;-;-;-;-	1909	216	298	254	223	268	224	228.501	258.171	241.208	211.072	266.951	284.639	119.697	135.239	126.353	110.567	139.838	149.104	7.95627	0.0673423	0.685062	0.84743	11126
ENSMUSG00000026409	Pfkfb2	chr1;chr1;chr1;chr1;chr1;chr1;chr1;chr1;chr1;chr1;chr1;chr1;chr1;chr1;chr1;chr1;chr1;chr1;chr1;chr1;chr1;chr1;chr1;chr1;chr1;chr1;chr1;chr1;chr1;chr1;chr1;chr1;chr1;chr1;chr1;chr1;chr1;chr1;chr1;chr1;chr1;chr1;chr1;chr1;chr1;chr1;chr1;chr1;chr1;chr1;chr1;chr1;chr1;chr1;chr1;chr1;chr1;chr1;chr1;chr1;chr1;chr1;chr1;chr1;chr1;chr1;chr1;chr1;chr1;chr1;chr1;chr1;chr1;chr1;chr1;chr1;chr1;chr1;chr1;chr1…	130689182;130689183;130689183;130689189;130690278;130690773;130691015;130691015;130696671;130697017;130697017;130697017;130697697;130697697;130697697;130697906;130697906;130698679;130698679;130698679;130698679;130698679;130698679;130698679;130698679;130698679;130698679;130699188;130699188;130699188;130699188;130699188;130699188;130699188;130699188;130699188;130699981;130699981;130699981;130699981…	130691148;130691148;130691148;130692245;130691148;130691148;130691148;130691148;130698085;130697085;130698085;130698085;130698085;130698743;130698085;130698085;130698085;130698743;130698743;130698743;130698743;130698743;130698743;130698743;130698743;130698743;130698743;130699250;130699250;130699250;130699250;130699250;130699250;130699250;130699250;130699250;130700110;130700110;130700110;130700110…	-;-;-;-;-;-;-;-;-;-;-;-;-;-;-;-;-;-;-;-;-;-;-;-;-;-;-;-;-;-;-;-;-;-;-;-;-;-;-;-;-;-;-;-;-;-;-;-;-;-;-;-;-;-;-;-;-;-;-;-;-;-;-;-;-;-;-;-;-;-;-;-;-;-;-;-;-;-;-;-;-;-;-;-;-;-;-;-;-;-;-;-;-;-;-;-;-;-;-;-;-;-;-;-;-;-;-;-;-;-;-;-;-;-;-;-;-;-;-;-;-;-;-;-;-;-;-;-	7254	625	731	657	621	681	573	661.171	633.299	623.913	587.783	678.336	728.116	91.1457	87.3034	86.0095	81.0288	93.5119	100.374	9.34868	0.0559439	0.609702	0.800905	10477
ENSMUSG00000026425	Srgap2	chr1;chr1;chr1;chr1;chr1;chr1;chr1;chr1;chr1;chr1;chr1;chr1;chr1;chr1;chr1;chr1;chr1;chr1;chr1;chr1;chr1;chr1;chr1;chr1;chr1;chr1;chr1;chr1;chr1;chr1;chr1;chr1;chr1;chr1;chr1;chr1;chr1;chr1;chr1;chr1;chr1;chr1;chr1;chr1;chr1;chr1;chr1;chr1;chr1;chr1;chr1;chr1;chr1;chr1;chr1;chr1;chr1;chr1;chr1;chr1;chr1;chr1;chr1;chr1;chr1;chr1;chr1;chr1;chr1;chr1;chr1;chr1;chr1;chr1;chr1;chr1;chr1;chr1;chr1;chr1…	131285251;131289358;131291596;131292521;131292521;131294988;131295218;131295219;131295221;131295756;131296320;131296320;131296320;131296320;131296320;131296320;131296641;131298332;131298332;131298332;131298332;131298332;131298332;131298332;131300393;131300393;131300393;131300393;131300393;131300393;131300393;131310474;131310474;131310474;131310474;131310474;131310474;131310976;131317129;131317129…	131289740;131289740;131291690;131292845;131292845;131295539;131295539;131295539;131296466;131295907;131296380;131296466;131296466;131296466;131296466;131296466;131297199;131298512;131298512;131298512;131298512;131298512;131298512;131298512;131300472;131300472;131300472;131300472;131300472;131300453;131300472;131310698;131310698;131310698;131310698;131310698;131310698;131311065;131317234;131317234…	-;-;-;-;-;-;-;-;-;-;-;-;-;-;-;-;-;-;-;-;-;-;-;-;-;-;-;-;-;-;-;-;-;-;-;-;-;-;-;-;-;-;-;-;-;-;-;-;-;-;-;-;-;-;-;-;-;-;-;-;-;-;-;-;-;-;-;-;-;-;-;-;-;-;-;-;-;-;-;-;-;-;-;-;-;-;-;-;-;-;-;-;-;-;-;-;-;-;-;-;-;-;-;-;-;-;-;-;-;-;-;-;-	12560	2986	3334	3254	3076	2828	2759	3158.81	2888.4	3090.13	2911.46	2816.94	3505.89	251.498	229.968	246.029	231.804	224.278	279.131	11.5802	0.0152266	0.884335	0.956471	12725
ENSMUSG00000010290	AI597479	chr1;chr1;chr1;chr1	43098710;43100715;43110998;43113186	43098862;43100881;43111373;43115947	+;+;+;+	3458	688	854	779	844	859	640	727.817	739.86	739.769	798.854	855.639	813.254	210.473	213.956	213.93	231.016	247.438	235.18	9.60361	0.160816	0.0757838	0.236725	4406
ENSMUSG00000026443	Lrrn2	chr1;chr1;chr1;chr1	132880273;132880355;132936981;132936981	132880675;132880842;132940005;132937150	+;+;+;+	3595	471	558	517	707	566	479	498.258	483.421	490.964	669.182	563.786	608.669	138.598	134.47	136.568	186.143	156.825	169.31	9.10052	0.322581	0.00232767	0.0194566	1646
ENSMUSG00000070644	Etnk2	chr1;chr1;chr1;chr1;chr1;chr1;chr1;chr1;chr1;chr1;chr1;chr1;chr1;chr1;chr1;chr1;chr1;chr1;chr1;chr1;chr1;chr1;chr1;chr1;chr1;chr1	133363572;133363576;133365332;133365576;133365576;133365764;133367287;133368750;133368750;133368750;133368750;133368750;133373135;133373135;133373135;133373135;133374527;133374527;133374527;133376906;133376906;133376906;133378449;133378449;133379317;133379317	133364018;133364018;133365835;133365835;133365835;133365835;133367360;133368872;133368872;133368872;133369134;133368872;133373277;133375050;133373277;133373277;133374610;133374610;133374610;133376979;133377051;133377051;133378522;133378522;133380316;133380336	+;+;+;+;+;+;+;+;+;+;+;+;+;+;+;+;+;+;+;+;+;+;+;+;+;+	4566	0	0	0	0	0	0	0	0	0	0	0	0	0	0	0	0	0	0	0	0	#N/A	#N/A	#N/A
ENSMUSG00000026051	1500015O10Rik	chr1;chr1;chr1;chr1	43730602;43737200;43738560;43742245	43730963;43737247;43738717;43742578	+;+;+;+	902	241	460	366	204	199	115	254.947	398.519	347.568	193.088	198.221	146.132	282.647	441.817	385.33	214.067	219.758	162.008	7.93366	-0.897314	1.71793e-06	4.59998e-05	514
ENSMUSG00000057363	Uxs1	chr1;chr1;chr1;chr1;chr1;chr1;chr1;chr1;chr1;chr1;chr1;chr1;chr1;chr1;chr1;chr1;chr1;chr1;chr1;chr1;chr1;chr1;chr1;chr1;chr1;chr1;chr1;chr1;chr1;chr1;chr1;chr1;chr1;chr1;chr1;chr1;chr1;chr1;chr1;chr1;chr1;chr1;chr1;chr1;chr1;chr1;chr1;chr1;chr1;chr1;chr1;chr1;chr1;chr1;chr1;chr1;chr1;chr1;chr1;chr1;chr1;chr1;chr1;chr1;chr1;chr1;chr1;chr1;chr1;chr1;chr1;chr1;chr1;chr1	43746966;43749512;43753717;43753717;43755699;43755699;43756972;43756972;43760521;43760521;43764890;43764890;43765007;43771681;43771681;43771681;43771730;43771730;43774817;43774817;43774817;43774817;43774817;43774866;43780065;43780065;43780065;43780065;43780065;43780065;43780118;43790464;43790464;43790464;43790464;43790631;43797245;43797245;43797245;43797245;43797245;43797245;43797245;43802532;438…	43750362;43750362;43753820;43753820;43755756;43755756;43757032;43757032;43760564;43760564;43765009;43765009;43765009;43771802;43771802;43771802;43771802;43771802;43774876;43774876;43774876;43774876;43774876;43774876;43780169;43780169;43780169;43780169;43780169;43780169;43780169;43790644;43790644;43790550;43790644;43790644;43797305;43797305;43797305;43797305;43797305;43797305;43797305;43802624;438…	-;-;-;-;-;-;-;-;-;-;-;-;-;-;-;-;-;-;-;-;-;-;-;-;-;-;-;-;-;-;-;-;-;-;-;-;-;-;-;-;-;-;-;-;-;-;-;-;-;-;-;-;-;-;-;-;-;-;-;-;-;-;-;-;-;-;-;-;-;-;-;-;-;-	5097	392	475	416	360	427	304	414.686	411.514	395.05	340.744	425.329	386.295	81.3589	80.7366	77.5064	66.8518	83.447	75.7888	8.6273	-0.0837578	0.501268	0.728525	9467
ENSMUSG00000041763	Tpp2	chr1;chr1;chr1;chr1;chr1;chr1;chr1;chr1;chr1;chr1;chr1;chr1;chr1;chr1;chr1;chr1;chr1;chr1;chr1;chr1;chr1;chr1;chr1;chr1;chr1;chr1;chr1;chr1;chr1;chr1;chr1;chr1;chr1;chr1;chr1;chr1;chr1;chr1;chr1;chr1;chr1;chr1;chr1;chr1;chr1;chr1;chr1;chr1;chr1;chr1;chr1;chr1;chr1;chr1;chr1;chr1;chr1;chr1;chr1;chr1;chr1;chr1;chr1;chr1;chr1;chr1;chr1;chr1;chr1;chr1;chr1;chr1;chr1;chr1;chr1;chr1;chr1;chr1;chr1;chr1…	43933647;43934007;43934014;43934015;43934015;43934033;43934045;43940110;43940110;43940110;43940110;43940110;43940110;43940110;43949312;43949312;43949312;43949312;43949312;43949312;43949312;43951107;43951107;43951107;43951107;43951107;43951107;43953257;43953257;43953257;43953257;43953257;43954577;43954577;43954577;43954577;43954577;43954577;43956471;43956471;43956471;43956471;43956471;43956471;439…	43933873;43934253;43934253;43934253;43934253;43934253;43934253;43940238;43940238;43940238;43940238;43940238;43940238;43940238;43949407;43949407;43949407;43949407;43949407;43949405;43949407;43951211;43951211;43951211;43953381;43951211;43951211;43953381;43953381;43953381;43953381;43953381;43954740;43954740;43954740;43956299;43954740;43954740;43956625;43956625;43956625;43957001;43957001;43956625;439…	+;+;+;+;+;+;+;+;+;+;+;+;+;+;+;+;+;+;+;+;+;+;+;+;+;+;+;+;+;+;+;+;+;+;+;+;+;+;+;+;+;+;+;+;+;+;+;+;+;+;+;+;+;+;+;+;+;+;+;+;+;+;+;+;+;+;+;+;+;+;+;+;+;+;+;+;+;+;+;+;+;+;+;+;+;+;+;+;+;+;+;+;+;+;+;+;+;+;+;+;+;+;+;+;+;+;+;+;+;+;+;+;+;+;+;+;+;+;+;+;+;+;+;+;+;+;+;+	10078	1301	1633	1525	1642	1438	1269	1376.29	1414.74	1448.2	1554.17	1432.37	1612.53	136.564	140.379	143.699	154.214	142.129	160.005	10.5234	0.117538	0.170087	0.394455	5934
ENSMUSG00000042451	Mybph	chr1;chr1;chr1;chr1;chr1;chr1;chr1;chr1;chr1;chr1;chr1;chr1;chr1;chr1;chr1;chr1;chr1;chr1;chr1;chr1;chr1	134193448;134193457;134193814;134193814;134194577;134194577;134196970;134196970;134197351;134197351;134197730;134197730;134198401;134198401;134199714;134199714;134199950;134199950;134200395;134200395;134200948	134193726;134193726;134193948;134193948;134194744;134194744;134197058;134197058;134197546;134197546;134197869;134197869;134198560;134198560;134199850;134199850;134200136;134200136;134201232;134200447;134201231	+;+;+;+;+;+;+;+;+;+;+;+;+;+;+;+;+;+;+;+;+	2329	54	49	43	52	68	47	57.1252	42.451	40.8345	49.2185	67.734	59.7233	24.5278	18.2271	17.5331	21.1329	29.0828	25.6433	5.71427	0.331452	0.195752	0.428593	6286
ENSMUSG00000091844	Gm8251	chr1	44055952	44061936	-	5985	0	0	0	0	0	0	0	0	0	0	0	0	0	0	0	0	0	0	0	0	#N/A	#N/A	#N/A
ENSMUSG00000042429	Adora1	chr1;chr1;chr1;chr1;chr1;chr1;chr1;chr1;chr1;chr1;chr1	134199223;134199225;134201349;134202065;134203397;134234015;134234015;134234015;134234015;134235228;134235228	134201713;134203590;134203590;134203590;134203590;134234446;134235397;134234578;134234412;134235364;134235431	-;-;-;-;-;-;-;-;-;-;-	5785	97	114	89	116	115	103	102.614	98.7635	84.5179	109.795	114.55	130.883	17.7379	17.0723	14.6098	18.9793	19.8012	22.6245	6.73101	0.31326	0.0963494	0.275974	4805
ENSMUSG00000026458	Ppfia4	chr1;chr1;chr1;chr1;chr1;chr1;chr1;chr1;chr1;chr1;chr1;chr1;chr1;chr1;chr1;chr1;chr1;chr1;chr1;chr1;chr1;chr1;chr1;chr1;chr1;chr1;chr1;chr1;chr1;chr1;chr1;chr1;chr1;chr1;chr1;chr1;chr1;chr1;chr1;chr1;chr1;chr1;chr1;chr1;chr1;chr1;chr1;chr1;chr1;chr1;chr1;chr1;chr1;chr1;chr1;chr1;chr1;chr1;chr1;chr1;chr1;chr1;chr1;chr1;chr1;chr1;chr1;chr1;chr1;chr1;chr1;chr1;chr1;chr1;chr1;chr1;chr1;chr1;chr1;chr1…	134296783;134296784;134296785;134296789;134297501;134298381;134299026;134299026;134299291;134299291;134299291;134299291;134299291;134299291;134300470;134300470;134300470;134300470;134300470;134300470;134303605;134303605;134303605;134303605;134303605;134303605;134304287;134304287;134304287;134304287;134304287;134304287;134304568;134309576;134309576;134309576;134309576;134311529;134311529;134311529…	134298828;134298828;134298828;134298828;134298828;134298828;134299136;134299136;134299468;134299468;134299468;134299468;134299468;134299468;134300538;134300538;134300538;134300538;134300538;134300538;134303780;134303780;134303780;134303780;134303780;134303780;134304384;134304384;134304384;134304808;134304384;134304384;134304846;134309751;134309751;134309751;134309751;134311598;134311555;134311555…	-;-;-;-;-;-;-;-;-;-;-;-;-;-;-;-;-;-;-;-;-;-;-;-;-;-;-;-;-;-;-;-;-;-;-;-;-;-;-;-;-;-;-;-;-;-;-;-;-;-;-;-;-;-;-;-;-;-;-;-;-;-;-;-;-;-;-;-;-;-;-;-;-;-;-;-;-;-;-;-;-;-;-;-;-;-;-;-;-;-;-;-;-;-;-;-;-;-	6572	102	119	88	129	114	98	107.903	103.095	83.5683	122.1	113.554	124.529	16.4186	15.687	12.7158	18.5788	17.2785	18.9485	6.76256	0.290137	0.124119	0.324269	5268
ENSMUSG00000041684	Bivm	chr1;chr1;chr1;chr1;chr1;chr1;chr1;chr1;chr1;chr1;chr1;chr1;chr1;chr1;chr1;chr1;chr1;chr1;chr1;chr1;chr1;chr1;chr1;chr1;chr1;chr1;chr1;chr1;chr1;chr1;chr1;chr1	44118957;44119000;44119162;44119508;44119968;44119979;44120174;44120174;44120174;44120174;44126266;44126266;44126266;44126266;44126266;44126343;44127638;44127638;44128728;44128728;44129260;44129260;44129583;44129583;44136984;44136984;44138573;44138573;44141778;44141778;44142849;44142849	44119195;44119175;44119370;44119729;44120274;44120274;44120274;44120274;44120274;44120274;44126347;44126866;44126866;44126566;44126329;44126407;44127764;44127764;44128823;44128823;44129364;44129364;44129677;44129677;44137116;44137116;44138659;44138659;44141874;44141874;44144770;44144510	+;+;+;+;+;+;+;+;+;+;+;+;+;+;+;+;+;+;+;+;+;+;+;+;+;+;+;+;+;+;+;+	4206	522	665	679	640	668	463	552.21	576.12	644.805	605.766	665.386	588.338	131.291	136.976	153.306	144.024	158.199	139.881	9.24143	0.0686048	0.516933	0.739788	9617
ENSMUSG00000026048	Ercc5	chr1;chr1;chr1;chr1;chr1;chr1;chr1;chr1;chr1;chr1;chr1;chr1;chr1;chr1;chr1;chr1;chr1;chr1;chr1;chr1;chr1;chr1;chr1;chr1;chr1;chr1;chr1;chr1;chr1;chr1;chr1;chr1;chr1;chr1;chr1;chr1;chr1;chr1;chr1;chr1;chr1;chr1;chr1;chr1;chr1;chr1;chr1;chr1;chr1;chr1;chr1	44147744;44147847;44147847;44147909;44147932;44156935;44156937;44156937;44156937;44156937;44158144;44158144;44158144;44158144;44158144;44158805;44158805;44158805;44158805;44158830;44160977;44160977;44160977;44160977;44160977;44161810;44161810;44161810;44161810;44161810;44163877;44163877;44163877;44163877;44166809;44166809;44166809;44166809;44173338;44173338;44173912;44174162;44174162;44175839;441…	44149522;44148150;44148150;44147965;44148137;44157112;44157112;44157112;44157112;44157112;44158255;44158335;44158259;44158259;44158259;44158891;44158891;44158891;44158891;44158891;44161109;44161037;44161037;44161037;44161037;44161953;44161953;44161844;44161953;44161953;44164084;44164084;44164084;44164084;44166998;44167217;44167882;44167882;44174031;44173579;44174031;44174375;44174375;44175983;441…	+;+;+;+;+;+;+;+;+;+;+;+;+;+;+;+;+;+;+;+;+;+;+;+;+;+;+;+;+;+;+;+;+;+;+;+;+;+;+;+;+;+;+;+;+;+;+;+;+;+;+	5864	710	868	855	759	768	619	751.09	751.989	811.942	718.401	764.995	786.569	128.085	128.238	138.462	122.51	130.456	134.135	9.57767	-0.0283551	0.761945	0.891343	11765
ENSMUSG00000046828	Mettl21e	chr1;chr1;chr1;chr1;chr1;chr1;chr1;chr1;chr1	44204070;44206425;44210164;44210164;44211032;44218111;44218111;44218840;44218840	44206753;44206753;44211198;44210281;44211198;44218230;44218230;44218913;44218961	-;-;-;-;-;-;-;-;-	3961	0	0	0	0	0	0	0	0	0	0	0	0	0	0	0	0	0	0	0	0	#N/A	#N/A	#N/A
ENSMUSG00000042229	Rabif	chr1;chr1	134494648;134506076	134494809;134508774	+;+	2861	394	518	538	490	521	349	416.802	448.767	510.906	463.79	518.962	443.477	145.684	156.857	178.576	162.108	181.392	155.008	8.86741	0.0512263	0.675577	0.841597	11048
ENSMUSG00000026452	Syt2	chr1;chr1;chr1;chr1;chr1;chr1;chr1;chr1;chr1;chr1;chr1;chr1;chr1;chr1;chr1;chr1;chr1;chr1;chr1;chr1;chr1;chr1;chr1;chr1	134646677;134646681;134663790;134709300;134740835;134740835;134740835;134741810;134741810;134741810;134743510;134743510;134743960;134743960;134744384;134744384;134745730;134745730;134746754;134746754;134747475;134747475;134748577;134762203	134646835;134646835;134663998;134709424;134741038;134741038;134741038;134741976;134741829;134741976;134743629;134743629;134744127;134744127;134744551;134744551;134745847;134745847;134746887;134746887;134753149;134749417;134748670;134762593	+;+;+;+;+;+;+;+;+;+;+;+;+;+;+;+;+;+;+;+;+;+;+;+	7638	39	50	27	79	70	53	41.2571	43.3173	25.6403	74.7743	69.7261	67.3476	5.40155	5.67129	3.35693	9.78977	9.12885	8.81743	5.67057	0.942713	0.000204019	0.00265147	1059
ENSMUSG00000026426	Arl8a	chr1;chr1;chr1;chr1;chr1;chr1;chr1;chr1;chr1;chr1;chr1;chr1;chr1;chr1;chr1;chr1;chr1;chr1;chr1;chr1	135146824;135147669;135152082;135152471;135152471;135152793;135152793;135152793;135154176;135154176;135154176;135154182;135154408;135154408;135154713;135154713;135154713;135155222;135155222;135155222	135147100;135147727;135152551;135152551;135152551;135152866;135152866;135152866;135154295;135154269;135154269;135154475;135154475;135154475;135154783;135154783;135154783;135155328;135156269;135156269	+;+;+;+;+;+;+;+;+;+;+;+;+;+;+;+;+;+;+;+	2299	3547	4253	3656	4527	4311	3144	3752.28	3684.57	3471.88	4284.85	4294.13	3995.11	1632.13	1602.68	1510.17	1863.79	1867.83	1737.76	11.9307	0.204971	0.0190958	0.0927365	2834
ENSMUSG00000025995	Wdr75	chr1;chr1;chr1;chr1;chr1;chr1;chr1;chr1;chr1;chr1;chr1;chr1;chr1;chr1;chr1;chr1;chr1;chr1;chr1;chr1;chr1;chr1;chr1;chr1;chr1;chr1;chr1;chr1;chr1;chr1;chr1;chr1;chr1;chr1;chr1;chr1;chr1;chr1;chr1;chr1;chr1;chr1;chr1;chr1;chr1;chr1;chr1;chr1;chr1;chr1;chr1;chr1;chr1;chr1;chr1;chr1;chr1;chr1;chr1;chr1;chr1;chr1;chr1;chr1;chr1;chr1;chr1;chr1;chr1;chr1;chr1;chr1;chr1;chr1;chr1;chr1;chr1;chr1;chr1;chr1…	45795166;45795449;45795503;45795507;45799016;45799016;45799016;45799016;45801161;45801161;45801161;45801161;45801989;45802039;45802039;45802039;45802039;45803686;45803847;45803877;45803877;45803877;45805377;45805377;45805377;45806673;45806673;45806673;45807671;45807671;45812041;45812041;45813045;45813045;45813045;45813190;45813190;45813190;45814541;45814541;45814541;45814678;45816477;45816477;458…	45795604;45795604;45795604;45795604;45799145;45799145;45799145;45799145;45801226;45801226;45801226;45801226;45802129;45802129;45802355;45802129;45802129;45804001;45803929;45804001;45804001;45804001;45805447;45805447;45805447;45806792;45806792;45806792;45807759;45807759;45812199;45812199;45813104;45813104;45813104;45813305;45813305;45813305;45814716;45814716;45814716;45814716;45816634;45816634;458…	+;+;+;+;+;+;+;+;+;+;+;+;+;+;+;+;+;+;+;+;+;+;+;+;+;+;+;+;+;+;+;+;+;+;+;+;+;+;+;+;+;+;+;+;+;+;+;+;+;+;+;+;+;+;+;+;+;+;+;+;+;+;+;+;+;+;+;+;+;+;+;+;+;+;+;+;+;+;+;+;+;+	4900	936	1040	980	936	933	743	990.169	901	930.647	885.933	929.35	944.137	202.075	183.878	189.928	180.803	189.663	192.681	9.86132	-0.0322594	0.720732	0.867766	11431
ENSMUSG00000098549	Gm5269	chr1;chr1	45889525;45889941	45890273;45890078	-;-	749	0	0	0	0	0	0	0	0	0	0	0	0	0	0	0	0	0	0	0	0	#N/A	#N/A	#N/A
ENSMUSG00000025993	Slc40a1	chr1;chr1;chr1;chr1;chr1;chr1;chr1;chr1;chr1;chr1;chr1;chr1;chr1;chr1;chr1;chr1;chr1;chr1;chr1;chr1;chr1;chr1;chr1;chr1;chr1;chr1;chr1;chr1;chr1;chr1;chr1;chr1;chr1	45908068;45910892;45912236;45915241;45918309;45918885;45918885;45918928;45918936;45921156;45921156;45921156;45921156;45921217;45921217;45921217;45923280;45923732;45924717;45924717;45924717;45924717;45924717;45924717;45925221;45925221;45925221;45925221;45925221;45925221;45926424;45926424;45926424	45909719;45911530;45912481;45918435;45918435;45919000;45919000;45919000;45919170;45921315;45921315;45921315;45921315;45921315;45921315;45921315;45923309;45926523;45924784;45924784;45924784;45924784;45924784;45924784;45925365;45925327;45925408;45925609;45925262;45925582;45926519;45926519;45926519	-;-;-;-;-;-;-;-;-;-;-;-;-;-;-;-;-;-;-;-;-;-;-;-;-;-;-;-;-;-;-;-;-	9000	0	0	0	0	0	0	0	0	0	0	0	0	0	0	0	0	0	0	0	0	#N/A	#N/A	#N/A
ENSMUSG00000041144	Dnah7b	chr1;chr1;chr1;chr1;chr1;chr1;chr1;chr1;chr1;chr1;chr1;chr1;chr1;chr1;chr1;chr1;chr1;chr1;chr1;chr1;chr1;chr1;chr1;chr1;chr1;chr1;chr1;chr1;chr1;chr1;chr1;chr1;chr1;chr1;chr1;chr1;chr1;chr1;chr1;chr1;chr1;chr1;chr1;chr1;chr1;chr1;chr1;chr1;chr1;chr1;chr1;chr1;chr1;chr1;chr1;chr1;chr1;chr1;chr1;chr1;chr1;chr1;chr1;chr1;chr1;chr1;chr1;chr1;chr1;chr1;chr1;chr1;chr1;chr1;chr1;chr1;chr1;chr1;chr1;chr1…	46066315;46066738;46066796;46066945;46078523;46081435;46083705;46085555;46097998;46099418;46109265;46116169;46119260;46123617;46124343;46126662;46128108;46131306;46134502;46137412;46139506;46141978;46144697;46175287;46175287;46177230;46182341;46187155;46188576;46191651;46195035;46195249;46201192;46204218;46207445;46211249;46213338;46214298;46217077;46219321;46221579;46223072;46224609;46225766;462…	46066360;46066824;46067380;46067004;46078585;46081497;46083813;46085702;46098085;46099598;46109340;46116294;46119379;46123800;46124522;46126934;46128235;46131384;46134726;46137558;46140191;46142164;46144730;46178717;46175480;46177428;46182481;46187367;46188685;46191819;46195137;46195376;46201404;46204316;46207693;46211398;46213520;46214474;46217208;46219545;46221776;46223227;46224777;46225892;462…	+;+;+;+;+;+;+;+;+;+;+;+;+;+;+;+;+;+;+;+;+;+;+;+;+;+;+;+;+;+;+;+;+;+;+;+;+;+;+;+;+;+;+;+;+;+;+;+;+;+;+;+;+;+;+;+;+;+;+;+;+;+;+;+;+;+;+;+;+;+;+;+;+;+;+;+;+;+;+;+;+;+;+;+;+	19980	59	88	55	140	98	104	62.4145	76.2385	52.2302	132.511	97.6166	132.154	3.12385	3.81574	2.61412	6.6322	4.88571	6.6143	6.45379	0.924422	4.01792e-05	0.00068865	803
ENSMUSG00000101337	Dnah7c	chr1;chr1;chr1;chr1;chr1;chr1;chr1;chr1;chr1;chr1;chr1;chr1;chr1;chr1;chr1;chr1;chr1;chr1;chr1;chr1;chr1;chr1;chr1;chr1;chr1;chr1;chr1;chr1;chr1;chr1;chr1;chr1;chr1;chr1;chr1;chr1;chr1;chr1;chr1;chr1;chr1;chr1;chr1;chr1;chr1;chr1;chr1;chr1;chr1;chr1;chr1;chr1;chr1;chr1;chr1;chr1;chr1;chr1;chr1;chr1;chr1;chr1;chr1;chr1;chr1;chr1;chr1;chr1;chr1;chr1;chr1;chr1;chr1;chr1;chr1;chr1;chr1;chr1;chr1;chr1…	46425592;46430772;46440473;46455755;46457207;46465844;46467251;46481981;46494600;46504033;46514553;46515280;46519089;46520513;46524046;46527464;46530499;46532574;46535058;46594941;46596891;46602677;46607413;46608886;46608961;46612564;46612564;46615055;46615055;46615269;46615269;46625935;46625935;46628883;46632100;46636448;46638565;46639148;46639527;46639527;46640231;46646994;46646994;46646994;466…	46425627;46430834;46440535;46455863;46457354;46465931;46467431;46482056;46494725;46504152;46514736;46515459;46519361;46520640;46524124;46527688;46530645;46533259;46535244;46595134;46597089;46602817;46607625;46608995;46608995;46612732;46612732;46615157;46615157;46615396;46615396;46626111;46626147;46628981;46632348;46636597;46638747;46639366;46639703;46639703;46640271;46647125;46647125;46647125;466…	+;+;+;+;+;+;+;+;+;+;+;+;+;+;+;+;+;+;+;+;+;+;+;+;+;+;+;+;+;+;+;+;+;+;+;+;+;+;+;+;+;+;+;+;+;+;+;+;+;+;+;+;+;+;+;+;+;+;+;+;+;+;+;+;+;+;+;+;+;+;+;+;+;+;+;+;+;+;+;+;+	12603	15	15	23	20	15	19	15.8681	12.9952	21.8417	18.9302	14.9413	24.1435	1.25907	1.03112	1.73306	1.50204	1.18554	1.91569	4.17624	0.194297	0.655293	0.829535	10872
ENSMUSG00000025986	Slc39a10	chr1;chr1;chr1;chr1;chr1;chr1;chr1;chr1;chr1;chr1;chr1;chr1;chr1;chr1;chr1;chr1;chr1;chr1;chr1;chr1;chr1	46807544;46811986;46817602;46818063;46819065;46819065;46820523;46820523;46826093;46826093;46827343;46827343;46832556;46832556;46835127;46835127;46835640;46835738;46853471;46887988;46892800	46810111;46812176;46818143;46818143;46819433;46819433;46820643;46820643;46826281;46826281;46827512;46827512;46832763;46832763;46835899;46836151;46836151;46836151;46854046;46888070;46892852	-;-;-;-;-;-;-;-;-;-;-;-;-;-;-;-;-;-;-;-;-	6095	1751	2283	2146	2455	2404	1840	1852.34	1977.87	2037.93	2323.68	2394.59	2338.1	303.911	324.507	334.36	381.244	392.878	383.61	11.0667	0.266027	0.0020939	0.0178331	1616
ENSMUSG00000041889	Shisa4	chr1;chr1;chr1;chr1;chr1;chr1;chr1;chr1;chr1;chr1	135371057;135371060;135372197;135372197;135373152;135373152;135373888;135374378;135374889;135374889	135371996;135371996;135372364;135372364;135373450;135373285;135374549;135374549;135375077;135375237	-;-;-;-;-;-;-;-;-;-	2418	895	1050	969	1174	948	721	946.797	909.664	920.201	1111.2	944.291	916.181	391.562	376.205	380.563	459.554	390.526	378.9	9.90314	0.097925	0.311351	0.561763	7628
ENSMUSG00000045954	Cavin2	chr1;chr1	51289126;51300649	51289868;51302960	+;+	3055	19	33	23	14	18	3	20.0996	28.5894	21.8417	13.2511	17.9296	3.81213	6.57925	9.35824	7.1495	4.33752	5.86893	1.24783	4.04962	-1.01119	0.0164007	0.0830098	2719
ENSMUSG00000026107	Nabp1	chr1;chr1;chr1;chr1;chr1;chr1;chr1;chr1;chr1;chr1;chr1;chr1;chr1;chr1;chr1;chr1;chr1;chr1;chr1;chr1;chr1;chr1;chr1;chr1;chr1;chr1;chr1;chr1;chr1;chr1;chr1;chr1;chr1;chr1;chr1;chr1;chr1;chr1;chr1;chr1;chr1;chr1;chr1;chr1;chr1;chr1;chr1;chr1;chr1;chr1;chr1;chr1;chr1;chr1;chr1	51465862;51466007;51468690;51469488;51469820;51469820;51469820;51469857;51470807;51470971;51470971;51471129;51471142;51471339;51472329;51472329;51472329;51472329;51472329;51472329;51472329;51472329;51472329;51473006;51473006;51473006;51473006;51473006;51473006;51473006;51473006;51473006;51474534;51474534;51474534;51474534;51474534;51474534;51474534;51474534;51475592;51477478;51477478;51477478;514…	51469086;51469086;51469086;51471411;51471411;51469926;51469926;51471411;51471411;51471411;51471411;51471411;51471411;51471411;51472380;51472380;51472380;51472380;51472380;51472380;51472380;51472380;51472380;51473396;51473081;51473081;51473081;51473081;51473081;51473081;51473081;51473081;51474605;51474605;51474605;51474605;51474605;51474605;51474605;51474605;51478399;51477616;51477616;51477616;514…	-;-;-;-;-;-;-;-;-;-;-;-;-;-;-;-;-;-;-;-;-;-;-;-;-;-;-;-;-;-;-;-;-;-;-;-;-;-;-;-;-;-;-;-;-;-;-;-;-;-;-;-;-;-;-	8498	68	85	81	70	108	52	71.9354	73.6394	76.9208	66.2557	107.577	66.0769	8.46498	8.6655	9.05164	7.79662	12.6591	7.77558	6.26703	0.108716	0.65603	0.829866	10880
ENSMUSG00000052759	Gpr25	chr1	136259797	136260873	-	1077	0	0	0	0	0	0	0	0	0	0	0	0	0	0	0	0	0	0	0	0	#N/A	#N/A	#N/A
ENSMUSG00000033849	B3galt2	chr1;chr1	143640664;143646006	143641342;143654614	+;+	9288	155	197	162	201	163	136	163.97	170.67	153.842	190.248	162.362	172.816	17.654	18.3753	16.5635	20.4833	17.4809	18.6064	7.39979	0.105185	0.507124	0.733299	9518
ENSMUSG00000026104	Stat1	chr1;chr1;chr1;chr1;chr1;chr1;chr1;chr1;chr1;chr1;chr1;chr1;chr1;chr1;chr1;chr1;chr1;chr1;chr1;chr1;chr1;chr1;chr1;chr1;chr1;chr1;chr1;chr1;chr1;chr1;chr1;chr1;chr1;chr1;chr1;chr1;chr1;chr1;chr1;chr1;chr1;chr1;chr1;chr1;chr1;chr1;chr1;chr1;chr1;chr1;chr1;chr1;chr1;chr1;chr1;chr1;chr1;chr1;chr1;chr1;chr1;chr1;chr1;chr1;chr1;chr1;chr1;chr1;chr1;chr1;chr1;chr1;chr1;chr1;chr1;chr1;chr1;chr1;chr1;chr1…	52119440;52119455;52119490;52119492;52119498;52119549;52119559;52119572;52119624;52119912;52119912;52119912;52119912;52119912;52119912;52119912;52119912;52119912;52122591;52122591;52122591;52122591;52122591;52122591;52122591;52122591;52123114;52123114;52123114;52123114;52123114;52123114;52123114;52123114;52126520;52126520;52126520;52126520;52126520;52126520;52126520;52126520;52132544;52132544;521…	52119623;52119623;52119604;52119608;52119623;52119604;52119623;52119623;52119793;52120035;52120394;52120072;52120035;52120035;52120072;52120110;52120072;52120072;52122721;52122721;52122721;52122721;52122721;52122721;52122721;52122721;52123258;52123258;52123258;52123258;52123258;52123258;52123258;52123258;52126618;52126618;52126618;52126618;52126618;52126618;52126618;52126618;52132633;52132633;521…	+;+;+;+;+;+;+;+;+;+;+;+;+;+;+;+;+;+;+;+;+;+;+;+;+;+;+;+;+;+;+;+;+;+;+;+;+;+;+;+;+;+;+;+;+;+;+;+;+;+;+;+;+;+;+;+;+;+;+;+;+;+;+;+;+;+;+;+;+;+;+;+;+;+;+;+;+;+;+;+;+;+;+;+;+;+;+;+;+;+;+;+;+;+;+;+;+;+;+;+;+;+;+;+;+;+;+;+;+;+;+;+;+;+;+;+;+;+;+;+;+;+;+;+;+;+;+;+	7105	1425	2686	1323	1456	775	423	1507.47	2327.01	1256.37	1378.12	771.968	537.51	212.17	327.517	176.829	193.965	108.651	75.6523	10.2679	-0.92159	0.000615241	0.00664644	1274
ENSMUSG00000026103	Gls	chr1;chr1;chr1;chr1;chr1;chr1;chr1;chr1;chr1;chr1;chr1;chr1;chr1;chr1;chr1;chr1;chr1;chr1;chr1;chr1;chr1;chr1;chr1;chr1;chr1;chr1;chr1;chr1;chr1;chr1;chr1;chr1;chr1;chr1;chr1;chr1;chr1;chr1;chr1;chr1;chr1;chr1;chr1;chr1;chr1;chr1;chr1;chr1;chr1;chr1;chr1;chr1;chr1;chr1;chr1;chr1;chr1;chr1;chr1;chr1;chr1;chr1;chr1;chr1;chr1;chr1;chr1;chr1;chr1;chr1;chr1;chr1;chr1;chr1;chr1;chr1;chr1;chr1;chr1;chr1…	52163448;52165941;52166128;52166264;52166282;52168336;52168336;52168336;52168336;52168336;52168447;52168485;52168485;52168485;52168485;52168897;52168897;52168897;52168897;52184104;52185280;52185280;52187683;52188679;52188679;52188679;52188679;52188679;52188679;52188679;52188685;52189423;52189423;52189423;52189423;52189423;52189423;52189423;52189423;52189468;52190879;52190879;52190879;52191111;521…	52166314;52166314;52166314;52166314;52166314;52168399;52168975;52168399;52168399;52168399;52168561;52169145;52168561;52168561;52168561;52168958;52168958;52168958;52168958;52187794;52187853;52187794;52187794;52188771;52188771;52188771;52188771;52188771;52188771;52188771;52188771;52189554;52189554;52189554;52189554;52189554;52189554;52189554;52189554;52189554;52190909;52190910;52190909;52191287;521…	-;-;-;-;-;-;-;-;-;-;-;-;-;-;-;-;-;-;-;-;-;-;-;-;-;-;-;-;-;-;-;-;-;-;-;-;-;-;-;-;-;-;-;-;-;-;-;-;-;-;-;-;-;-;-;-;-;-;-;-;-;-;-;-;-;-;-;-;-;-;-;-;-;-;-;-;-;-;-;-;-;-;-;-;-;-;-;-;-;-;-;-;-;-;-;-;-;-;-;-;-;-;-;-;-;-;-;-;-;-;-;-;-;-;-;-;-;-;-;-;-;-;-;-	15057	1543	2037	1709	2198	1900	1646	1632.3	1764.75	1622.93	2080.43	1892.57	2091.59	108.408	117.204	107.786	138.17	125.693	138.911	10.8449	0.272726	0.00194178	0.016893	1582
ENSMUSG00000042751	Nmnat2	chr1;chr1;chr1;chr1;chr1;chr1;chr1;chr1;chr1;chr1;chr1;chr1;chr1;chr1;chr1;chr1;chr1;chr1;chr1;chr1;chr1;chr1;chr1;chr1;chr1;chr1;chr1;chr1;chr1;chr1;chr1;chr1;chr1;chr1;chr1;chr1;chr1;chr1;chr1;chr1;chr1;chr1	152954993;152954998;152955041;152955274;152967917;152967917;153033374;153073797;153073797;153073797;153073797;153073797;153074639;153074673;153074673;153074673;153076909;153076909;153076909;153076909;153086337;153086337;153086337;153088784;153088784;153088784;153090497;153090497;153090497;153093480;153094037;153094037;153094037;153094037;153094211;153112142;153112142;153112380;153112380;153112985…	152955193;152955193;152955193;152955327;152967976;152967976;153033442;153073885;153074252;153073885;153073885;153073885;153074740;153074740;153074740;153074740;153076939;153076987;153076987;153076987;153086463;153086463;153086463;153088864;153088864;153088864;153090541;153090541;153090541;153093554;153094113;153094088;153094113;153094113;153094597;153112243;153112243;153112447;153112447;153113088…	+;+;+;+;+;+;+;+;+;+;+;+;+;+;+;+;+;+;+;+;+;+;+;+;+;+;+;+;+;+;+;+;+;+;+;+;+;+;+;+;+;+	5781	264	278	205	433	292	228	279.279	240.844	194.676	409.839	290.858	289.722	48.3097	41.6614	33.6752	70.8941	50.3127	50.1162	8.13168	0.4705	0.00855352	0.0523886	2247
ENSMUSG00000043015	Nemp2	chr1;chr1;chr1;chr1;chr1;chr1;chr1;chr1;chr1;chr1;chr1;chr1;chr1;chr1;chr1;chr1;chr1;chr1;chr1;chr1;chr1;chr1;chr1;chr1;chr1;chr1;chr1;chr1;chr1;chr1;chr1;chr1;chr1;chr1;chr1;chr1;chr1;chr1;chr1;chr1;chr1;chr1;chr1;chr1;chr1;chr1;chr1	52630703;52630737;52630747;52630752;52630797;52637365;52637365;52637365;52637365;52637365;52640829;52640829;52640829;52641171;52641171;52641171;52641516;52641984;52642319;52642319;52642319;52642319;52643122;52643168;52645181;52645261;52645261;52645261;52645261;52645261;52645261;52648750;52648750;52648750;52648750;52648750;52648750;52648750;52648750;52649706;52649706;52649706;52649706;52649706;526…	52630851;52630851;52630851;52632941;52630851;52637480;52637480;52637480;52637480;52637480;52641060;52641060;52641060;52641243;52641243;52641243;52643236;52642153;52642412;52642412;52642412;52642412;52643236;52643236;52645486;52645486;52645486;52645486;52645486;52645486;52645486;52648926;52648926;52648926;52648926;52648926;52648926;52648926;52648926;52650027;52650656;52650702;52651919;52650636;526…	+;+;+;+;+;+;+;+;+;+;+;+;+;+;+;+;+;+;+;+;+;+;+;+;+;+;+;+;+;+;+;+;+;+;+;+;+;+;+;+;+;+;+;+;+;+;+	7078	548	620	587	448	481	432	579.715	537.135	557.438	424.036	479.118	548.946	81.9037	75.8879	78.7565	59.9091	67.6912	77.5567	9.02167	-0.205406	0.0774379	0.239932	4442
ENSMUSG00000026479	Lamc2	chr1;chr1;chr1;chr1;chr1;chr1;chr1;chr1;chr1;chr1;chr1;chr1;chr1;chr1;chr1;chr1;chr1;chr1;chr1;chr1;chr1;chr1;chr1;chr1;chr1;chr1;chr1;chr1;chr1;chr1;chr1;chr1;chr1;chr1;chr1;chr1;chr1;chr1;chr1;chr1;chr1;chr1;chr1;chr1;chr1;chr1;chr1;chr1;chr1;chr1;chr1;chr1;chr1;chr1;chr1;chr1;chr1	153122756;153122756;153124173;153126098;153126816;153126816;153126816;153127006;153127006;153127006;153128957;153128957;153130036;153130036;153130650;153130650;153131823;153131823;153133599;153133599;153134777;153134777;153136698;153136698;153137191;153137191;153139726;153139726;153141526;153141526;153143726;153143726;153144514;153144514;153145639;153145639;153148928;153148928;153150200;153150744…	153124283;153124283;153124283;153126915;153126915;153126915;153126915;153127234;153127164;153127164;153129156;153129156;153130150;153130150;153130799;153130799;153131967;153131967;153133748;153133748;153134856;153134856;153136903;153136903;153137353;153137353;153139871;153139871;153141771;153141771;153143908;153143908;153144732;153144732;153145751;153145751;153149117;153149117;153150866;153150866…	-;-;-;-;-;-;-;-;-;-;-;-;-;-;-;-;-;-;-;-;-;-;-;-;-;-;-;-;-;-;-;-;-;-;-;-;-;-;-;-;-;-;-;-;-;-;-;-;-;-;-;-;-;-;-;-;-	8039	78	60	46	110	52	43	82.5141	51.9808	43.6834	104.116	51.7966	54.6405	10.2642	6.46608	5.43394	12.9514	6.44316	6.79692	6.01265	0.240862	0.463443	0.699498	9118
ENSMUSG00000042671	Rgs8	chr1;chr1;chr1;chr1;chr1;chr1;chr1;chr1;chr1;chr1;chr1;chr1;chr1;chr1;chr1;chr1;chr1;chr1;chr1;chr1;chr1;chr1;chr1;chr1;chr1;chr1;chr1;chr1;chr1;chr1;chr1;chr1;chr1;chr1;chr1;chr1;chr1;chr1;chr1;chr1;chr1;chr1;chr1;chr1;chr1;chr1;chr1;chr1;chr1;chr1;chr1;chr1;chr1;chr1;chr1;chr1;chr1	153653025;153661081;153664616;153665274;153665312;153665593;153665657;153665673;153665709;153665836;153665836;153665836;153665836;153665836;153665836;153665836;153667489;153667825;153667825;153667825;153667825;153667825;153667825;153670783;153670783;153670783;153670783;153670783;153670783;153670783;153670783;153670783;153670783;153671754;153671754;153671754;153671754;153671754;153671754;153671754…	153653355;153661313;153664704;153665496;153665538;153665713;153665916;153665713;153665916;153665916;153665916;153665916;153665916;153665916;153665916;153665916;153667953;153667953;153667953;153667953;153667953;153667953;153667953;153670839;153670884;153670884;153670884;153670884;153670884;153670884;153670884;153670884;153670884;153671818;153671818;153671818;153671818;153671818;153671818;153671818…	+;+;+;+;+;+;+;+;+;+;+;+;+;+;+;+;+;+;+;+;+;+;+;+;+;+;+;+;+;+;+;+;+;+;+;+;+;+;+;+;+;+;+;+;+;+;+;+;+;+;+;+;+;+;+;+;+	9640	151	242	253	107	139	140	159.739	209.656	240.259	101.277	138.456	177.899	16.5704	21.7485	24.9231	10.5059	14.3627	18.4543	7.394	-0.545758	0.0132355	0.0715763	2544
ENSMUSG00000041426	Hibch	chr1;chr1;chr1;chr1;chr1;chr1;chr1;chr1;chr1;chr1;chr1;chr1;chr1;chr1;chr1;chr1;chr1;chr1;chr1;chr1;chr1;chr1;chr1;chr1;chr1;chr1;chr1;chr1;chr1;chr1;chr1;chr1;chr1;chr1;chr1;chr1;chr1;chr1;chr1;chr1;chr1;chr1;chr1;chr1;chr1;chr1	52844929;52845013;52845044;52845046;52851768;52853668;52853668;52853668;52853668;52860028;52860028;52860028;52860028;52862268;52862268;52862268;52865089;52865549;52865549;52865549;52865549;52868906;52868906;52868906;52868906;52885103;52885103;52885103;52885103;52901188;52901188;52901188;52902633;52902847;52902847;52904642;52904642;52904642;52905371;52905371;52905371;52913731;52913731;52916637;529…	52848693;52845144;52845144;52845144;52851901;52853710;52853710;52853710;52853710;52860143;52860165;52860165;52860165;52862352;52862352;52862352;52865147;52865629;52865629;52865629;52865629;52868958;52868958;52868958;52868958;52885181;52885337;52885181;52885181;52901320;52901333;52901333;52902933;52902933;52902933;52904700;52904700;52904700;52905452;52905452;52905452;52913760;52913850;52916670;529…	+;+;+;+;+;+;+;+;+;+;+;+;+;+;+;+;+;+;+;+;+;+;+;+;+;+;+;+;+;+;+;+;+;+;+;+;+;+;+;+;+;+;+;+;+;+	6059	399	560	402	488	453	312	422.091	485.154	381.755	461.897	451.228	396.461	69.6636	80.0716	63.0063	76.2332	74.4723	65.4334	8.7585	0.0228574	0.858987	0.942678	12541
ENSMUSG00000043629	1700019D03Rik	chr1;chr1;chr1;chr1;chr1;chr1;chr1;chr1;chr1;chr1;chr1;chr1;chr1;chr1;chr1;chr1;chr1	52922324;52922324;52922324;52925183;52925187;52925188;52925198;52952615;52953197;52963053;52971971;52990106;52991269;52991269;52992626;52992626;53020094	52925734;52925734;52925734;52925734;52925734;52925734;52925734;52952844;52953350;52963260;52972046;52990164;52991343;52991343;52992656;52992655;53020179	-;-;-;-;-;-;-;-;-;-;-;-;-;-;-;-;-	4330	0	5	10	6	3	6	0	4.33173	9.4964	5.67906	2.98826	7.62425	0	1.0004	2.19316	1.31156	0.69013	1.7608	2.32283	0.23652	0.885473	0.956875	12736
ENSMUSG00000026100	Mstn	chr1;chr1;chr1;chr1;chr1;chr1	53061640;53061657;53063883;53063883;53066251;53066251	53062141;53062141;53064256;53064063;53068079;53068045	+;+;+;+;+;+	2705	0	0	0	0	0	0	0	0	0	0	0	0	0	0	0	0	0	0	0	0	#N/A	#N/A	#N/A
ENSMUSG00000060715	1700019A02Rik	chr1;chr1;chr1;chr1;chr1;chr1;chr1;chr1;chr1;chr1;chr1;chr1;chr1;chr1;chr1;chr1;chr1;chr1;chr1	53158577;53158600;53163226;53163226;53170238;53170238;53170388;53170388;53177770;53177770;53181843;53181843;53182495;53182495;53185215;53185215;53187328;53187554;53187554	53158788;53158788;53163245;53163245;53170260;53170260;53170458;53170458;53177827;53177827;53181895;53181895;53182544;53182544;53185290;53185290;53187458;53187608;53187636	-;-;-;-;-;-;-;-;-;-;-;-;-;-;-;-;-;-;-	777	0	0	0	0	0	0	0	0	0	0	0	0	0	0	0	0	0	0	0	0	#N/A	#N/A	#N/A
ENSMUSG00000042641	Rgsl1	chr1;chr1;chr1;chr1;chr1;chr1;chr1;chr1;chr1;chr1;chr1;chr1;chr1;chr1;chr1;chr1;chr1;chr1;chr1;chr1;chr1;chr1;chr1;chr1;chr1;chr1;chr1;chr1;chr1;chr1;chr1;chr1;chr1;chr1;chr1;chr1;chr1;chr1;chr1;chr1;chr1;chr1;chr1;chr1;chr1;chr1;chr1;chr1;chr1;chr1;chr1;chr1;chr1;chr1;chr1;chr1;chr1;chr1;chr1;chr1;chr1;chr1;chr1;chr1;chr1;chr1;chr1;chr1;chr1;chr1;chr1;chr1;chr1;chr1;chr1;chr1;chr1;chr1;chr1;chr1…	153779381;153779386;153779392;153781589;153781589;153781589;153781688;153785143;153785143;153785143;153785143;153785143;153790229;153790229;153790229;153790229;153790229;153790586;153792621;153793755;153793755;153793755;153794088;153794088;153794088;153794088;153794088;153799794;153799794;153799794;153799794;153799794;153799794;153802236;153802236;153802236;153802236;153802236;153802236;153804014…	153779677;153779677;153779677;153781780;153781780;153781780;153781780;153785238;153785238;153785238;153785238;153785238;153790338;153790338;153790338;153790338;153790338;153790770;153793879;153793879;153793879;153793879;153794226;153794226;153794226;153794226;153794226;153799968;153799968;153799968;153799968;153799968;153799968;153802365;153802365;153802365;153802365;153802365;153802365;153804128…	-;-;-;-;-;-;-;-;-;-;-;-;-;-;-;-;-;-;-;-;-;-;-;-;-;-;-;-;-;-;-;-;-;-;-;-;-;-;-;-;-;-;-;-;-;-;-;-;-;-;-;-;-;-;-;-;-;-;-;-;-;-;-;-;-;-;-;-;-;-;-;-;-;-;-;-;-;-;-;-;-;-;-;-;-;-;-	5219	2	3	5	7	14	2	2.11575	2.59904	4.7482	6.62557	13.9452	2.54142	0.405393	0.497996	0.909791	1.26951	2.67201	0.486955	2.30148	1.28829	0.0572889	0.19771	3988
ENSMUSG00000004110	Cacna1e	chr1;chr1;chr1;chr1;chr1;chr1;chr1;chr1;chr1;chr1;chr1;chr1;chr1;chr1;chr1;chr1;chr1;chr1;chr1;chr1;chr1;chr1;chr1;chr1;chr1;chr1;chr1;chr1;chr1;chr1;chr1;chr1;chr1;chr1;chr1;chr1;chr1;chr1;chr1;chr1;chr1;chr1;chr1;chr1;chr1;chr1;chr1;chr1;chr1;chr1;chr1;chr1;chr1;chr1;chr1;chr1;chr1;chr1;chr1;chr1;chr1;chr1;chr1;chr1;chr1;chr1;chr1;chr1;chr1;chr1;chr1;chr1;chr1;chr1;chr1;chr1;chr1;chr1;chr1;chr1…	154390731;154392519;154398393;154401983;154401983;154401983;154403678;154403678;154403678;154404885;154407712;154407712;154407712;154412064;154412064;154412064;154412443;154412443;154412443;154413051;154413051;154413051;154413976;154413976;154413976;154413976;154416061;154416061;154416061;154417950;154421028;154421028;154421028;154421028;154425837;154425837;154425837;154426526;154426526;154426526…	154398935;154398935;154398935;154402173;154402173;154402173;154403858;154403858;154403858;154405013;154407823;154407823;154407823;154412170;154412170;154412170;154412543;154412543;154412543;154413158;154413158;154413158;154414081;154414081;154414081;154414081;154416157;154416157;154416157;154418046;154421155;154421155;154421155;154421155;154426002;154426002;154426002;154426617;154426617;154426617…	-;-;-;-;-;-;-;-;-;-;-;-;-;-;-;-;-;-;-;-;-;-;-;-;-;-;-;-;-;-;-;-;-;-;-;-;-;-;-;-;-;-;-;-;-;-;-;-;-;-;-;-;-;-;-;-;-;-;-;-;-;-;-;-;-;-;-;-;-;-;-;-;-;-;-;-;-;-;-;-;-;-;-;-;-;-;-;-;-;-;-;-;-;-;-;-;-;-;-;-;-;-;-;-;-;-;-;-;-;-;-;-;-;-;-;-;-;-;-;-;-;-;-;-;-;-;-;-	25228	74	154	174	248	171	198	78.2826	133.417	165.237	234.734	170.331	251.6	3.10301	5.28846	6.54976	9.30452	6.75166	9.97306	7.37364	0.800835	0.0012539	0.0117879	1464
ENSMUSG00000033701	Acbd6	chr1;chr1;chr1;chr1;chr1;chr1;chr1;chr1;chr1;chr1;chr1;chr1;chr1;chr1;chr1;chr1;chr1;chr1;chr1;chr1;chr1;chr1;chr1;chr1;chr1;chr1;chr1;chr1;chr1	155558120;155558122;155558126;155563117;155564657;155564657;155564657;155564657;155567248;155567585;155567585;155567585;155567585;155572198;155572198;155587440;155601454;155601454;155615867;155615867;155624869;155624869;155677204;155677204;155686949;155686949;155686991;155687510;155688261	155558859;155558859;155558859;155563188;155564721;155564721;155564721;155564721;155567681;155567681;155567681;155567681;155567681;155572259;155572288;155587798;155601536;155601536;155615972;155615972;155624958;155624958;155677234;155677234;155687095;155691330;155687194;155687618;155688371	+;+;+;+;+;+;+;+;+;+;+;+;+;+;+;+;+;+;+;+;+;+;+;+;+;+;+;+;+	6453	797	1073	951	822	765	599	843.125	929.59	903.107	778.031	762.007	761.155	130.656	144.055	139.952	120.569	118.086	117.954	9.692	-0.2176	0.0157623	0.0806753	2689
ENSMUSG00000033557	Fam20b	chr1;chr1;chr1;chr1;chr1;chr1;chr1;chr1;chr1;chr1;chr1;chr1;chr1;chr1;chr1;chr1;chr1;chr1;chr1;chr1;chr1;chr1;chr1;chr1;chr1;chr1	156678532;156678571;156685957;156686191;156686191;156687356;156687356;156687356;156690477;156690477;156690477;156698727;156698727;156698727;156698731;156701642;156702397;156702399;156702399;156703238;156705668;156705668;156716888;156716888;156718866;156718866	156681642;156681642;156686250;156686250;156686250;156687547;156687547;156687547;156690648;156690648;156690648;156698885;156698836;156698836;156698836;156706167;156702485;156702485;156702485;156703794;156706167;156706167;156716982;156716980;156719086;156719072	-;-;-;-;-;-;-;-;-;-;-;-;-;-;-;-;-;-;-;-;-;-;-;-;-;-	8770	1634	1942	1835	1899	1759	1334	1728.57	1682.44	1742.59	1797.42	1752.12	1695.13	197.1	191.841	198.699	204.951	199.785	193.287	10.759	0.0252706	0.7566	0.88902	11713
ENSMUSG00000004031	Brinp2	chr1;chr1;chr1;chr1;chr1;chr1;chr1;chr1;chr1;chr1;chr1;chr1;chr1;chr1;chr1;chr1;chr1;chr1;chr1	158245269;158245269;158249289;158249289;158251240;158251240;158254974;158254974;158266462;158266462;158267830;158295426;158295426;158295704;158296267;158352274;158355517;158355517;158355996	158247314;158247314;158249511;158249511;158251476;158251476;158255079;158255079;158268020;158266670;158268020;158295770;158295770;158295770;158296464;158356295;158355672;158356326;158356229	-;-;-;-;-;-;-;-;-;-;-;-;-;-;-;-;-;-;-	8767	281	237	301	256	246	293	297.262	205.324	285.842	242.307	245.038	372.318	33.907	23.4201	32.6043	27.6385	27.95	42.4681	8.10027	0.12479	0.533521	0.75139	9771
ENSMUSG00000026587	Astn1	chr1;chr1;chr1;chr1;chr1;chr1;chr1;chr1;chr1;chr1;chr1;chr1;chr1;chr1;chr1;chr1;chr1;chr1;chr1;chr1;chr1;chr1;chr1;chr1;chr1;chr1;chr1;chr1;chr1;chr1;chr1;chr1;chr1;chr1;chr1;chr1;chr1;chr1;chr1;chr1;chr1;chr1;chr1;chr1;chr1;chr1;chr1;chr1;chr1;chr1;chr1;chr1;chr1;chr1;chr1;chr1;chr1;chr1;chr1;chr1;chr1;chr1;chr1;chr1;chr1;chr1;chr1;chr1;chr1;chr1;chr1;chr1;chr1;chr1;chr1;chr1;chr1;chr1;chr1;chr1…	158362273;158362304;158362340;158362537;158362550;158472375;158472375;158472375;158472375;158472375;158502048;158502048;158502048;158502048;158502048;158504203;158504203;158504203;158504203;158504203;158505362;158505362;158505362;158505362;158505362;158509846;158509846;158509846;158509846;158509846;158509877;158510955;158510955;158510955;158510955;158510955;158510955;158520444;158520444;158520444…	158362865;158362865;158362865;158362865;158362865;158472562;158472562;158472562;158472562;158472562;158502441;158502441;158502441;158502441;158502441;158504349;158504349;158504349;158504349;158504349;158505469;158505469;158505469;158505469;158505469;158509995;158509995;158509995;158509995;158509995;158509995;158511146;158511122;158511122;158511146;158511122;158511146;158520528;158520528;158520528…	+;+;+;+;+;+;+;+;+;+;+;+;+;+;+;+;+;+;+;+;+;+;+;+;+;+;+;+;+;+;+;+;+;+;+;+;+;+;+;+;+;+;+;+;+;+;+;+;+;+;+;+;+;+;+;+;+;+;+;+;+;+;+;+;+;+;+;+;+;+;+;+;+;+;+;+;+;+;+;+;+;+;+;+;+;+;+;+;+;+;+;+;+;+;+;+;+;+;+;+;+;+;+;+;+;+;+;+;+;+;+;+;+;+;+;+;+;+;+;+;+;+;+;+;+;+	9839	4626	5988	5259	7580	6567	6101	4893.72	5187.68	4994.15	7174.54	6541.31	7752.59	497.38	527.257	507.588	729.194	664.834	787.945	12.55	0.510006	5.29562e-08	2.32113e-06	314
ENSMUSG00000073530	Pappa2	chr1;chr1;chr1;chr1;chr1;chr1;chr1;chr1;chr1;chr1;chr1;chr1;chr1;chr1;chr1;chr1;chr1;chr1;chr1;chr1;chr1;chr1;chr1;chr1;chr1;chr1;chr1;chr1;chr1;chr1;chr1;chr1;chr1;chr1;chr1;chr1;chr1;chr1;chr1;chr1;chr1;chr1;chr1	158711727;158716962;158750530;158761530;158763069;158764928;158765085;158782181;158782181;158783897;158783897;158787590;158787590;158803506;158814274;158814340;158814340;158814737;158814737;158828656;158832709;158832709;158832709;158834750;158834750;158834750;158838549;158838549;158838549;158845004;158845004;158847936;158851096;158854850;158857134;158871402;158935946;158956517;158958076;158958127…	158715020;158717060;158750601;158761639;158763204;158765096;158765096;158782394;158782394;158784074;158784074;158787761;158787761;158803538;158814547;158814469;158814547;158814872;158814872;158828742;158832855;158832855;158832855;158834943;158834943;158834943;158838640;158838559;158838640;158845032;158845132;158848425;158851217;158855042;158857427;158871547;158937017;158958367;158958367;158958367…	-;-;-;-;-;-;-;-;-;-;-;-;-;-;-;-;-;-;-;-;-;-;-;-;-;-;-;-;-;-;-;-;-;-;-;-;-;-;-;-;-;-;-	10294	14	17	20	53	68	61	14.8102	14.7279	18.9928	50.165	67.734	77.5132	1.43872	1.43073	1.84504	4.87323	6.57994	7.52994	5.02064	2.00954	2.36995e-11	2.20389e-09	148
ENSMUSG00000015829	Tnr	chr1;chr1;chr1;chr1;chr1;chr1;chr1;chr1;chr1;chr1;chr1;chr1;chr1;chr1;chr1;chr1;chr1;chr1;chr1;chr1;chr1;chr1;chr1;chr1;chr1;chr1;chr1;chr1;chr1;chr1;chr1;chr1;chr1;chr1;chr1;chr1;chr1;chr1;chr1;chr1;chr1;chr1;chr1;chr1;chr1;chr1;chr1;chr1;chr1;chr1;chr1;chr1;chr1	159523769;159523841;159737510;159737511;159737511;159773770;159849986;159849986;159849986;159850397;159851957;159851957;159858177;159858177;159858177;159861210;159861210;159861210;159863638;159863638;159863638;159868016;159868016;159874108;159874108;159884771;159884771;159886057;159886057;159886870;159886870;159888257;159888257;159889284;159889284;159892009;159892009;159894961;159894961;159895700…	159524215;159524215;159737611;159737795;159737611;159774249;159850342;159850545;159850545;159850545;159852433;159852433;159858440;159858440;159858440;159861325;159861325;159861325;159863649;159863788;159863788;159868285;159868285;159874293;159874293;159884860;159884860;159886320;159886320;159887139;159887139;159888376;159888376;159889430;159889430;159892128;159892128;159895104;159895104;159895830…	+;+;+;+;+;+;+;+;+;+;+;+;+;+;+;+;+;+;+;+;+;+;+;+;+;+;+;+;+;+;+;+;+;+;+;+;+;+;+;+;+;+;+;+;+;+;+;+;+;+;+;+;+	12867	20	26	55	69	64	108	21.1575	22.525	52.2302	65.3092	63.7496	137.237	1.64432	1.7506	4.05924	5.07571	4.9545	10.6658	5.7353	1.47323	0.000239541	0.00303294	1087
ENSMUSG00000026721	Rabgap1l	chr1;chr1;chr1;chr1;chr1;chr1;chr1;chr1;chr1;chr1;chr1;chr1;chr1;chr1;chr1;chr1;chr1;chr1;chr1;chr1;chr1;chr1;chr1;chr1;chr1;chr1;chr1;chr1;chr1;chr1;chr1;chr1;chr1;chr1;chr1;chr1;chr1;chr1;chr1;chr1;chr1;chr1;chr1;chr1;chr1;chr1;chr1;chr1;chr1;chr1;chr1;chr1;chr1;chr1;chr1;chr1;chr1;chr1;chr1;chr1;chr1;chr1;chr1;chr1;chr1;chr1;chr1;chr1;chr1;chr1;chr1;chr1;chr1;chr1;chr1;chr1;chr1;chr1;chr1;chr1…	160219174;160226042;160226485;160226558;160226610;160226660;160231796;160231796;160231796;160231796;160231796;160236626;160236626;160236626;160236626;160236655;160236678;160238531;160238531;160238531;160238531;160238531;160238531;160247459;160247459;160247459;160247459;160247459;160247459;160247982;160251251;160256572;160256933;160257205;160257443;160257443;160257443;160257443;160257443;160257443…	160224368;160226682;160226682;160226682;160226682;160226682;160231867;160231867;160231867;160231867;160231867;160236709;160236709;160236709;160236709;160236709;160236709;160238635;160238635;160238635;160238635;160238635;160238635;160247569;160247998;160247569;160247569;160247569;160247569;160250758;160251443;160257266;160257266;160257266;160257535;160257535;160257535;160257535;160257535;160257535…	-;-;-;-;-;-;-;-;-;-;-;-;-;-;-;-;-;-;-;-;-;-;-;-;-;-;-;-;-;-;-;-;-;-;-;-;-;-;-;-;-;-;-;-;-;-;-;-;-;-;-;-;-;-;-;-;-;-;-;-;-;-;-;-;-;-;-;-;-;-;-;-;-;-;-;-;-;-;-;-;-;-;-;-;-;-;-;-;-;-;-;-;-;-;-;-	23232	571	756	837	646	644	630	604.046	654.958	794.848	611.445	641.48	800.546	26.0006	28.1921	34.2135	26.3191	27.6119	34.4588	9.41902	-0.000266757	0.991676	1	13555
ENSMUSG00000044835	Ankrd45	chr1;chr1;chr1;chr1;chr1;chr1;chr1;chr1;chr1;chr1;chr1;chr1;chr1;chr1;chr1;chr1;chr1;chr1;chr1;chr1;chr1;chr1;chr1;chr1;chr1;chr1;chr1;chr1	161142691;161142712;161142723;161142740;161142767;161150965;161150965;161150965;161155246;161155246;161155246;161155246;161160667;161160667;161160667;161160667;161160667;161163267;161163267;161163267;161163267;161163267;161164172;161164172;161164172;161164172;161167712;161167712	161142718;161142840;161142840;161142840;161142840;161151317;161151317;161151317;161155413;161155413;161155413;161155413;161160761;161160761;161160761;161160761;161160761;161163405;161163405;161163405;161163405;161163295;161164191;161164214;161164214;161164214;161167839;161170498	+;+;+;+;+;+;+;+;+;+;+;+;+;+;+;+;+;+;+;+;+;+;+;+;+;+;+;+	3735	440	657	568	616	593	447	465.464	569.19	539.395	583.05	590.68	568.007	124.622	152.393	144.416	156.104	158.147	152.077	9.10833	0.146046	0.182755	0.411663	6110
ENSMUSG00000041303	Gtf3c3	chr1;chr1;chr1;chr1;chr1;chr1;chr1;chr1;chr1;chr1;chr1;chr1;chr1;chr1;chr1;chr1;chr1;chr1;chr1;chr1;chr1;chr1;chr1	54396004;54399129;54403511;54404980;54405837;54415884;54416722;54417659;54419383;54420149;54420396;54423501;54423501;54424009;54424009;54427304;54427400;54428762;54428762;54430499;54434054;54437832;54438813	54398002;54399281;54403635;54405170;54406074;54416019;54416823;54417861;54419554;54420499;54420499;54423573;54423573;54424054;54424156;54427565;54427565;54428911;54428953;54430622;54434238;54437943;54438971	-;-;-;-;-;-;-;-;-;-;-;-;-;-;-;-;-;-;-;-;-;-;-	4925	798	980	956	972	931	738	844.183	849.019	907.855	920.008	927.357	937.783	171.408	172.39	184.336	186.804	188.296	190.413	9.80925	0.0986555	0.260922	0.508528	7061
ENSMUSG00000073678	Pgap1	chr1;chr1;chr1;chr1;chr1;chr1;chr1;chr1;chr1;chr1;chr1;chr1;chr1;chr1;chr1;chr1;chr1;chr1;chr1;chr1;chr1;chr1;chr1;chr1;chr1;chr1;chr1;chr1;chr1;chr1;chr1;chr1;chr1;chr1;chr1;chr1;chr1;chr1;chr1;chr1;chr1	54472994;54481852;54486470;54490221;54492029;54493209;54494801;54497534;54510028;54511394;54511901;54512597;54512772;54514837;54521292;54524284;54524316;54525368;54525368;54526200;54528512;54528512;54530117;54530117;54530854;54530854;54532022;54532022;54533419;54533419;54535955;54535955;54543038;54543038;54547939;54547939;54550977;54550977;54554603;54557434;54557434	54480844;54481956;54486657;54490271;54492164;54493406;54494891;54497627;54510066;54511502;54511967;54512648;54512845;54514912;54521369;54524367;54524367;54525414;54525414;54529446;54528595;54528595;54530172;54530172;54530959;54530959;54532088;54532088;54533471;54533471;54536112;54536112;54543209;54543209;54548114;54548114;54551130;54551130;54557627;54557684;54557682	-;-;-;-;-;-;-;-;-;-;-;-;-;-;-;-;-;-;-;-;-;-;-;-;-;-;-;-;-;-;-;-;-;-;-;-;-;-;-;-;-	16611	1251	1640	1554	1414	1445	1419	1323.4	1420.81	1475.74	1338.36	1439.35	1803.14	79.6701	85.5342	88.8411	80.571	86.6502	108.551	10.5172	0.118389	0.283597	0.533091	7321
ENSMUSG00000052331	Ankrd44	chr1;chr1;chr1;chr1;chr1;chr1;chr1;chr1;chr1;chr1;chr1;chr1;chr1;chr1;chr1;chr1;chr1;chr1;chr1;chr1;chr1;chr1;chr1;chr1;chr1;chr1;chr1;chr1;chr1;chr1;chr1;chr1;chr1;chr1;chr1;chr1;chr1;chr1;chr1;chr1;chr1;chr1;chr1;chr1;chr1;chr1;chr1;chr1;chr1;chr1;chr1;chr1;chr1;chr1;chr1;chr1;chr1;chr1;chr1;chr1;chr1;chr1;chr1;chr1;chr1;chr1;chr1;chr1;chr1;chr1;chr1;chr1;chr1;chr1;chr1;chr1;chr1;chr1;chr1;chr1…	54645340;54645340;54645342;54649097;54651669;54651669;54651669;54651669;54653743;54653743;54653743;54653743;54654911;54655080;54655080;54655080;54655080;54655661;54655661;54655661;54655661;54655661;54657616;54657616;54657616;54657616;54657616;54658919;54658919;54658919;54661001;54661001;54661001;54661001;54662654;54662654;54662654;54662654;54663899;54663899;54663899;54663899;54667213;54667372;546…	54648335;54648613;54648335;54649600;54651760;54651760;54651760;54651760;54653825;54653825;54653825;54653825;54655162;54655162;54655162;54655162;54655162;54655806;54655806;54655806;54655806;54655806;54659006;54657699;54657687;54657699;54657699;54659006;54659006;54659006;54661217;54661217;54661217;54661217;54662771;54662771;54662771;54662771;54663986;54663986;54663986;54663986;54667573;54667573;546…	-;-;-;-;-;-;-;-;-;-;-;-;-;-;-;-;-;-;-;-;-;-;-;-;-;-;-;-;-;-;-;-;-;-;-;-;-;-;-;-;-;-;-;-;-;-;-;-;-;-;-;-;-;-;-;-;-;-;-;-;-;-;-;-;-;-;-;-;-;-;-;-;-;-;-;-;-;-;-;-;-;-;-;-;-;-;-;-;-;-;-;-;-;-;-;-;-;-;-;-;-;-;-;-;-;-;-;-;-;-;-;-;-;-;-;-;-;-;-;-;-;-;-;-;-;-;-;-	14175	201	257	241	175	205	211	212.633	222.651	228.863	165.639	204.198	268.12	15.0005	15.7073	16.1455	11.6853	14.4055	18.915	7.76137	-0.0580435	0.737775	0.878082	11563
ENSMUSG00000025982	Sf3b1	chr1;chr1;chr1;chr1;chr1;chr1;chr1;chr1;chr1;chr1;chr1;chr1;chr1;chr1;chr1;chr1;chr1;chr1;chr1;chr1;chr1;chr1;chr1;chr1;chr1;chr1;chr1;chr1;chr1;chr1;chr1;chr1;chr1;chr1;chr1;chr1;chr1;chr1;chr1;chr1;chr1;chr1;chr1;chr1;chr1;chr1;chr1;chr1;chr1;chr1;chr1;chr1;chr1;chr1;chr1;chr1;chr1	54985169;54985173;54987939;54987939;54988953;54990303;54990303;54994330;54995366;54996817;54997012;54998038;54999627;55000015;55000242;55000644;55001012;55001383;55003104;55003151;55003293;55003293;55005802;55005802;55006171;55006171;55007480;55007480;55007666;55012102;55012102;55012102;55012252;55014483;55014483;55014483;55014483;55014869;55014869;55015801;55015931;55016376;55016376;55016376;550…	54987492;54987492;54988155;54988155;54992541;54991115;54990575;54994461;54995486;54996928;54997194;54998259;54999752;55000161;55000387;55000914;55001098;55001562;55003205;55003205;55003490;55003490;55005923;55005923;55006383;55006383;55007717;55007717;55007717;55012272;55012272;55012272;55012272;55014562;55014562;55016490;55014562;55014924;55015193;55016182;55016490;55016490;55016490;55016490;550…	-;-;-;-;-;-;-;-;-;-;-;-;-;-;-;-;-;-;-;-;-;-;-;-;-;-;-;-;-;-;-;-;-;-;-;-;-;-;-;-;-;-;-;-;-;-;-;-;-;-;-;-;-;-;-;-;-	11370	9342	11296	10997	10374	9553	7973	9882.65	9786.25	10443.2	9819.09	9515.62	10131.4	869.187	860.708	918.486	863.597	836.906	891.061	13.2774	-0.0312878	0.721111	0.867994	11434
ENSMUSG00000025981	Coq10b	chr1;chr1;chr1;chr1;chr1;chr1;chr1;chr1;chr1;chr1;chr1	55052770;55052770;55052869;55059639;55061275;55064181;55064181;55067497;55067497;55071636;55071636	55052990;55052990;55054093;55061757;55061424;55064373;55064373;55067598;55067598;55071953;55072702	+;+;+;+;+;+;+;+;+;+;+	4805	319	445	433	371	407	284	337.462	385.524	411.194	351.155	405.408	360.881	70.2313	80.2339	85.5763	73.0812	84.372	75.1054	8.55175	-0.0214467	0.871739	0.949943	12629
ENSMUSG00000040265	Dnm3	chr1;chr1;chr1;chr1;chr1;chr1;chr1;chr1;chr1;chr1;chr1;chr1;chr1;chr1;chr1;chr1;chr1;chr1;chr1;chr1;chr1;chr1;chr1;chr1;chr1;chr1;chr1;chr1;chr1;chr1;chr1;chr1;chr1;chr1;chr1;chr1;chr1;chr1;chr1;chr1;chr1;chr1;chr1;chr1;chr1;chr1;chr1;chr1;chr1;chr1;chr1;chr1;chr1;chr1;chr1;chr1;chr1;chr1;chr1;chr1;chr1;chr1;chr1;chr1;chr1;chr1;chr1;chr1;chr1;chr1;chr1;chr1;chr1;chr1;chr1;chr1;chr1;chr1;chr1;chr1…	161982453;161982458;161987302;161990212;161991515;162006122;162010868;162010868;162010868;162010868;162011701;162011701;162011701;162011701;162016453;162019828;162019828;162019828;162019828;162045386;162084033;162084033;162084033;162084033;162084033;162134457;162134457;162134457;162134457;162134457;162134673;162231654;162231654;162231654;162231654;162273290;162273604;162274488;162274488;162274488…	161982636;161985729;161992091;161992091;161996014;162006445;162011104;162011104;162011104;162011104;162011927;162011927;162011927;162011927;162019992;162019992;162019992;162019992;162019992;162045397;162084144;162084144;162084144;162084144;162084144;162134566;162134566;162134566;162134566;162134566;162134752;162231767;162231767;162231767;162231767;162273497;162273649;162274539;162274539;162274539…	-;-;-;-;-;-;-;-;-;-;-;-;-;-;-;-;-;-;-;-;-;-;-;-;-;-;-;-;-;-;-;-;-;-;-;-;-;-;-;-;-;-;-;-;-;-;-;-;-;-;-;-;-;-;-;-;-;-;-;-;-;-;-;-;-;-;-;-;-;-;-;-;-;-;-;-;-;-;-;-;-;-;-;-;-;-	24452	57	59	43	48	53	54	60.2988	51.1144	40.8345	45.4325	52.7926	68.6183	2.46601	2.0904	1.66999	1.85803	2.15903	2.80624	5.73135	0.132074	0.644104	0.821805	10787
ENSMUSG00000026585	Kifap3	chr1;chr1;chr1;chr1;chr1;chr1;chr1;chr1;chr1;chr1;chr1;chr1;chr1;chr1;chr1;chr1;chr1;chr1;chr1;chr1;chr1;chr1;chr1;chr1;chr1;chr1;chr1;chr1;chr1;chr1;chr1;chr1;chr1;chr1;chr1;chr1;chr1;chr1;chr1;chr1;chr1	163779583;163779583;163782985;163782985;163793949;163793949;163795985;163795985;163797252;163797252;163814369;163814369;163815825;163815825;163817833;163817833;163825688;163825688;163829133;163829133;163848661;163848661;163856036;163856036;163857472;163857472;163861955;163861955;163862711;163862711;163865439;163865439;163868701;163868701;163883383;163883383;163888206;163888206;163912072;163915725…	163779902;163779902;163783116;163783116;163794103;163794103;163796040;163796040;163797393;163797393;163814468;163814468;163815949;163815949;163817931;163817931;163825866;163825866;163829295;163829295;163848761;163848761;163856144;163856144;163857584;163857584;163862120;163862120;163862836;163862836;163865537;163865537;163868786;163868786;163883572;163883572;163888305;163888305;163912137;163917109…	+;+;+;+;+;+;+;+;+;+;+;+;+;+;+;+;+;+;+;+;+;+;+;+;+;+;+;+;+;+;+;+;+;+;+;+;+;+;+;+;+	4012	1939	2164	2166	2507	2200	1821	2051.22	1874.77	2056.92	2372.9	2191.39	2313.96	511.27	467.291	512.692	591.451	546.209	576.76	11.0623	0.201195	0.0226867	0.104288	2994
ENSMUSG00000025979	Mob4	chr1;chr1;chr1;chr1;chr1;chr1;chr1;chr1;chr1;chr1;chr1;chr1;chr1;chr1;chr1;chr1;chr1;chr1;chr1;chr1;chr1;chr1;chr1;chr1;chr1;chr1;chr1;chr1;chr1;chr1;chr1;chr1;chr1;chr1;chr1;chr1;chr1;chr1;chr1;chr1;chr1;chr1;chr1;chr1;chr1;chr1;chr1	55131231;55131231;55131260;55131282;55131287;55131320;55131326;55136677;55136677;55136677;55136677;55136677;55136677;55145124;55145124;55145124;55145124;55145124;55147630;55148319;55148319;55148319;55148319;55148319;55148548;55148548;55148548;55148548;55148548;55148548;55150146;55150146;55150146;55150146;55150146;55150146;55150971;55150971;55150971;55150971;55150971;55152675;55152675;55152675;551…	55131359;55131359;55131359;55131359;55131359;55131625;55131359;55136739;55136739;55136739;55136739;55136739;55136739;55145383;55145224;55145224;55145224;55145224;55148517;55148361;55148361;55148361;55148361;55148361;55148634;55148634;55148634;55148634;55148634;55148634;55150225;55150225;55150225;55151082;55150225;55150225;55151082;55151082;55151082;55151082;55151082;55152783;55153359;55152999;551…	+;+;+;+;+;+;+;+;+;+;+;+;+;+;+;+;+;+;+;+;+;+;+;+;+;+;+;+;+;+;+;+;+;+;+;+;+;+;+;+;+;+;+;+;+;+;+	4855	910	1143	1120	1040	1183	803	962.665	990.234	1063.6	984.37	1178.37	1020.38	198.283	203.962	219.072	202.754	242.713	210.171	10.0125	0.0775687	0.423914	0.668538	8727
ENSMUSG00000025978	Rftn2	chr1;chr1;chr1;chr1;chr1;chr1;chr1;chr1;chr1;chr1;chr1;chr1;chr1;chr1;chr1;chr1;chr1;chr1;chr1;chr1;chr1;chr1;chr1;chr1;chr1;chr1;chr1	55170159;55171748;55184950;55184950;55194244;55194244;55195516;55195516;55201345;55201651;55203945;55204183;55204183;55204183;55206336;55206336;55206336;55206336;55211150;55211150;55214120;55214120;55223942;55226121;55226121;55226121;55226121	55172082;55172082;55185028;55185028;55194347;55194347;55195637;55195637;55201422;55202214;55204392;55204392;55204392;55204392;55206615;55206489;55206615;55206615;55211261;55211261;55214303;55214303;55225255;55226782;55226782;55226782;55226782	-;-;-;-;-;-;-;-;-;-;-;-;-;-;-;-;-;-;-;-;-;-;-;-;-;-;-	5871	1005	1235	1146	1284	1221	958	1063.16	1069.94	1088.29	1215.32	1216.22	1217.34	181.087	182.241	185.367	207.004	207.158	207.348	10.1584	0.179772	0.0292597	0.124763	3227
ENSMUSG00000046994	Mars2	chr1	55237177	55248470	+	11294	334	431	412	377	433	340	353.33	373.395	391.252	356.834	431.306	432.041	31.2847	33.0614	34.6424	31.595	38.1889	38.254	8.60481	0.126205	0.32372	0.574218	7759
ENSMUSG00000025977	Boll	chr1;chr1;chr1;chr1;chr1;chr1;chr1;chr1;chr1;chr1;chr1;chr1;chr1;chr1;chr1;chr1;chr1;chr1;chr1;chr1;chr1;chr1;chr1;chr1;chr1;chr1;chr1;chr1;chr1;chr1;chr1;chr1;chr1;chr1;chr1;chr1;chr1;chr1;chr1;chr1;chr1;chr1;chr1;chr1;chr1;chr1;chr1;chr1	55248658;55268856;55270530;55300069;55300069;55300069;55300087;55300087;55304498;55304498;55304498;55304498;55305676;55305676;55305676;55305676;55323650;55323650;55323650;55323650;55340473;55340473;55340473;55340473;55346257;55346377;55346377;55346377;55348881;55348881;55348881;55348881;55348915;55355648;55355648;55355648;55355648;55355648;55360616;55360616;55360616;55360616;55360616;55360616;553…	55248964;55270665;55270665;55300185;55300185;55300185;55300185;55300178;55304626;55304626;55304626;55304626;55305723;55305723;55305723;55305723;55323721;55323721;55323721;55323721;55340600;55340600;55340600;55340600;55346452;55346452;55346452;55346452;55348935;55348935;55348935;55348935;55348935;55355739;55355739;55355739;55355739;55355739;55360741;55360759;55360759;55360759;55360759;55360741;553…	-;-;-;-;-;-;-;-;-;-;-;-;-;-;-;-;-;-;-;-;-;-;-;-;-;-;-;-;-;-;-;-;-;-;-;-;-;-;-;-;-;-;-;-;-;-;-;-	3514	0	0	0	0	0	0	0	0	0	0	0	0	0	0	0	0	0	0	0	0	#N/A	#N/A	#N/A
ENSMUSG00000026576	Atp1b1	chr1;chr1;chr1;chr1;chr1;chr1;chr1;chr1;chr1;chr1;chr1;chr1;chr1;chr1	164437109;164439299;164441457;164441459;164441459;164443195;164443195;164443195;164443606;164453262;164453489;164453489;164457761;164457761	164438539;164439382;164441641;164441641;164441641;164443350;164443350;164443350;164443719;164453617;164453777;164453617;164458022;164458355	-;-;-;-;-;-;-;-;-;-;-;-;-;-	3081	3300	4713	3439	6001	5446	3540	3490.98	4083.09	3265.81	5680.01	5424.69	4498.31	1133.07	1325.25	1059.98	1843.56	1760.69	1460.02	12.0818	0.525475	3.2417e-06	7.89656e-05	565
ENSMUSG00000045336	Hsfy2	chr1	56636044	56637435	-	1392	0	0	0	0	0	0	0	0	0	0	0	0	0	0	0	0	0	0	0	0	#N/A	#N/A	#N/A
ENSMUSG00000040843	Tiprl	chr1;chr1;chr1;chr1;chr1;chr1;chr1;chr1;chr1;chr1;chr1;chr1;chr1;chr1;chr1;chr1;chr1;chr1;chr1;chr1;chr1;chr1;chr1;chr1;chr1	165212286;165215582;165215726;165217783;165217783;165220099;165220099;165222445;165222529;165222529;165227505;165227505;165227505;165227505;165228268;165228268;165228268;165228268;165228364;165229051;165236378;165236672;165236730;165236730;165236730	165215880;165216527;165215880;165217845;165217845;165220194;165220194;165222660;165222660;165222660;165227604;165227604;165227604;165227604;165228447;165228447;165228442;165228447;165228447;165229165;165236513;165236932;165236922;165236996;165236943	-;-;-;-;-;-;-;-;-;-;-;-;-;-;-;-;-;-;-;-;-;-;-;-;-	5473	1050	1230	1156	1173	1231	876	1110.77	1065.61	1097.78	1110.26	1226.18	1113.14	202.954	194.702	200.582	202.861	224.042	203.388	10.1296	0.0752977	0.386054	0.633608	8384
ENSMUSG00000026571	Dcaf6	chr1;chr1;chr1;chr1;chr1;chr1;chr1;chr1;chr1;chr1;chr1;chr1;chr1;chr1;chr1;chr1;chr1;chr1;chr1;chr1;chr1;chr1;chr1;chr1;chr1;chr1;chr1;chr1;chr1;chr1;chr1;chr1;chr1;chr1;chr1;chr1;chr1;chr1;chr1;chr1;chr1;chr1;chr1;chr1;chr1;chr1;chr1;chr1;chr1;chr1	165328698;165329505;165333289;165333289;165336745;165336745;165338188;165338188;165339885;165350884;165350884;165351058;165351472;165351472;165351472;165351488;165351961;165351961;165351961;165351961;165357429;165357429;165357429;165367042;165367446;165367446;165371123;165374062;165388658;165388658;165388658;165388658;165390414;165390414;165392139;165392139;165399654;165399654;165411464;165411464…	165330003;165330003;165333394;165333394;165336833;165336833;165338344;165340023;165340023;165351280;165351280;165351280;165351540;165351540;165351540;165351540;165352076;165352076;165351998;165352076;165357546;165357546;165357546;165367505;165367505;165367505;165371248;165374235;165388915;165388761;165388746;165388915;165390533;165390533;165392232;165392232;165399868;165399868;165411599;165411599…	-;-;-;-;-;-;-;-;-;-;-;-;-;-;-;-;-;-;-;-;-;-;-;-;-;-;-;-;-;-;-;-;-;-;-;-;-;-;-;-;-;-;-;-;-;-;-;-;-;-	6424	664	823	815	896	821	604	702.428	713.003	773.956	848.073	817.788	767.508	109.344	110.991	120.479	132.016	127.302	119.475	9.58756	0.152428	0.107342	0.295244	5003
ENSMUSG00000048495	Tyw5	chr1;chr1;chr1;chr1;chr1;chr1;chr1;chr1;chr1;chr1;chr1;chr1;chr1;chr1;chr1;chr1;chr1;chr1;chr1;chr1;chr1;chr1;chr1;chr1;chr1;chr1;chr1;chr1;chr1;chr1;chr1;chr1;chr1;chr1;chr1;chr1;chr1;chr1;chr1;chr1;chr1;chr1;chr1;chr1;chr1;chr1;chr1;chr1;chr1;chr1;chr1;chr1;chr1;chr1;chr1;chr1;chr1;chr1	57388237;57388240;57388240;57388405;57388416;57388666;57388686;57390642;57390642;57390642;57390642;57390642;57390642;57390642;57390712;57391429;57391449;57391449;57391449;57391449;57391449;57391449;57393185;57393350;57393350;57393350;57393350;57393350;57393350;57393350;57393585;57393670;57394047;57394047;57394047;57394047;57394047;57394047;57396727;57396727;57396727;57396727;57396727;57396727;573…	57388752;57388752;57388752;57388752;57388752;57388752;57388752;57390758;57390758;57390758;57390758;57390771;57390758;57390758;57390758;57391536;57391740;57391536;57391511;57391536;57391536;57391536;57393487;57393487;57393487;57393487;57393698;57393487;57394091;57393487;57393694;57393694;57394091;57394091;57394091;57394091;57394091;57394091;57396796;57396796;57396796;57396796;57396796;57396796;573…	-;-;-;-;-;-;-;-;-;-;-;-;-;-;-;-;-;-;-;-;-;-;-;-;-;-;-;-;-;-;-;-;-;-;-;-;-;-;-;-;-;-;-;-;-;-;-;-;-;-;-;-;-;-;-;-;-;-	2808	389	447	390	415	359	306	411.513	387.257	370.359	392.802	357.595	388.837	146.55	137.912	131.894	139.887	127.349	138.475	8.58757	-0.0373702	0.75899	0.889911	11736
ENSMUSG00000025971	Maip1	chr1;chr1;chr1;chr1;chr1;chr1	57406328;57406759;57409912;57411723;57413240;57415656	57407222;57411632;57409983;57411849;57413387;57417953	+;+;+;+;+;+	7878	419	515	439	482	457	294	443.249	446.168	416.892	456.218	455.212	373.588	56.2641	56.6347	52.9185	57.9103	57.7827	47.4217	8.75446	-0.0237077	0.863612	0.945297	12573
ENSMUSG00000038305	Spats2l	chr1;chr1;chr1;chr1;chr1;chr1;chr1;chr1;chr1;chr1;chr1;chr1;chr1;chr1;chr1;chr1;chr1;chr1;chr1;chr1;chr1;chr1;chr1;chr1;chr1;chr1;chr1;chr1;chr1;chr1;chr1;chr1;chr1;chr1;chr1;chr1;chr1;chr1;chr1;chr1;chr1;chr1;chr1;chr1;chr1;chr1;chr1;chr1;chr1;chr1;chr1;chr1;chr1;chr1;chr1;chr1;chr1;chr1;chr1;chr1;chr1;chr1;chr1;chr1;chr1;chr1;chr1;chr1;chr1;chr1;chr1;chr1;chr1;chr1;chr1;chr1;chr1;chr1;chr1;chr1…	57774162;57774249;57774301;57774365;57774419;57774600;57774735;57774744;57774755;57774861;57774890;57774912;57774917;57799305;57799305;57799305;57799305;57799305;57799305;57799305;57799305;57799305;57799305;57799305;57799305;57799305;57832053;57832053;57832053;57832053;57832053;57832053;57832053;57832053;57845571;57855464;57855464;57855464;57855464;57855464;57855464;57855464;57855464;57855464;578…	57774563;57774491;57774491;57774491;57774491;57774801;57774801;57774801;57774801;57775024;57775024;57775024;57775024;57799580;57799354;57799354;57799354;57799354;57799354;57799354;57799354;57800438;57799354;57799354;57799354;57799354;57832137;57832306;57832137;57832137;57832137;57832137;57832137;57832137;57845683;57855524;57857541;57855524;57855524;57855524;57855524;57855524;57855524;57855524;578…	+;+;+;+;+;+;+;+;+;+;+;+;+;+;+;+;+;+;+;+;+;+;+;+;+;+;+;+;+;+;+;+;+;+;+;+;+;+;+;+;+;+;+;+;+;+;+;+;+;+;+;+;+;+;+;+;+;+;+;+;+;+;+;+;+;+;+;+;+;+;+;+;+;+;+;+;+;+;+;+;+;+;+;+;+;+;+;+;+;+;+;+;+;+;+;+;+;+;+;+;+;+;+;+;+;+;+;+;+;+;+;+;+;+;+	8041	232	360	255	297	272	182	245.427	311.885	242.158	281.113	270.936	231.269	30.5219	38.7868	30.1154	34.96	33.6943	28.7612	8.04321	-0.0294444	0.858472	0.942619	12533
ENSMUSG00000054770	Kctd18	chr1;chr1;chr1;chr1;chr1;chr1;chr1;chr1;chr1;chr1;chr1;chr1;chr1;chr1;chr1;chr1;chr1;chr1;chr1;chr1;chr1;chr1;chr1;chr1;chr1;chr1;chr1;chr1;chr1;chr1;chr1;chr1;chr1;chr1;chr1;chr1;chr1;chr1;chr1;chr1;chr1;chr1;chr1;chr1;chr1;chr1;chr1;chr1;chr1;chr1	57955101;57955248;57955253;57956072;57956580;57956692;57956720;57959143;57959143;57959143;57959143;57959143;57959143;57959143;57960054;57961158;57961901;57961901;57961901;57961901;57961901;57963068;57963068;57963068;57963068;57963068;57963566;57963602;57965329;57965329;57965351;57965351;57967497;57967497;57967497;57967497;57967497;57967497;57967497;57969407;57970021;57970021;57970021;57970021;579…	57956820;57956820;57956820;57956820;57956820;57956820;57956820;57959245;57959245;57959245;57959245;57959245;57959245;57959245;57961995;57962981;57962102;57961995;57961995;57961995;57961995;57963261;57963447;57963261;57963261;57963261;57965540;57967723;57965540;57965540;57965540;57965540;57967723;57967723;57967723;57967723;57967723;57967723;57967723;57969524;57970079;57970079;57970052;57970048;579…	-;-;-;-;-;-;-;-;-;-;-;-;-;-;-;-;-;-;-;-;-;-;-;-;-;-;-;-;-;-;-;-;-;-;-;-;-;-;-;-;-;-;-;-;-;-;-;-;-;-	12973	1007	1302	1102	858	880	748	1065.28	1127.98	1046.5	812.105	876.557	950.49	82.115	86.9485	80.6678	62.5997	67.5678	73.2668	9.9288	-0.295814	0.00137523	0.0127285	1487
ENSMUSG00000026568	Mpc2	chr1;chr1;chr1;chr1;chr1;chr1;chr1;chr1;chr1;chr1;chr1;chr1;chr1;chr1	165460637;165461037;165461224;165461365;165474954;165474954;165478142;165478191;165478221;165479467;165479467;165480903;165480903;165480903	165464651;165461511;165461511;165461511;165474994;165477694;165478305;165478305;165478305;165479578;165479578;165481108;165481119;165481214	+;+;+;+;+;+;+;+;+;+;+;+;+;+	7344	773	887	856	807	900	545	817.736	768.449	812.892	763.833	896.479	692.536	111.348	104.636	110.688	104.008	122.07	94.2996	9.62927	-0.028071	0.807544	0.916522	12125
ENSMUSG00000063558	Aox1	chr1;chr1;chr1;chr1;chr1;chr1;chr1;chr1;chr1;chr1;chr1;chr1;chr1;chr1;chr1;chr1;chr1;chr1;chr1;chr1;chr1;chr1;chr1;chr1;chr1;chr1;chr1;chr1;chr1;chr1;chr1;chr1;chr1;chr1;chr1;chr1;chr1;chr1;chr1;chr1;chr1;chr1;chr1;chr1;chr1;chr1;chr1;chr1;chr1;chr1	58029931;58029964;58041436;58041436;58043542;58043542;58047135;58047135;58049363;58049363;58053664;58053664;58054648;58054648;58056214;58056214;58057414;58057414;58058132;58058132;58059035;58059379;58061196;58062132;58063372;58063372;58065274;58065274;58068270;58068270;58068732;58068732;58070041;58070041;58073178;58076064;58077443;58078426;58081503;58082012;58085434;58092494;58094421;58095155;580…	58030058;58030058;58041493;58041493;58043638;58043638;58047243;58047243;58049489;58049489;58053725;58053725;58054737;58054737;58056294;58056294;58057558;58057558;58062316;58058224;58059186;58059472;58061305;58062316;58063534;58063534;58065366;58065366;58068439;58068439;58068846;58068846;58070879;58070163;58073274;58076188;58077576;58078513;58081589;58082203;58085661;58092589;58094549;58095229;580…	+;+;+;+;+;+;+;+;+;+;+;+;+;+;+;+;+;+;+;+;+;+;+;+;+;+;+;+;+;+;+;+;+;+;+;+;+;+;+;+;+;+;+;+;+;+;+;+;+;+	8690	23	32	39	39	40	26	24.3311	27.7231	37.0359	36.9139	39.8435	33.0384	2.7999	3.19023	4.2619	4.24786	4.58498	3.80189	5.04297	0.301486	0.296742	0.546341	7472
ENSMUSG00000064294	Aox3	chr1;chr1;chr1;chr1;chr1;chr1;chr1;chr1;chr1;chr1;chr1;chr1;chr1;chr1;chr1;chr1;chr1;chr1;chr1;chr1;chr1;chr1;chr1;chr1;chr1;chr1;chr1;chr1;chr1;chr1;chr1;chr1;chr1;chr1;chr1;chr1;chr1;chr1;chr1;chr1;chr1;chr1;chr1;chr1;chr1;chr1;chr1;chr1;chr1;chr1;chr1;chr1;chr1;chr1	58113130;58113136;58113138;58113186;58114871;58114871;58114871;58114871;58118598;58118598;58118598;58119481;58119481;58119481;58120978;58120978;58120978;58125018;58125018;58127627;58127627;58138216;58138216;58141351;58142670;58146424;58147194;58150295;58152554;58153021;58153480;58158201;58158905;58159637;58163349;58165837;58167603;58169624;58169778;58170657;58170657;58171742;58171742;58172121;581…	58113312;58113312;58113312;58113312;58114928;58114928;58115009;58114928;58118694;58119053;58118694;58119589;58119589;58119589;58121104;58122105;58121104;58125079;58125079;58127707;58127707;58139122;58138296;58141495;58142762;58146575;58147287;58150404;58152738;58153183;58153572;58158370;58159019;58159759;58163445;58165961;58167736;58169865;58169865;58170743;58170743;58171933;58171933;58172247;581…	+;+;+;+;+;+;+;+;+;+;+;+;+;+;+;+;+;+;+;+;+;+;+;+;+;+;+;+;+;+;+;+;+;+;+;+;+;+;+;+;+;+;+;+;+;+;+;+;+;+;+;+;+;+	7033	5	3	4	13	7	1	5.28937	2.59904	3.79856	12.3046	6.97261	1.27071	0.752078	0.369549	0.540105	1.74956	0.991414	0.180678	2.36891	0.814094	0.195338	0.427985	6281
ENSMUSG00000052534	Pbx1	chr1;chr1;chr1;chr1;chr1;chr1;chr1;chr1;chr1;chr1;chr1;chr1;chr1;chr1;chr1;chr1;chr1;chr1;chr1;chr1;chr1;chr1;chr1;chr1;chr1;chr1;chr1;chr1;chr1;chr1;chr1;chr1;chr1;chr1;chr1;chr1;chr1;chr1;chr1;chr1;chr1;chr1;chr1;chr1;chr1;chr1	168119364;168153542;168158330;168158370;168158732;168164620;168183530;168183530;168183530;168183530;168183573;168184956;168191278;168191278;168191278;168191278;168195748;168195748;168195748;168195748;168195748;168203347;168203347;168203347;168203347;168203347;168208343;168209351;168209351;168209351;168209351;168209351;168424442;168427869;168427869;168427869;168427869;168427869;168427869;168431314…	168121480;168158824;168158824;168158824;168158824;168164662;168183619;168183619;168183619;168183619;168183619;168185068;168191437;168191437;168191437;168191437;168195883;168195883;168195883;168195883;168195883;168203537;168203537;168203537;168203537;168203537;168209595;168209595;168209595;168209595;168209595;168209595;168427942;168427942;168427942;168427942;168427942;168427942;168427942;168432169…	-;-;-;-;-;-;-;-;-;-;-;-;-;-;-;-;-;-;-;-;-;-;-;-;-;-;-;-;-;-;-;-;-;-;-;-;-;-;-;-;-;-;-;-;-;-	13844	7440	9510	8159	8900	8523	7115	7870.58	8238.95	7748.11	8423.94	8489.65	9041.09	568.519	595.128	559.673	608.49	613.237	653.069	13.018	0.121543	0.167911	0.391555	5902
ENSMUSG00000079554	Aox2	chr1;chr1;chr1;chr1;chr1;chr1;chr1;chr1;chr1;chr1;chr1;chr1;chr1;chr1;chr1;chr1;chr1;chr1;chr1;chr1;chr1;chr1;chr1;chr1;chr1;chr1;chr1;chr1;chr1;chr1;chr1;chr1;chr1;chr1;chr1;chr1	58278326;58281177;58282666;58283487;58285571;58287692;58289908;58292198;58294301;58295863;58299763;58300615;58303527;58304429;58305204;58307350;58308859;58309981;58312275;58322779;58330770;58332543;58334680;58336600;58337335;58339459;58343656;58346225;58349053;58350237;58351155;58354162;58354310;58358918;58376262;58378641	58278475;58281234;58282762;58283595;58285697;58287753;58289991;58292278;58294445;58295955;58299914;58300708;58303636;58304613;58305390;58307442;58309028;58310095;58312397;58322875;58330894;58332676;58334767;58336686;58337526;58339686;58343751;58346353;58349127;58350289;58351269;58354227;58354498;58359085;58376336;58380259	+;+;+;+;+;+;+;+;+;+;+;+;+;+;+;+;+;+;+;+;+;+;+;+;+;+;+;+;+;+;+;+;+;+;+;+	5771	0	0	0	0	0	0	0	0	0	0	0	0	0	0	0	0	0	0	0	0	#N/A	#N/A	#N/A
ENSMUSG00000038530	Rgs4	chr1;chr1;chr1;chr1;chr1;chr1;chr1;chr1;chr1;chr1;chr1;chr1;chr1	169741477;169741676;169743829;169744351;169744351;169744675;169744675;169745217;169745217;169745217;169747480;169747480;169747480	169743920;169743920;169743920;169744736;169744517;169744736;169744736;169745321;169745321;169745321;169747623;169747642;169747642	-;-;-;-;-;-;-;-;-;-;-;-;-	3098	21	19	20	19	18	12	22.2153	16.4606	18.9928	17.9837	17.9296	15.2485	7.17087	5.31329	6.13066	5.80493	5.78747	4.92205	4.17839	-0.172723	0.698121	0.855381	11232
ENSMUSG00000026034	Clk1	chr1;chr1;chr1;chr1;chr1;chr1;chr1;chr1;chr1;chr1;chr1;chr1;chr1;chr1;chr1;chr1;chr1;chr1;chr1;chr1;chr1;chr1;chr1;chr1;chr1;chr1;chr1;chr1;chr1;chr1;chr1;chr1;chr1;chr1;chr1;chr1;chr1;chr1;chr1;chr1;chr1;chr1;chr1;chr1;chr1;chr1;chr1;chr1;chr1;chr1;chr1;chr1;chr1;chr1;chr1;chr1;chr1;chr1;chr1;chr1;chr1;chr1;chr1;chr1;chr1;chr1;chr1;chr1;chr1;chr1;chr1;chr1;chr1;chr1;chr1;chr1;chr1;chr1;chr1	58410189;58412000;58412000;58412000;58412000;58412000;58412000;58412316;58412647;58412647;58412647;58412647;58412647;58412647;58412647;58412947;58412947;58412947;58412947;58412947;58412947;58412947;58413390;58413390;58413390;58413390;58413390;58413390;58414372;58414372;58414372;58414372;58414372;58414590;58414590;58414590;58414590;58414590;58414590;58414615;58416143;58416457;58416910;58417013;584…	58412340;58412340;58412340;58412340;58412340;58412340;58412340;58412737;58412737;58412737;58412737;58412737;58412737;58412737;58412861;58413026;58413026;58413026;58413026;58413026;58413437;58413026;58413825;58413472;58413472;58413472;58413472;58413472;58414501;58414501;58414501;58414501;58414501;58414684;58414684;58414684;58414684;58415657;58414684;58414684;58417383;58416765;58417179;58417383;584…	-;-;-;-;-;-;-;-;-;-;-;-;-;-;-;-;-;-;-;-;-;-;-;-;-;-;-;-;-;-;-;-;-;-;-;-;-;-;-;-;-;-;-;-;-;-;-;-;-;-;-;-;-;-;-;-;-;-;-;-;-;-;-;-;-;-;-;-;-;-;-;-;-;-;-;-;-;-;-	8132	2765	3601	2715	3048	2960	2245	2925.02	3119.71	2578.27	2884.96	2948.42	2852.74	359.693	383.634	317.053	354.767	362.57	350.804	11.4943	0.0105215	0.912845	0.968333	12974
ENSMUSG00000026035	Ppil3	chr1;chr1;chr1;chr1;chr1;chr1;chr1;chr1;chr1;chr1;chr1;chr1;chr1;chr1;chr1;chr1;chr1;chr1;chr1;chr1;chr1;chr1;chr1;chr1;chr1;chr1;chr1;chr1;chr1;chr1;chr1;chr1;chr1;chr1;chr1;chr1;chr1;chr1;chr1;chr1;chr1;chr1;chr1;chr1;chr1;chr1;chr1	58430994;58430994;58430997;58431020;58432072;58433787;58434331;58434331;58434331;58434415;58434419;58438176;58438344;58438344;58438344;58438344;58438344;58438344;58438830;58440843;58440843;58440843;58440843;58440843;58440843;58440843;58442525;58442525;58442525;58442525;58442525;58442525;58442525;58444589;58444589;58444589;58444589;58444589;58444589;58444589;58444811;58445146;58445146;58445146;584…	58431330;58431330;58431330;58431330;58432185;58434449;58434449;58434449;58434449;58434449;58434449;58438411;58438411;58438411;58438411;58438411;58438411;58438411;58440968;58440936;58440936;58440936;58440936;58440936;58440936;58440936;58442599;58442599;58442599;58442599;58442599;58442599;58442599;58444639;58444639;58444639;58444639;58444639;58444639;58444639;58445429;58445176;58445369;58445434;584…	-;-;-;-;-;-;-;-;-;-;-;-;-;-;-;-;-;-;-;-;-;-;-;-;-;-;-;-;-;-;-;-;-;-;-;-;-;-;-;-;-;-;-;-;-;-;-	4291	449	507	488	533	443	336	474.985	439.238	463.424	504.49	441.267	426.958	110.693	102.363	107.999	117.569	102.835	99.5008	8.84044	-0.00517442	0.983226	1	13497
ENSMUSG00000038026	Kcnj9	chr1;chr1;chr1;chr1;chr1;chr1;chr1;chr1;chr1;chr1	172320501;172322087;172325305;172325706;172325706;172327998;172327998;172327998;172329135;172329135	172323194;172323194;172326583;172326583;172326583;172328108;172328128;172328098;172329318;172329282	-;-;-;-;-;-;-;-;-;-	4288	6	13	15	8	1	8	6.34724	11.2625	14.2446	7.57208	0.996088	10.1657	1.48023	2.62652	3.32197	1.76588	0.232297	2.37073	3.02553	-0.765844	0.155447	0.373632	5726
ENSMUSG00000037872	Ackr1	chr1;chr1;chr1;chr1;chr1;chr1;chr1	173331886;173331890;173331892;173332555;173333390;173333390;173333655	173331956;173332929;173332354;173332929;173333673;173333502;173333750	-;-;-;-;-;-;-	1405	304	300	222	253	245	208	321.594	259.904	210.82	239.467	244.041	264.307	228.892	184.985	150.05	170.439	173.695	188.119	8.00327	-0.0833955	0.626233	0.812256	10611
ENSMUSG00000038174	Fam126b	chr1;chr1;chr1;chr1;chr1;chr1;chr1;chr1;chr1;chr1;chr1;chr1;chr1;chr1;chr1;chr1;chr1;chr1;chr1;chr1;chr1;chr1;chr1;chr1;chr1;chr1;chr1;chr1;chr1;chr1;chr1;chr1;chr1;chr1;chr1;chr1;chr1;chr1;chr1;chr1;chr1;chr1;chr1;chr1;chr1;chr1;chr1;chr1;chr1;chr1;chr1;chr1;chr1;chr1;chr1;chr1;chr1;chr1;chr1;chr1;chr1;chr1;chr1;chr1;chr1;chr1	58522806;58527021;58527743;58529083;58534485;58534485;58535390;58535390;58535390;58535390;58539559;58539559;58539559;58539559;58540134;58540134;58540134;58540134;58544667;58544667;58544667;58544667;58546107;58546107;58546107;58546107;58548639;58548639;58548639;58548639;58552150;58552150;58552150;58552150;58552187;58556509;58557272;58557272;58557272;58557272;58557272;58557333;58557360;58557977;585…	58530259;58530259;58530259;58530259;58534652;58534652;58535549;58535549;58535549;58535549;58539646;58539646;58539646;58539646;58540250;58540250;58540250;58540250;58544762;58544762;58544762;58544762;58546222;58546222;58546222;58546222;58548719;58548719;58548719;58548719;58552329;58552329;58552329;58552329;58552329;58556564;58557373;58557373;58557373;58557373;58557373;58557373;58557373;58558057;585…	-;-;-;-;-;-;-;-;-;-;-;-;-;-;-;-;-;-;-;-;-;-;-;-;-;-;-;-;-;-;-;-;-;-;-;-;-;-;-;-;-;-;-;-;-;-;-;-;-;-;-;-;-;-;-;-;-;-;-;-;-;-;-;-;-;-	12041	266	372	399	405	399	327	281.394	322.281	378.906	383.336	397.439	415.522	23.3697	26.7653	31.468	31.8359	33.0071	34.5089	8.49743	0.283927	0.0361887	0.14414	3455
ENSMUSG00000026032	Ndufb3	chr1;chr1;chr1	58586384;58591090;58595649	58586670;58591249;58595964	+;+;+	763	648	832	741	670	757	423	685.502	720.8	703.683	634.162	754.038	537.51	898.43	944.692	922.258	831.142	988.255	704.469	9.39213	-0.131843	0.274647	0.523888	7215
ENSMUSG00000047528	Als2cr12	chr1;chr1;chr1;chr1;chr1;chr1;chr1;chr1;chr1;chr1;chr1;chr1;chr1;chr1;chr1;chr1;chr1;chr1;chr1;chr1;chr1;chr1;chr1;chr1;chr1;chr1;chr1;chr1;chr1;chr1;chr1;chr1;chr1;chr1;chr1;chr1;chr1;chr1;chr1;chr1;chr1;chr1;chr1;chr1;chr1;chr1;chr1;chr1;chr1;chr1;chr1;chr1;chr1;chr1;chr1;chr1;chr1;chr1;chr1;chr1;chr1;chr1;chr1;chr1;chr1;chr1;chr1;chr1;chr1	58646903;58658120;58658120;58658363;58658996;58658996;58658996;58659223;58659223;58659223;58661400;58661400;58661400;58661400;58666827;58666827;58666827;58666827;58666895;58667729;58667729;58667729;58667729;58667729;58669428;58669428;58669428;58669428;58669428;58670370;58670370;58670370;58670370;58676196;58676529;58676529;58676529;58676529;58676529;58678286;58678286;58678286;58678286;58678286;586…	58647219;58658430;58658434;58658434;58659105;58659105;58659105;58659312;58659312;58659312;58661462;58661462;58661462;58661462;58666930;58666930;58666930;58666930;58666930;58667828;58667828;58667828;58667828;58667828;58670467;58669480;58669480;58669480;58669480;58670467;58670467;58670467;58670467;58676590;58676590;58676590;58676590;58676590;58676590;58678379;58678379;58678379;58678379;58678379;586…	-;-;-;-;-;-;-;-;-;-;-;-;-;-;-;-;-;-;-;-;-;-;-;-;-;-;-;-;-;-;-;-;-;-;-;-;-;-;-;-;-;-;-;-;-;-;-;-;-;-;-;-;-;-;-;-;-;-;-;-;-;-;-;-;-;-;-;-;-	3396	0	0	0	0	0	0	0	0	0	0	0	0	0	0	0	0	0	0	0	0	#N/A	#N/A	#N/A
ENSMUSG00000005338	Cadm3	chr1;chr1;chr1;chr1;chr1;chr1;chr1;chr1;chr1;chr1;chr1;chr1;chr1;chr1;chr1;chr1;chr1;chr1;chr1;chr1;chr1;chr1;chr1;chr1;chr1;chr1;chr1;chr1;chr1;chr1;chr1;chr1;chr1;chr1	173333258;173335987;173336839;173338020;173338020;173338020;173341054;173341054;173341054;173341669;173341669;173341669;173342515;173344320;173344320;173344901;173344920;173344920;173344920;173345745;173345745;173345745;173345745;173346422;173346422;173346422;173346422;173349022;173349022;173349022;173367413;173367413;173367413;173367413	173337139;173337139;173337139;173338145;173338145;173338145;173341223;173341223;173341223;173341926;173341759;173341759;173344490;173344490;173344490;173345057;173345057;173345057;173345057;173345897;173345897;173345897;173345897;173346562;173346562;173346562;173346562;173349123;173349123;173349123;173367633;173367648;173367685;173367695	-;-;-;-;-;-;-;-;-;-;-;-;-;-;-;-;-;-;-;-;-;-;-;-;-;-;-;-;-;-;-;-;-;-	7248	2117	2454	2207	2587	2342	1784	2239.52	2126.01	2095.85	2448.62	2332.84	2266.94	308.984	293.324	289.163	337.834	321.859	312.768	11.1354	0.125452	0.148263	0.362484	5629
ENSMUSG00000050069	Grem2	chr1;chr1	174833785;174921573	174837282;174921819	-;-	3745	0	0	0	0	0	0	0	0	0	0	0	0	0	0	0	0	0	0	0	0	#N/A	#N/A	#N/A
ENSMUSG00000026527	Rgs7	chr1;chr1;chr1;chr1;chr1;chr1;chr1;chr1;chr1;chr1;chr1;chr1;chr1;chr1;chr1;chr1;chr1;chr1;chr1;chr1;chr1;chr1;chr1;chr1;chr1;chr1;chr1;chr1;chr1;chr1;chr1;chr1;chr1;chr1;chr1;chr1;chr1;chr1;chr1;chr1;chr1;chr1;chr1;chr1;chr1;chr1;chr1;chr1;chr1;chr1;chr1;chr1;chr1;chr1;chr1;chr1;chr1;chr1;chr1;chr1;chr1;chr1;chr1;chr1;chr1;chr1;chr1;chr1;chr1;chr1;chr1;chr1;chr1;chr1;chr1;chr1;chr1;chr1;chr1;chr1…	175059087;175059088;175059217;175059736;175059736;175059736;175059737;175066617;175066617;175075268;175076017;175076017;175076824;175076824;175076824;175078189;175078189;175078189;175078189;175078189;175078189;175078189;175079405;175079405;175079405;175079405;175079405;175079405;175079405;175083972;175083972;175083972;175083972;175083972;175083972;175086116;175086116;175086116;175086116;175086116…	175059794;175059794;175059794;175059794;175059794;175059794;175059794;175066694;175066694;175078945;175076097;175076097;175076877;175076877;175076877;175078278;175078278;175078278;175078278;175078278;175078278;175078278;175079591;175079425;175079591;175079591;175079591;175079591;175079591;175084097;175084097;175084097;175084097;175084097;175084097;175086226;175086180;175086120;175086226;175086226…	-;-;-;-;-;-;-;-;-;-;-;-;-;-;-;-;-;-;-;-;-;-;-;-;-;-;-;-;-;-;-;-;-;-;-;-;-;-;-;-;-;-;-;-;-;-;-;-;-;-;-;-;-;-;-;-;-;-;-;-;-;-;-;-;-;-;-;-;-;-;-;-;-;-;-;-;-;-;-;-;-;-;-;-;-;-;-;-	6019	28	75	40	76	72	75	29.6205	64.976	37.9856	71.9347	71.7183	95.3032	4.92116	10.7951	6.31095	11.9513	11.9153	15.8337	5.89071	0.849861	0.00463837	0.0330829	1929
ENSMUSG00000057335	Cep170	chr1;chr1;chr1;chr1;chr1;chr1;chr1;chr1;chr1;chr1;chr1;chr1;chr1;chr1;chr1;chr1;chr1;chr1;chr1;chr1;chr1;chr1;chr1;chr1;chr1;chr1;chr1;chr1;chr1;chr1;chr1;chr1;chr1;chr1;chr1;chr1;chr1;chr1;chr1;chr1;chr1;chr1;chr1;chr1;chr1;chr1;chr1;chr1;chr1;chr1;chr1;chr1;chr1;chr1;chr1;chr1;chr1;chr1;chr1;chr1;chr1;chr1;chr1;chr1;chr1;chr1;chr1;chr1;chr1;chr1;chr1;chr1;chr1;chr1;chr1;chr1;chr1;chr1;chr1;chr1…	176733653;176733662;176733662;176733663;176734101;176734139;176734340;176735149;176735585;176736844;176736844;176736844;176736844;176736844;176736844;176736844;176736844;176737528;176737528;176737528;176737528;176737528;176737528;176737528;176737528;176737528;176739081;176739081;176739081;176739081;176739081;176739081;176739081;176739081;176739081;176739919;176739919;176739919;176739919;176739919…	176735981;176735981;176736895;176735981;176735981;176735981;176735981;176735981;176735981;176736895;176736895;176736895;176736895;176736895;176736895;176736895;176736895;176737621;176737621;176737621;176737621;176737621;176737621;176737621;176737621;176737621;176739169;176739169;176739169;176739169;176739169;176739169;176739169;176739169;176739169;176740089;176740089;176740089;176740089;176740089…	-;-;-;-;-;-;-;-;-;-;-;-;-;-;-;-;-;-;-;-;-;-;-;-;-;-;-;-;-;-;-;-;-;-;-;-;-;-;-;-;-;-;-;-;-;-;-;-;-;-;-;-;-;-;-;-;-;-;-;-;-;-;-;-;-;-;-;-;-;-;-;-;-;-;-;-;-;-;-;-;-;-;-;-;-;-;-;-;-;-;-;-;-;-;-;-;-;-;-;-;-;-;-;-;-;-;-;-;-;-;-;-;-;-;-;-;-;-;-;-;-;-;-;-;-;-;-;-	18049	3524	4210	4483	3645	3600	3378	3727.95	3647.32	4257.23	3450.03	3585.92	4292.45	206.546	202.079	235.871	191.148	198.677	237.822	11.9018	-0.0382172	0.716357	0.865375	11393
ENSMUSG00000072295	C2cd6	chr1;chr1;chr1;chr1;chr1;chr1;chr1;chr1;chr1;chr1;chr1;chr1;chr1;chr1;chr1;chr1;chr1;chr1	59050506;59052496;59058656;59060572;59062396;59066150;59067777;59068683;59069717;59069820;59074997;59074997;59076671;59076671;59077883;59077883;59084451;59094498	59051285;59052533;59058719;59060677;59062530;59066229;59067845;59068727;59069842;59069842;59075142;59075142;59076722;59076722;59077969;59077969;59084523;59094900	-;-;-;-;-;-;-;-;-;-;-;-;-;-;-;-;-;-	2204	0	0	0	0	0	0	0	0	0	0	0	0	0	0	0	0	0	0	0	0	#N/A	#N/A	#N/A
ENSMUSG00000055067	Smyd3	chr1;chr1;chr1;chr1;chr1;chr1;chr1;chr1;chr1;chr1;chr1;chr1;chr1;chr1;chr1;chr1;chr1;chr1;chr1;chr1;chr1;chr1;chr1;chr1;chr1;chr1;chr1;chr1;chr1;chr1;chr1;chr1;chr1;chr1;chr1;chr1;chr1;chr1;chr1;chr1;chr1;chr1	178951960;178955046;178955151;178957250;178972188;178972188;178972188;178972188;178989075;179043737;179043737;179043737;179050291;179050291;179050291;179086324;179086324;179086324;179092866;179092866;179092866;179094335;179094335;179094335;179212322;179248764;179373960;179377535;179395224;179405283;179405283;179405283;179410407;179410407;179411678;179411678;179423355;179423355;179508307;179517788…	178957562;178957562;178957562;178957562;178972296;178972296;178972296;178972296;178989345;179043911;179043911;179043911;179050378;179050378;179050378;179086434;179086434;179086434;179092968;179092968;179092968;179094402;179094402;179094402;179212433;179248840;179374103;179377799;179395831;179405419;179405419;179405419;179410464;179410464;179411785;179411785;179423418;179423418;179509135;179518005…	-;-;-;-;-;-;-;-;-;-;-;-;-;-;-;-;-;-;-;-;-;-;-;-;-;-;-;-;-;-;-;-;-;-;-;-;-;-;-;-;-;-	9184	122	127	164	170	118	109	129.061	110.026	155.741	160.907	117.538	138.507	14.0528	11.9802	16.9579	17.5203	12.7982	15.0814	7.07945	0.0786599	0.70391	0.858925	11278
ENSMUSG00000038936	Sccpdh	chr1;chr1;chr1;chr1;chr1;chr1;chr1;chr1;chr1;chr1;chr1;chr1;chr1;chr1;chr1;chr1;chr1;chr1;chr1;chr1;chr1;chr1;chr1;chr1;chr1;chr1;chr1;chr1;chr1;chr1;chr1;chr1;chr1;chr1;chr1	179668210;179668210;179668260;179670583;179670583;179676391;179676391;179676391;179678041;179678880;179678880;179679585;179679585;179680492;179680492;179680518;179680547;179681433;179681433;179681433;179681433;179681651;179681651;179681651;179683845;179684205;179684205;179684205;179684205;179685696;179685696;179685696;179686572;179686572;179686572	179668545;179668545;179670695;179670695;179670695;179677515;179676471;179676471;179678170;179678929;179678929;179679715;179679715;179680609;179680609;179680609;179680609;179681552;179681552;179681552;179681552;179681707;179681707;179681707;179686833;179684491;179684316;179684316;179684316;179685777;179685777;179685777;179686825;179687189;179687189	+;+;+;+;+;+;+;+;+;+;+;+;+;+;+;+;+;+;+;+;+;+;+;+;+;+;+;+;+;+;+;+;+;+;+	7562	974	1307	1093	1209	1216	791	1030.37	1132.31	1037.96	1144.33	1211.24	1005.13	136.256	149.737	137.259	151.326	160.175	132.919	10.0944	0.070403	0.461942	0.698112	9107
ENSMUSG00000026490	Cdc42bpa	chr1;chr1;chr1;chr1;chr1;chr1;chr1;chr1;chr1;chr1;chr1;chr1;chr1;chr1;chr1;chr1;chr1;chr1;chr1;chr1;chr1;chr1;chr1;chr1;chr1;chr1;chr1;chr1;chr1;chr1;chr1;chr1;chr1;chr1;chr1;chr1;chr1;chr1;chr1;chr1;chr1;chr1;chr1;chr1;chr1;chr1;chr1;chr1;chr1;chr1;chr1;chr1;chr1;chr1;chr1;chr1;chr1;chr1;chr1;chr1;chr1;chr1;chr1;chr1;chr1;chr1;chr1;chr1;chr1;chr1;chr1;chr1;chr1;chr1;chr1;chr1;chr1;chr1;chr1;chr1…	179960472;179960585;179960760;179961110;179961110;179961110;179975899;179990740;179991380;179999362;179999362;179999362;179999362;179999362;179999362;179999362;179999362;180024645;180024645;180031505;180031505;180031505;180031505;180031505;180031505;180031505;180031505;180036829;180036829;180036829;180036829;180036829;180036829;180036829;180036829;180040052;180040052;180040052;180040052;180040052…	179961287;179961287;179961287;179961287;179961287;179961287;179975994;179990861;179991494;179999453;179999453;179999453;179999453;179999453;179999453;179999453;179999453;180024802;180024802;180031588;180031588;180031588;180031588;180031588;180031588;180031588;180031588;180038386;180036924;180036924;180036924;180036924;180036924;180036924;180036924;180040200;180040200;180040200;180040200;180040200…	+;+;+;+;+;+;+;+;+;+;+;+;+;+;+;+;+;+;+;+;+;+;+;+;+;+;+;+;+;+;+;+;+;+;+;+;+;+;+;+;+;+;+;+;+;+;+;+;+;+;+;+;+;+;+;+;+;+;+;+;+;+;+;+;+;+;+;+;+;+;+;+;+;+;+;+;+;+;+;+;+;+;+;+;+;+;+;+;+;+;+;+;+;+;+;+;+;+;+;+;+;+;+;+;+;+;+;+;+;+;+;+;+;+;+;+;+;+;+;+;+;+;+;+;+;+;+;+	21522	1887	2317	2263	2373	1996	2070	1996.21	2007.32	2149.03	2246.07	1988.19	2630.37	92.7519	93.2685	99.8529	104.361	92.3795	122.218	11.081	0.157993	0.136934	0.343625	5483
ENSMUSG00000026023	Cdk15	chr1;chr1;chr1;chr1;chr1;chr1;chr1;chr1;chr1;chr1;chr1;chr1;chr1;chr1;chr1;chr1;chr1;chr1;chr1;chr1;chr1;chr1;chr1;chr1;chr1;chr1;chr1;chr1;chr1;chr1;chr1;chr1;chr1;chr1;chr1	59256906;59256907;59257128;59257816;59257816;59257816;59258703;59258703;59265604;59265604;59280569;59280569;59281409;59281409;59287762;59287762;59289659;59289659;59298936;59301195;59301195;59301195;59310796;59310796;59310796;59326671;59326671;59330859;59330859;59344248;59344248;59344248;59352270;59352270;59352270	59257104;59257098;59257407;59257878;59257956;59257956;59258797;59258797;59265683;59265683;59280663;59280663;59281471;59281471;59287885;59287885;59289779;59289779;59299054;59301288;59301288;59301288;59310859;59310859;59310859;59326719;59326719;59330998;59330998;59344366;59344366;59344366;59352369;59352448;59352993	+;+;+;+;+;+;+;+;+;+;+;+;+;+;+;+;+;+;+;+;+;+;+;+;+;+;+;+;+;+;+;+;+;+;+	2507	0	0	0	0	0	0	0	0	0	0	0	0	0	0	0	0	0	0	0	0	#N/A	#N/A	#N/A
ENSMUSG00000053963	Stum	chr1;chr1;chr1;chr1;chr1;chr1;chr1;chr1;chr1;chr1;chr1;chr1;chr1;chr1;chr1;chr1;chr1;chr1;chr1	180432387;180437683;180437882;180437891;180438329;180438456;180439106;180442540;180442544;180442544;180442544;180442544;180442568;180462165;180462169;180465507;180483128;180483128;180483128	180438363;180438363;180438363;180438363;180438363;180438460;180439114;180442723;180442723;180442723;180442723;180442723;180442723;180462612;180462612;180465881;180483504;180483467;180483329	-;-;-;-;-;-;-;-;-;-;-;-;-;-;-;-;-;-;-	7375	3	9	13	10	6	7	3.17362	7.79712	12.3453	9.4651	5.97653	8.89496	0.430321	1.05724	1.67394	1.2834	0.810376	1.2061	2.98919	0.0618031	1	1	13693.5
ENSMUSG00000047361	Gm973	chr1;chr1;chr1;chr1;chr1;chr1;chr1;chr1;chr1;chr1;chr1;chr1;chr1;chr1;chr1;chr1;chr1;chr1;chr1;chr1;chr1;chr1;chr1;chr1;chr1;chr1;chr1;chr1;chr1;chr1;chr1;chr1;chr1;chr1;chr1;chr1;chr1;chr1;chr1;chr1;chr1;chr1;chr1;chr1;chr1;chr1;chr1;chr1;chr1;chr1;chr1;chr1;chr1;chr1;chr1;chr1;chr1;chr1	59516264;59524294;59526711;59526711;59541314;59541314;59544221;59544574;59544574;59548831;59549912;59549912;59549912;59551134;59551134;59552420;59552420;59556156;59556156;59556156;59558008;59558086;59558086;59562643;59562643;59562646;59566594;59566594;59582396;59582396;59596939;59606782;59606816;59607733;59607733;59607733;59607733;59619414;59625087;59625087;59625087;59625087;59627457;59627457;596…	59516518;59524741;59526977;59526977;59541473;59541473;59544729;59544729;59544729;59549086;59550039;59550039;59550039;59551296;59551296;59552527;59552562;59556294;59556324;59556324;59558226;59558304;59558226;59562791;59562810;59562810;59566636;59566704;59582475;59582475;59597076;59606954;59606954;59607805;59607805;59607805;59607805;59619445;59625177;59625177;59625177;59625177;59627607;59627607;596…	+;+;+;+;+;+;+;+;+;+;+;+;+;+;+;+;+;+;+;+;+;+;+;+;+;+;+;+;+;+;+;+;+;+;+;+;+;+;+;+;+;+;+;+;+;+;+;+;+;+;+;+;+;+;+;+;+;+	5484	124	205	100	147	164	91	131.176	177.601	94.964	139.137	163.358	115.634	23.9198	32.3853	17.3166	25.3714	29.7882	21.0858	7.09758	0.0505198	0.833892	0.930355	12336
ENSMUSG00000026021	Sumo1	chr1;chr1;chr1;chr1;chr1;chr1;chr1;chr1;chr1;chr1;chr1;chr1;chr1;chr1;chr1;chr1	59586558;59619407;59639434;59639944;59642418;59642418;59643996;59644517;59655458;59655458;59655458;59655458;59670680;59670680;59670680;59670680	59586694;59619609;59640268;59640268;59642489;59642489;59644594;59644594;59655532;59655532;59655532;59655532;59670834;59670739;59670834;59670792	-;-;-;-;-;-;-;-;-;-;-;-;-;-;-;-	2076	1715	2372	2070	2095	2042	1247	1814.25	2054.97	1965.75	1982.94	2034.01	1584.57	873.918	989.872	946.895	955.172	979.774	763.282	10.8961	-0.0589088	0.579472	0.782349	10194
ENSMUSG00000038776	Ephx1	chr1;chr1;chr1;chr1;chr1;chr1;chr1;chr1;chr1;chr1;chr1;chr1;chr1;chr1;chr1;chr1;chr1;chr1;chr1;chr1;chr1;chr1;chr1;chr1;chr1;chr1;chr1	180976210;180989554;180989554;180990393;180990393;180991933;180991933;180991933;180993879;180993879;180993879;180994628;180994628;180994628;180995949;180995949;180995949;180996149;180999723;180999723;180999723;181001799;181001799;181001799;181017427;181017427;181020768	180976281;180989980;180989980;180990518;180990518;180992041;180992041;180992041;180994045;180994087;180994087;180994757;180994757;180994757;180996176;180996176;180996170;180996176;180999903;180999903;180999903;181001986;181001986;181001986;181017569;181017569;181020904	-;-;-;-;-;-;-;-;-;-;-;-;-;-;-;-;-;-;-;-;-;-;-;-;-;-;-	1950	386	501	330	744	554	297	408.339	434.04	313.381	704.203	551.832	377.4	209.405	222.584	160.708	361.13	282.991	193.539	8.8392	0.499069	0.00897804	0.0541475	2282
ENSMUSG00000067336	Bmpr2	chr1;chr1;chr1;chr1;chr1;chr1;chr1;chr1;chr1;chr1;chr1;chr1;chr1;chr1;chr1;chr1	59763400;59813588;59815241;59841431;59842743;59845478;59847058;59850665;59851178;59851477;59852294;59852294;59859173;59863781;59867336;59870235	59764728;59813758;59815411;59841541;59842834;59845708;59847172;59851338;59851338;59856195;59852441;59852351;59859309;59863953;59868615;59879014	+;+;+;+;+;+;+;+;+;+;+;+;+;+;+;+	17983	3513	5139	4899	5079	5180	5066	3716.31	4452.15	4652.28	4807.32	5159.73	6437.41	206.657	247.576	258.705	267.326	286.923	357.972	12.239	0.355608	0.00334571	0.0258401	1782
ENSMUSG00000026514	Cnih3	chr1;chr1;chr1;chr1;chr1;chr1;chr1;chr1;chr1;chr1;chr1;chr1;chr1;chr1;chr1;chr1;chr1;chr1;chr1;chr1;chr1;chr1;chr1	181352628;181352630;181353198;181353426;181406467;181406467;181406467;181406467;181409629;181409629;181409629;181409629;181449970;181449970;181449970;181449970;181454595;181454595;181454595;181459225;181459225;181459225;181459225	181353506;181353506;181353506;181353506;181406535;181406535;181406535;181406535;181409676;181409757;181409676;181409733;181450082;181450082;181450082;181450082;181454738;181454738;181454738;181459252;181459287;181460641;181459909	+;+;+;+;+;+;+;+;+;+;+;+;+;+;+;+;+;+;+;+;+;+;+	2751	333	415	381	560	544	388	352.272	359.534	361.813	530.045	541.872	493.035	128.052	130.692	131.52	192.674	196.973	179.22	8.75512	0.543637	8.16748e-07	2.45435e-05	458
ENSMUSG00000026610	Esrrg	chr1;chr1;chr1;chr1;chr1;chr1;chr1;chr1;chr1;chr1;chr1;chr1;chr1;chr1;chr1;chr1;chr1;chr1;chr1;chr1;chr1;chr1;chr1;chr1;chr1;chr1;chr1;chr1;chr1	187608791;187609029;187609122;187609696;187793325;187793325;187793325;187997827;187997868;188022362;188043334;188043334;188043334;188043334;188066341;188066341;188066341;188146313;188146313;188146313;188150179;188150179;188150179;188198576;188198576;188198576;188210895;188210895;188210895	187608899;187609205;187609205;187609784;187793742;187793412;187793412;187998052;187998052;188022483;188043749;188043749;188043502;188043749;188066457;188066457;188066457;188146423;188146423;188146423;188150340;188150340;188150340;188198845;188198845;188198845;188214884;188214885;188214386	+;+;+;+;+;+;+;+;+;+;+;+;+;+;+;+;+;+;+;+;+;+;+;+;+;+;+;+;+	6208	21	38	34	32	41	20	22.2153	32.9212	32.2877	30.2883	40.8396	25.4142	3.5785	5.30302	5.20099	4.87892	6.57854	4.09378	4.93656	0.143124	0.675955	0.84184	11051
ENSMUSG00000026608	Kctd3	chr1;chr1;chr1;chr1;chr1;chr1;chr1;chr1;chr1;chr1;chr1;chr1;chr1;chr1;chr1;chr1;chr1;chr1;chr1;chr1;chr1;chr1;chr1;chr1;chr1;chr1;chr1;chr1;chr1;chr1;chr1;chr1;chr1;chr1;chr1;chr1;chr1;chr1;chr1;chr1;chr1;chr1;chr1;chr1;chr1;chr1;chr1;chr1;chr1;chr1;chr1;chr1;chr1;chr1;chr1;chr1;chr1;chr1;chr1;chr1;chr1;chr1;chr1;chr1;chr1;chr1;chr1	188971095;188971095;188972251;188972364;188972476;188972519;188973801;188974066;188974066;188974066;188974066;188974066;188974287;188974287;188974287;188974287;188974287;188976371;188976611;188976611;188976611;188978497;188978497;188978497;188978549;188980799;188981225;188981225;188981225;188983010;188983010;188983010;188983207;188983207;188983207;188987516;188987516;188987516;188992563;188992563…	188972683;188972683;188972683;188972683;188972683;188973739;188974204;188974198;188974204;188974204;188974240;188974204;188974471;188974471;188974622;188974471;188974471;188976707;188976651;188976707;188976707;188978598;188978652;188978652;188978652;188981395;188981808;188981395;188981395;188983126;188983126;188983126;188983294;188983294;188983294;188987631;188987631;188987631;188992753;188992753…	-;-;-;-;-;-;-;-;-;-;-;-;-;-;-;-;-;-;-;-;-;-;-;-;-;-;-;-;-;-;-;-;-;-;-;-;-;-;-;-;-;-;-;-;-;-;-;-;-;-;-;-;-;-;-;-;-;-;-;-;-;-;-;-;-;-;-	8129	1315	1679	1614	1444	1338	1209	1391.1	1454.6	1532.72	1366.76	1332.77	1536.29	171.128	178.939	188.549	168.134	163.952	188.988	10.4873	-0.0477709	0.588979	0.787633	10291
ENSMUSG00000026017	Carf	chr1;chr1;chr1;chr1;chr1;chr1;chr1;chr1;chr1;chr1;chr1;chr1;chr1;chr1;chr1;chr1;chr1;chr1;chr1;chr1;chr1;chr1;chr1;chr1;chr1;chr1;chr1;chr1;chr1;chr1;chr1;chr1;chr1;chr1;chr1;chr1;chr1;chr1;chr1;chr1;chr1;chr1;chr1;chr1;chr1;chr1;chr1;chr1;chr1;chr1;chr1;chr1;chr1;chr1;chr1;chr1;chr1;chr1;chr1;chr1;chr1;chr1;chr1;chr1;chr1;chr1;chr1;chr1;chr1;chr1;chr1;chr1;chr1;chr1;chr1;chr1;chr1;chr1;chr1;chr1…	60098247;60098264;60098264;60101246;60102627;60105311;60105311;60105311;60105344;60108081;60108083;60108083;60108102;60108102;60109222;60109222;60109327;60109327;60109327;60109327;60124851;60124851;60124851;60124851;60124851;60124851;60125079;60125920;60125920;60125920;60125920;60125920;60125920;60127989;60127989;60127989;60127989;60127989;60131844;60131844;60131844;60131844;60131844;60136264;601…	60098307;60098307;60098307;60104480;60102784;60109061;60105434;60105434;60105427;60108200;60108200;60108200;60108200;60108200;60109449;60109449;60109449;60109449;60109449;60109449;60124911;60124911;60124911;60124911;60124911;60124911;60125145;60126034;60126034;60126034;60126034;60125977;60126034;60128073;60128073;60128073;60128073;60128073;60132033;60132033;60132033;60132033;60132033;60136384;601…	+;+;+;+;+;+;+;+;+;+;+;+;+;+;+;+;+;+;+;+;+;+;+;+;+;+;+;+;+;+;+;+;+;+;+;+;+;+;+;+;+;+;+;+;+;+;+;+;+;+;+;+;+;+;+;+;+;+;+;+;+;+;+;+;+;+;+;+;+;+;+;+;+;+;+;+;+;+;+;+;+;+;+;+;+;+	14557	253	346	305	314	251	244	267.642	299.756	289.64	297.204	250.018	310.053	18.3858	20.5919	19.897	20.4166	17.1751	21.2992	8.15845	0.000399037	1	1	13693.5
ENSMUSG00000073664	Nbeal1	chr1;chr1;chr1;chr1;chr1;chr1;chr1;chr1;chr1;chr1;chr1;chr1;chr1;chr1;chr1;chr1;chr1;chr1;chr1;chr1;chr1;chr1;chr1;chr1;chr1;chr1;chr1;chr1;chr1;chr1;chr1;chr1;chr1;chr1;chr1;chr1;chr1;chr1;chr1;chr1;chr1;chr1;chr1;chr1;chr1;chr1;chr1;chr1;chr1;chr1;chr1;chr1;chr1;chr1;chr1;chr1;chr1;chr1;chr1;chr1;chr1;chr1;chr1;chr1;chr1;chr1;chr1;chr1;chr1;chr1;chr1;chr1;chr1;chr1;chr1;chr1;chr1;chr1;chr1;chr1…	60180599;60180812;60181463;60194504;60195015;60200105;60200864;60206334;60217196;60222067;60222202;60224625;60224625;60227222;60228622;60230602;60230602;60234797;60234797;60234981;60234981;60235464;60236371;60236371;60237097;60237097;60238572;60238572;60242539;60242539;60244794;60244794;60247616;60247616;60248363;60248363;60251035;60251035;60251304;60251304;60253352;60253352;60254894;60254894;602…	60180685;60185898;60181754;60194595;60195176;60200186;60200991;60206416;60217281;60222373;60222373;60224731;60224731;60229898;60228708;60230685;60230685;60234895;60234895;60235561;60235561;60235561;60236503;60236503;60237216;60237216;60238875;60238875;60242624;60242624;60244883;60244883;60247784;60247784;60248496;60248496;60251194;60251194;60251406;60251406;60253508;60253508;60255052;60255052;602…	+;+;+;+;+;+;+;+;+;+;+;+;+;+;+;+;+;+;+;+;+;+;+;+;+;+;+;+;+;+;+;+;+;+;+;+;+;+;+;+;+;+;+;+;+;+;+;+;+;+;+;+;+;+;+;+;+;+;+;+;+;+;+;+;+;+;+;+;+;+;+;+;+;+;+;+;+;+;+;+;+;+;+;+;+;+;+;+;+;+;+;+;+;+;+;+;+;+;+;+;+;+;+;+;+;+;+;+;+;+;+;+;+;+;+;+;+;+;+;+;+;+;+;+;+;+;+;+	28441	602	944	974	1095	1042	1037	636.84	817.831	924.949	1036.43	1037.92	1317.72	22.3916	28.7554	32.5217	36.4413	36.4939	46.3319	9.88727	0.511438	0.000146826	0.00201472	1003
ENSMUSG00000037624	Kcnk2	chr1;chr1;chr1;chr1;chr1;chr1;chr1;chr1;chr1;chr1;chr1;chr1;chr1;chr1;chr1;chr1;chr1;chr1;chr1;chr1;chr1;chr1;chr1;chr1;chr1;chr1;chr1;chr1;chr1;chr1;chr1;chr1;chr1;chr1;chr1;chr1;chr1;chr1;chr1;chr1;chr1;chr1;chr1;chr1;chr1;chr1;chr1;chr1;chr1;chr1;chr1;chr1;chr1;chr1;chr1	189207930;189207937;189207937;189209744;189209753;189209790;189209790;189210025;189210062;189214967;189242887;189242887;189242887;189242887;189242887;189242887;189242887;189242887;189243237;189256568;189256568;189256568;189256568;189256568;189256568;189258738;189258738;189258738;189258738;189258738;189258738;189258738;189295594;189295594;189295594;189295594;189295594;189295594;189339785;189339785…	189210107;189210107;189210107;189210107;189210107;189210107;189210107;189210107;189210107;189215217;189243026;189243026;189243026;189243026;189243026;189243026;189243026;189243026;189243434;189256754;189256754;189256754;189256754;189256754;189256754;189258898;189258898;189258898;189258898;189258898;189258898;189258898;189295711;189295711;189295711;189295711;189295711;189295711;189340095;189340095…	-;-;-;-;-;-;-;-;-;-;-;-;-;-;-;-;-;-;-;-;-;-;-;-;-;-;-;-;-;-;-;-;-;-;-;-;-;-;-;-;-;-;-;-;-;-;-;-;-;-;-;-;-;-;-	4943	1542	2202	1712	3556	3070	1978	1631.24	1907.69	1625.78	3365.79	3057.99	2513.46	330.01	385.939	328.906	680.92	618.65	508.489	11.1451	0.79114	4.85694e-12	5.0641e-10	132
ENSMUSG00000026603	Smyd2	chr1;chr1;chr1;chr1;chr1;chr1;chr1;chr1;chr1;chr1;chr1;chr1;chr1;chr1;chr1;chr1;chr1;chr1;chr1;chr1;chr1;chr1;chr1;chr1;chr1;chr1;chr1;chr1;chr1;chr1	189880492;189880494;189880642;189882109;189882109;189882109;189883824;189883824;189885046;189885299;189885299;189886521;189886521;189886521;189888815;189888815;189888815;189891400;189891400;189896571;189896571;189897423;189897423;189898353;189899818;189899818;189909851;189909851;189922107;189922107	189880866;189880866;189880866;189882217;189882372;189882217;189883998;189883998;189885419;189885419;189885419;189886631;189886631;189886631;189888917;189888917;189889002;189891467;189891467;189896695;189896695;189897483;189897483;189898896;189899928;189899928;189909914;189909914;189922253;189922363	-;-;-;-;-;-;-;-;-;-;-;-;-;-;-;-;-;-;-;-;-;-;-;-;-;-;-;-;-;-	2717	394	420	469	476	444	315	416.802	363.865	445.381	450.539	442.263	400.273	153.405	133.922	163.924	165.822	162.776	147.322	8.71323	0.0767896	0.525535	0.746741	9686
ENSMUSG00000026014	Raph1	chr1;chr1;chr1;chr1;chr1;chr1;chr1;chr1;chr1;chr1;chr1;chr1;chr1;chr1;chr1;chr1;chr1;chr1;chr1;chr1;chr1;chr1;chr1;chr1;chr1;chr1;chr1;chr1;chr1;chr1;chr1;chr1;chr1;chr1;chr1;chr1;chr1;chr1;chr1;chr1;chr1;chr1;chr1;chr1;chr1;chr1;chr1;chr1;chr1;chr1;chr1;chr1;chr1;chr1;chr1;chr1;chr1;chr1;chr1;chr1;chr1	60482292;60483185;60483236;60490676;60493323;60493538;60493538;60493538;60493538;60495415;60495415;60495415;60495415;60495415;60496225;60496225;60496225;60496225;60496225;60498424;60498424;60498424;60498424;60499480;60499480;60499480;60499480;60500555;60500555;60500555;60501603;60501756;60501756;60501756;60502825;60502825;60502825;60503518;60503518;60503518;60510417;60510417;60513809;60518980;605…	60490321;60483340;60483340;60490944;60493680;60493680;60493680;60493680;60493680;60495535;60495535;60495535;60495535;60495535;60496281;60496323;60496323;60496323;60496323;60498534;60498534;60498534;60498534;60499623;60499623;60499550;60499623;60500620;60500620;60500620;60503265;60501877;60501877;60501877;60502984;60502984;60502984;60503595;60503595;60503595;60510491;60510491;60522291;60519060;605…	-;-;-;-;-;-;-;-;-;-;-;-;-;-;-;-;-;-;-;-;-;-;-;-;-;-;-;-;-;-;-;-;-;-;-;-;-;-;-;-;-;-;-;-;-;-;-;-;-;-;-;-;-;-;-;-;-;-;-;-;-	20498	380	418	449	427	370	424	401.992	362.133	426.388	404.16	368.552	538.78	19.6113	17.6667	20.8015	19.717	17.9799	26.2845	8.70222	0.139626	0.356041	0.604963	8100
ENSMUSG00000026012	Cd28	chr1;chr1;chr1;chr1;chr1;chr1;chr1;chr1;chr1;chr1	60716800;60718510;60720486;60746358;60746402;60762979;60762979;60762979;60765277;60769657	60717001;60718699;60720577;60746528;60746528;60763335;60763163;60764626;60765392;60773359	+;+;+;+;+;+;+;+;+;+	6122	0	0	0	0	0	0	0	0	0	0	0	0	0	0	0	0	0	0	0	0	#N/A	#N/A	#N/A
ENSMUSG00000026011	Ctla4	chr1;chr1;chr1;chr1;chr1;chr1;chr1;chr1;chr1;chr1;chr1	60887000;60893727;60900567;60909025;60909171;60912423;60912423;60912423;60913219;60914613;60914613	60887206;60893861;60900621;60909279;60909279;60912770;60912770;60912716;60913328;60914769;60915832	+;+;+;+;+;+;+;+;+;+;+	2330	0	0	0	0	0	0	0	0	0	0	0	0	0	0	0	0	0	0	0	0	#N/A	#N/A	#N/A
ENSMUSG00000026009	Icos	chr1;chr1;chr1;chr1;chr1;chr1;chr1;chr1;chr1	60977927;60977927;60993702;60993702;60994610;60994610;60995524;60995524;60997701	60978016;60978016;60994040;60994040;60994716;60994716;60995608;60995797;61000320	+;+;+;+;+;+;+;+;+	3430	0	0	0	0	0	0	0	0	0	0	0	0	0	0	0	0	0	0	0	0	#N/A	#N/A	#N/A
ENSMUSG00000037568	Vash2	chr1;chr1;chr1;chr1;chr1;chr1;chr1;chr1;chr1;chr1;chr1;chr1;chr1;chr1;chr1;chr1;chr1;chr1;chr1	190947646;190947648;190958614;190958614;190960098;190960098;190966203;190966203;190966929;190966929;190970404;190970404;190972902;190978181;190978181;190978181;190978706;190979137;190979137	190950256;190950256;190958729;190958729;190960479;190960479;190966277;190966277;190966985;190966985;190970492;190970492;190973021;190978587;190978587;190978587;190979002;190979214;190979296	-;-;-;-;-;-;-;-;-;-;-;-;-;-;-;-;-;-;-	4314	477	480	537	447	430	359	504.606	415.846	509.956	423.09	428.318	456.184	116.969	96.3946	118.21	98.0737	99.2855	105.745	8.83249	-0.129515	0.284573	0.534249	7331
ENSMUSG00000025969	Nrp2	chr1;chr1;chr1;chr1;chr1;chr1;chr1;chr1;chr1;chr1;chr1;chr1;chr1;chr1;chr1;chr1;chr1;chr1;chr1;chr1;chr1;chr1;chr1;chr1;chr1;chr1;chr1;chr1;chr1;chr1;chr1;chr1;chr1;chr1;chr1;chr1;chr1;chr1;chr1;chr1;chr1;chr1;chr1;chr1;chr1;chr1;chr1;chr1;chr1;chr1;chr1;chr1;chr1;chr1;chr1;chr1;chr1;chr1;chr1;chr1;chr1;chr1;chr1;chr1;chr1;chr1;chr1;chr1;chr1;chr1;chr1;chr1;chr1;chr1;chr1;chr1;chr1;chr1;chr1;chr1…	62703285;62703285;62703285;62703702;62703702;62703702;62703702;62718930;62718930;62718930;62718930;62718930;62718930;62718930;62738289;62738289;62738289;62738289;62738289;62738289;62738289;62744175;62744175;62744175;62744175;62744175;62744175;62745358;62745358;62745358;62745358;62745358;62745358;62747158;62747158;62747158;62747158;62747158;62747158;62749133;62749133;62749133;62749133;62749133;627…	62704277;62704277;62704277;62704277;62704277;62704277;62704277;62719107;62719107;62719107;62719107;62719107;62719107;62719107;62738470;62738470;62738470;62738470;62738470;62738470;62739932;62744405;62744405;62744405;62744405;62744405;62744405;62745513;62745513;62745513;62745513;62745513;62745513;62747327;62747327;62747327;62747327;62747327;62747327;62749288;62749288;62749288;62749288;62749288;627…	+;+;+;+;+;+;+;+;+;+;+;+;+;+;+;+;+;+;+;+;+;+;+;+;+;+;+;+;+;+;+;+;+;+;+;+;+;+;+;+;+;+;+;+;+;+;+;+;+;+;+;+;+;+;+;+;+;+;+;+;+;+;+;+;+;+;+;+;+;+;+;+;+;+;+;+;+;+;+;+;+;+;+;+;+;+;+;+;+;+;+;+;+;+;+;+;+;+;+;+;+	11842	108	88	167	65	65	88	114.25	76.2385	158.59	61.5231	64.7457	111.822	9.64789	6.43797	13.3921	5.19533	5.46746	9.44286	6.58643	-0.552038	0.0673359	0.219928	4213
ENSMUSG00000040865	Ino80d	chr1;chr1;chr1;chr1;chr1;chr1;chr1;chr1;chr1;chr1;chr1;chr1;chr1;chr1;chr1;chr1;chr1;chr1;chr1;chr1;chr1;chr1;chr1;chr1;chr1;chr1;chr1;chr1;chr1;chr1;chr1;chr1;chr1;chr1;chr1;chr1;chr1;chr1;chr1;chr1;chr1;chr1;chr1;chr1;chr1;chr1;chr1;chr1;chr1;chr1;chr1;chr1;chr1;chr1;chr1;chr1;chr1;chr1;chr1;chr1;chr1;chr1;chr1;chr1;chr1;chr1;chr1;chr1;chr1	62958418;62962590;62980435;62981198;63047801;63047801;63047801;63057965;63060135;63061040;63061040;63061040;63061040;63062036;63062036;63062036;63062036;63062150;63062164;63065704;63065704;63065704;63065704;63065704;63065704;63068184;63068184;63068184;63068184;63068184;63068184;63074322;63074322;63074322;63074322;63074322;63074322;63078953;63078953;63078953;63078953;63078953;63078953;63085668;630…	62958632;62962734;62980511;62981380;63059145;63059145;63059145;63059145;63063561;63061197;63061197;63061197;63061197;63062253;63062253;63062253;63062253;63062253;63062253;63065837;63065837;63065837;63065837;63065837;63065837;63068293;63068293;63068293;63068293;63068293;63068293;63074546;63074546;63074546;63074546;63074546;63074546;63079061;63079061;63079061;63079061;63079061;63079061;63086398;630…	-;-;-;-;-;-;-;-;-;-;-;-;-;-;-;-;-;-;-;-;-;-;-;-;-;-;-;-;-;-;-;-;-;-;-;-;-;-;-;-;-;-;-;-;-;-;-;-;-;-;-;-;-;-;-;-;-;-;-;-;-;-;-;-;-;-;-;-;-	17713	1373	1873	1751	1805	1769	1869	1452.46	1622.67	1662.82	1708.45	1762.08	2374.95	81.9997	91.6088	93.8756	96.4518	99.4794	134.08	10.7766	0.303061	0.0115119	0.0647746	2446
ENSMUSG00000025968	Ndufs1	chr1;chr1;chr1;chr1;chr1;chr1;chr1;chr1;chr1;chr1;chr1;chr1;chr1;chr1;chr1;chr1;chr1;chr1;chr1;chr1;chr1;chr1;chr1;chr1;chr1;chr1;chr1;chr1;chr1;chr1;chr1;chr1;chr1;chr1;chr1;chr1;chr1;chr1;chr1;chr1;chr1;chr1;chr1;chr1;chr1;chr1;chr1;chr1;chr1;chr1;chr1;chr1;chr1;chr1;chr1;chr1;chr1;chr1;chr1;chr1;chr1;chr1;chr1;chr1;chr1;chr1;chr1;chr1;chr1;chr1;chr1;chr1;chr1;chr1;chr1;chr1;chr1;chr1;chr1;chr1…	63143596;63143596;63143604;63143689;63143735;63146486;63147120;63147120;63147120;63147120;63147290;63147290;63147290;63147290;63148396;63148396;63149957;63149957;63150066;63150233;63151551;63151551;63151551;63152775;63152775;63152775;63156204;63156204;63156204;63156683;63157132;63157132;63158902;63159750;63159750;63159750;63160880;63160880;63160880;63160880;63163667;63163667;63163667;63163667;631…	63143922;63144961;63143922;63143922;63143922;63146569;63147192;63147192;63147192;63147192;63147424;63147391;63147723;63147424;63148571;63148571;63150111;63150111;63150111;63152842;63151711;63151711;63151711;63152904;63152904;63152904;63156332;63156332;63156332;63157277;63157277;63157277;63159864;63159864;63159864;63159864;63161014;63161014;63161014;63161014;63163852;63163852;63163852;63163852;631…	-;-;-;-;-;-;-;-;-;-;-;-;-;-;-;-;-;-;-;-;-;-;-;-;-;-;-;-;-;-;-;-;-;-;-;-;-;-;-;-;-;-;-;-;-;-;-;-;-;-;-;-;-;-;-;-;-;-;-;-;-;-;-;-;-;-;-;-;-;-;-;-;-;-;-;-;-;-;-;-;-;-;-;-;-;-;-;-;-;-;-;-;-;-;-;-	8086	1912	2427	2170	2224	2259	1473	2022.65	2102.62	2060.72	2105.04	2250.16	1871.75	250.143	260.032	254.85	260.331	278.279	231.481	11.0146	0.00952094	0.916897	0.969891	13011
ENSMUSG00000037499	Nenf	chr1;chr1;chr1;chr1	191306789;191309919;191311460;191317919	191307089;191310022;191311520;191318194	-;-;-;-	742	376	483	419	431	427	258	397.76	418.445	397.899	407.946	425.329	327.843	536.065	563.942	536.252	549.792	573.22	441.837	8.62853	-0.0643783	0.632588	0.815733	10673
ENSMUSG00000046856	Gpr1	chr1;chr1;chr1;chr1;chr1;chr1;chr1	63182691;63208742;63209754;63209754;63211584;63214164;63214164	63184104;63209166;63209899;63209899;63211714;63214543;63214223	-;-;-;-;-;-;-	2496	0	0	0	0	0	0	0	0	0	0	0	0	0	0	0	0	0	0	0	0	#N/A	#N/A	#N/A
ENSMUSG00000027520	Zdbf2	chr1;chr1;chr1;chr1;chr1;chr1;chr1;chr1;chr1;chr1;chr1;chr1;chr1;chr1;chr1	63273265;63273269;63275096;63277931;63277931;63280767;63280767;63290647;63290677;63290738;63294916;63294916;63294916;63302640;63302640	63273472;63273472;63275178;63277983;63277983;63280877;63280877;63290782;63290782;63290782;63295046;63295022;63295046;63314575;63314576	+;+;+;+;+;+;+;+;+;+;+;+;+;+;+	12659	541	751	760	602	539	772	572.31	650.626	721.726	569.799	536.891	980.987	45.2097	51.3963	57.0129	45.0114	42.4118	77.4933	9.39153	0.102379	0.589856	0.78795	10302
ENSMUSG00000025964	Adam23	chr1;chr1;chr1;chr1;chr1;chr1;chr1;chr1;chr1;chr1;chr1;chr1;chr1;chr1;chr1;chr1;chr1;chr1;chr1;chr1;chr1;chr1;chr1;chr1;chr1;chr1;chr1;chr1;chr1;chr1;chr1;chr1;chr1;chr1;chr1;chr1;chr1;chr1;chr1;chr1;chr1;chr1;chr1;chr1;chr1;chr1;chr1;chr1;chr1;chr1;chr1;chr1;chr1;chr1;chr1;chr1;chr1;chr1;chr1;chr1;chr1;chr1;chr1;chr1;chr1;chr1;chr1;chr1;chr1;chr1;chr1;chr1;chr1;chr1;chr1;chr1;chr1;chr1;chr1;chr1…	63445891;63445895;63445910;63445935;63446211;63446211;63447728;63447728;63447728;63447728;63447728;63447728;63470619;63477679;63477679;63477679;63477679;63477679;63477679;63477679;63494169;63515577;63515577;63515577;63515577;63515577;63515577;63515577;63515577;63528758;63528758;63528758;63528758;63528758;63528758;63528758;63528758;63530235;63530235;63530235;63530235;63530235;63530235;63530235;635…	63446412;63446412;63446412;63446412;63446412;63446412;63447948;63447948;63447948;63447948;63447948;63447948;63470657;63477755;63477755;63477755;63477755;63477755;63477755;63477755;63494288;63515640;63515640;63515640;63515640;63515640;63515640;63515640;63515640;63528840;63528840;63528840;63528840;63528840;63528840;63528840;63528840;63530298;63530298;63530298;63530298;63532849;63530298;63530298;635…	+;+;+;+;+;+;+;+;+;+;+;+;+;+;+;+;+;+;+;+;+;+;+;+;+;+;+;+;+;+;+;+;+;+;+;+;+;+;+;+;+;+;+;+;+;+;+;+;+;+;+;+;+;+;+;+;+;+;+;+;+;+;+;+;+;+;+;+;+;+;+;+;+;+;+;+;+;+;+;+;+;+;+;+;+;+;+;+;+;+;+;+;+;+;+;+;+;+;+;+;+;+;+;+;+;+;+;+;+;+;+;+;+;+;+;+;+;+;+;+;+;+;+;+;+;+;+;+	17907	292	349	325	393	444	318	308.899	302.355	308.633	371.978	442.263	404.085	17.2502	16.8847	17.2353	20.7728	24.6978	22.5658	8.46304	0.405373	0.000981054	0.00963071	1402
ENSMUSG00000115378	Gm39653	chr1;chr1	63615968;63620127	63616379;63620819	+;+	1105	0	0	0	0	0	0	0	0	0	0	0	0	0	0	0	0	0	0	0	0	#N/A	#N/A	#N/A
ENSMUSG00000069085	Dytn	chr1;chr1;chr1;chr1;chr1;chr1;chr1;chr1;chr1;chr1;chr1;chr1;chr1;chr1;chr1;chr1;chr1;chr1;chr1;chr1	63622851;63633418;63641055;63643303;63647397;63658870;63661139;63664220;63664400;63664773;63664773;63674856;63674856;63675738;63677117;63678781;63685101;63685101;63686755;63686755	63623151;63633898;63641214;63643373;63647532;63659015;63661250;63664563;63664563;63664844;63664844;63678855;63674956;63675823;63677318;63678855;63685247;63685247;63686910;63686927	-;-;-;-;-;-;-;-;-;-;-;-;-;-;-;-;-;-;-;-	6143	0	0	0	0	0	0	0	0	0	0	0	0	0	0	0	0	0	0	0	0	#N/A	#N/A	#N/A
ENSMUSG00000025963	Mdh1b	chr1;chr1;chr1;chr1;chr1;chr1;chr1;chr1;chr1;chr1;chr1	63698819;63701576;63711115;63711452;63715192;63718519;63719522;63721488;63721808;63725608;63730271	63699037;63701641;63711166;63711591;63715355;63718660;63720018;63721630;63721942;63725720;63730318	-;-;-;-;-;-;-;-;-;-;-	1719	0	0	0	0	0	0	0	0	0	0	0	0	0	0	0	0	0	0	0	0	#N/A	#N/A	#N/A
ENSMUSG00000025962	Fastkd2	chr1;chr1;chr1;chr1;chr1;chr1;chr1;chr1;chr1;chr1;chr1;chr1;chr1;chr1;chr1;chr1;chr1;chr1;chr1;chr1;chr1;chr1;chr1;chr1;chr1;chr1;chr1;chr1;chr1;chr1;chr1;chr1;chr1;chr1;chr1;chr1	63730614;63730641;63730643;63731400;63731400;63731400;63734732;63734732;63734732;63735463;63735463;63735463;63735845;63737313;63737714;63737779;63737779;63739182;63739182;63739182;63745842;63745842;63745842;63747958;63747958;63747958;63748021;63749686;63749686;63749686;63751221;63751264;63751264;63752297;63752297;63752297	63730691;63730691;63730691;63732221;63732221;63732221;63734835;63734835;63734835;63735968;63736067;63735571;63735968;63737847;63737918;63737918;63737918;63739354;63739354;63739354;63746005;63746005;63746005;63748057;63748170;63748170;63748170;63750276;63749770;63749770;63751378;63751378;63751378;63752465;63752538;63754655	+;+;+;+;+;+;+;+;+;+;+;+;+;+;+;+;+;+;+;+;+;+;+;+;+;+;+;+;+;+;+;+;+;+;+;+	5873	441	669	584	537	503	384	466.522	579.586	554.59	508.276	501.032	487.952	79.4351	98.6865	94.4304	86.5445	85.3111	83.084	9.01133	-0.0963759	0.395997	0.64255	8482
ENSMUSG00000025961	4933402D24Rik	chr1;chr1;chr1	63754907;63768385;63769181	63756419;63768542;63769267	-;-;-	1758	2	9	9	13	8	11	2.11575	7.79712	8.54676	12.3046	7.9687	13.9778	1.2035	4.43522	4.86164	6.99922	4.53282	7.95096	3.06723	0.891778	0.0877983	0.260316	4641
ENSMUSG00000016179	Camk1g	chr1;chr1;chr1;chr1;chr1;chr1;chr1;chr1;chr1;chr1;chr1;chr1;chr1;chr1;chr1;chr1;chr1;chr1;chr1;chr1;chr1;chr1;chr1;chr1;chr1;chr1;chr1;chr1;chr1;chr1;chr1;chr1;chr1;chr1;chr1;chr1;chr1;chr1;chr1;chr1	193346346;193346346;193347332;193347332;193348057;193348719;193348719;193348761;193350275;193350275;193350275;193350990;193350990;193350990;193352368;193352368;193352368;193353824;193353992;193353992;193353992;193354796;193354956;193354956;193354956;193356317;193356317;193356317;193356317;193359719;193359719;193359719;193359719;193361580;193362013;193362013;193362013;193370175;193370175;193370175	193347202;193347202;193347447;193347447;193348484;193348806;193348806;193348806;193350353;193350353;193350353;193351102;193351102;193351102;193352443;193352443;193352443;193353865;193354115;193354115;193354115;193355094;193355094;193355094;193355094;193356391;193356391;193356391;193356391;193359847;193359778;193359847;193359847;193361667;193362133;193362133;193362133;193370245;193370298;193370225	-;-;-;-;-;-;-;-;-;-;-;-;-;-;-;-;-;-;-;-;-;-;-;-;-;-;-;-;-;-;-;-;-;-;-;-;-;-;-;-	2759	72	64	72	91	58	64	76.1669	55.4462	68.3741	86.1324	57.7731	81.3254	27.6067	20.0965	24.7822	31.2187	20.9399	29.4764	6.14455	0.171497	0.485574	0.717007	9320
ENSMUSG00000025958	Creb1	chr1;chr1;chr1;chr1;chr1;chr1;chr1;chr1;chr1;chr1;chr1;chr1;chr1;chr1;chr1;chr1;chr1;chr1;chr1;chr1;chr1;chr1;chr1;chr1;chr1;chr1;chr1;chr1;chr1;chr1;chr1;chr1;chr1;chr1;chr1;chr1;chr1;chr1;chr1;chr1;chr1;chr1;chr1;chr1;chr1;chr1;chr1;chr1;chr1;chr1;chr1;chr1;chr1;chr1;chr1;chr1;chr1;chr1;chr1;chr1;chr1;chr1;chr1;chr1;chr1;chr1;chr1;chr1;chr1;chr1;chr1	64532645;64532797;64532804;64532809;64532809;64532819;64532832;64532859;64532894;64550849;64550849;64550849;64550849;64550849;64550849;64550849;64550849;64558503;64558503;64558503;64558503;64558503;64558503;64558503;64558503;64558503;64559727;64559727;64560925;64561753;64566217;64566217;64566217;64566217;64566217;64566217;64566217;64566217;64570134;64570134;64570134;64570134;64570134;64570134;645…	64532904;64533020;64532904;64532904;64533020;64533020;64533020;64533020;64533020;64550970;64550970;64550970;64550970;64550970;64550970;64550970;64550970;64558649;64558649;64558649;64558649;64558649;64558649;64558939;64558649;64558649;64559768;64559768;64562566;64561865;64566317;64566317;64566317;64566317;64566317;64566317;64566317;64566317;64570276;64570276;64570276;64570276;64570276;64570276;645…	+;+;+;+;+;+;+;+;+;+;+;+;+;+;+;+;+;+;+;+;+;+;+;+;+;+;+;+;+;+;+;+;+;+;+;+;+;+;+;+;+;+;+;+;+;+;+;+;+;+;+;+;+;+;+;+;+;+;+;+;+;+;+;+;+;+;+;+;+;+;+	13742	2261	2969	2862	2419	2401	2118	2391.85	2572.18	2717.87	2289.61	2391.61	2691.36	174.054	187.177	197.778	166.614	174.036	195.849	11.2926	-0.0592952	0.532902	0.750992	9766
ENSMUSG00000025956	Mettl21a	chr1;chr1;chr1;chr1;chr1;chr1;chr1;chr1;chr1;chr1;chr1;chr1;chr1;chr1	64606473;64606480;64607956;64614204;64615098;64615098;64615098;64615098;64615439;64616273;64616273;64616273;64617162;64617162	64608137;64608137;64608137;64614268;64615209;64615209;64615209;64615209;64615631;64616444;64617168;64616444;64617184;64617242	-;-;-;-;-;-;-;-;-;-;-;-;-;-	3005	256	362	325	342	324	236	270.816	313.617	308.633	323.706	322.732	299.887	90.1217	104.365	102.706	107.723	107.398	99.7961	8.25945	0.0835707	0.524478	0.74598	9675
ENSMUSG00000070871	Ccnyl1	chr1;chr1;chr1;chr1;chr1;chr1;chr1;chr1;chr1;chr1;chr1;chr1;chr1;chr1;chr1;chr1;chr1;chr1;chr1;chr1;chr1;chr1;chr1;chr1;chr1;chr1;chr1;chr1;chr1;chr1;chr1;chr1;chr1;chr1;chr1;chr1;chr1	64690455;64690822;64691183;64691213;64691213;64691345;64700969;64700969;64700969;64700969;64702346;64702346;64702346;64702346;64708378;64708378;64708378;64708378;64711418;64711418;64711418;64711418;64713111;64713111;64713111;64714569;64714569;64714569;64718131;64718131;64718131;64721627;64721627;64721627;64723523;64723523;64723523	64690676;64690966;64691400;64691400;64691400;64691400;64701043;64701043;64701043;64701043;64702380;64702380;64702380;64702380;64708478;64708478;64708478;64708478;64711453;64711453;64711453;64711453;64713162;64713162;64713162;64714688;64714688;64714688;64718297;64718297;64718297;64721789;64721789;64721789;64725640;64723946;64725644	+;+;+;+;+;+;+;+;+;+;+;+;+;+;+;+;+;+;+;+;+;+;+;+;+;+;+;+;+;+;+;+;+;+;+;+;+	3456	423	568	522	519	580	391	447.48	492.085	495.712	491.239	577.731	496.847	129.479	142.386	143.435	142.141	167.167	143.764	8.96494	0.125586	0.271001	0.519598	7177
ENSMUSG00000045005	Fzd5	chr1;chr1;chr1;chr1	64730558;64734469;64737133;64737240	64736853;64736853;64737751;64737749	-;-;-;-	6915	712	1071	746	644	584	483	753.206	927.857	708.431	609.552	581.715	613.752	108.923	134.18	102.448	88.1493	84.1237	88.7567	9.43518	-0.404691	0.000349894	0.00413779	1163
ENSMUSG00000016493	Cd46	chr1;chr1;chr1;chr1;chr1;chr1;chr1;chr1;chr1;chr1;chr1;chr1;chr1;chr1;chr1;chr1;chr1;chr1;chr1;chr1;chr1;chr1;chr1;chr1;chr1;chr1;chr1;chr1;chr1;chr1;chr1;chr1;chr1	195036826;195041835;195041900;195041923;195062353;195062353;195062353;195062353;195064688;195064688;195064688;195064688;195068127;195068127;195068127;195068127;195075510;195075510;195076531;195077654;195077654;195077654;195082582;195082582;195082582;195083548;195083548;195085333;195085333;195086092;195086092;195092099;195092099	195042013;195042013;195042013;195042013;195062413;195062413;195062413;195062413;195064723;195064723;195064723;195064723;195068168;195068168;195069114;195068168;195075557;195075557;195076603;195077836;195077836;195077836;195083075;195082779;195082779;195083636;195083636;195085435;195085435;195086280;195086280;195092225;195092249	-;-;-;-;-;-;-;-;-;-;-;-;-;-;-;-;-;-;-;-;-;-;-;-;-;-;-;-;-;-;-;-;-	7603	176	214	152	297	200	220	186.186	185.398	144.345	281.113	199.218	279.556	24.4885	24.3849	18.9853	36.974	26.2025	36.7692	7.70537	0.558612	0.00237682	0.0197062	1660
ENSMUSG00000025955	Akr1cl	chr1;chr1;chr1;chr1;chr1;chr1;chr1;chr1;chr1;chr1;chr1;chr1;chr1;chr1;chr1;chr1;chr1;chr1;chr1;chr1;chr1;chr1;chr1;chr1;chr1;chr1;chr1;chr1;chr1;chr1;chr1;chr1;chr1;chr1	65012689;65012689;65014470;65014677;65014677;65016067;65016067;65016067;65016068;65016665;65016665;65016675;65021383;65021383;65021383;65021919;65021919;65021919;65024663;65024663;65024663;65025563;65025563;65025563;65027685;65029527;65030568;65030568;65030568;65032586;65032586;65032586;65032586;65032586	65013309;65013309;65014759;65014759;65014759;65016543;65016232;65016232;65016232;65016774;65016774;65016774;65021505;65021505;65021505;65021992;65021996;65021996;65024779;65024779;65024779;65025730;65025730;65025730;65028573;65030688;65030688;65030688;65030688;65032748;65032732;65032686;65032759;65032747	-;-;-;-;-;-;-;-;-;-;-;-;-;-;-;-;-;-;-;-;-;-;-;-;-;-;-;-;-;-;-;-;-;-	4209	0	0	0	0	0	0	0	0	0	0	0	0	0	0	0	0	0	0	0	0	#N/A	#N/A	#N/A
ENSMUSG00000070870	Cryge	chr1;chr1;chr1;chr1;chr1	65048554;65048557;65050770;65050770;65051105	65048896;65048896;65051012;65051119;65051149	-;-;-;-;-	723	0	0	0	0	0	0	0	0	0	0	0	0	0	0	0	0	0	0	0	0	#N/A	#N/A	#N/A
ENSMUSG00000067299	Crygd	chr1;chr1;chr1;chr1;chr1;chr1;chr1	65061872;65062345;65062731;65063059;65063059;65063394;65063394	65062182;65062431;65063301;65063301;65063301;65063452;65063452	-;-;-;-;-;-;-	1028	0	0	0	0	0	0	0	0	0	0	0	0	0	0	0	0	0	0	0	0	#N/A	#N/A	#N/A
ENSMUSG00000025952	Crygc	chr1;chr1;chr1;chr1;chr1;chr1	65071525;65071531;65073162;65073162;65073497;65073497	65071871;65071874;65073404;65073404;65073689;65073521	-;-;-;-;-;-	786	0	0	0	0	0	0	0	0	0	0	0	0	0	0	0	0	0	0	0	0	#N/A	#N/A	#N/A
ENSMUSG00000073658	Crygb	chr1;chr1;chr1	65080219;65081915;65082247	65080567;65082157;65082288	-;-;-	634	0	0	0	0	0	0	0	0	0	0	0	0	0	0	0	0	0	0	0	0	#N/A	#N/A	#N/A
ENSMUSG00000044429	Cryga	chr1;chr1;chr1;chr1;chr1	65100389;65100389;65102981;65102981;65103329	65100725;65100725;65103223;65103360;65103373	-;-;-;-;-	730	0	0	0	0	0	0	0	0	0	0	0	0	0	0	0	0	0	0	0	0	#N/A	#N/A	#N/A
ENSMUSG00000100846	Gm28845	chr1;chr1;chr1;chr1;chr1;chr1;chr1	65100619;65102981;65109462;65109877;65116681;65117122;65119539	65100725;65103223;65109576;65109964;65116752;65117209;65119558	-;-;-;-;-;-;-	733	0	0	0	0	0	0	0	0	0	0	0	0	0	0	0	0	0	0	0	0	#N/A	#N/A	#N/A
ENSMUSG00000044816	D630023F18Rik	chr1;chr1;chr1;chr1;chr1;chr1;chr1;chr1;chr1;chr1;chr1;chr1;chr1;chr1;chr1;chr1;chr1;chr1;chr1;chr1;chr1;chr1;chr1	65105285;65107313;65108719;65109462;65109462;65109462;65109877;65109877;65109877;65116681;65116681;65116681;65117122;65117122;65117122;65119539;65119539;65121339;65121357;65121357;65123053;65123053;65123053	65105750;65108805;65108805;65109576;65109576;65109576;65109964;65109964;65109964;65116752;65116752;65116752;65117209;65117209;65117209;65119621;65119621;65121438;65121438;65121438;65123193;65123114;65123214	-;-;-;-;-;-;-;-;-;-;-;-;-;-;-;-;-;-;-;-;-;-;-	2667	7	10	4	14	11	5	7.40511	8.66346	3.79856	13.2511	10.957	6.35354	2.77657	3.24839	1.42428	4.96856	4.10835	2.38228	3.03802	0.621338	0.246026	0.491791	6884
ENSMUSG00000026672	Optn	chr2;chr2;chr2;chr2;chr2;chr2;chr2;chr2;chr2;chr2;chr2;chr2;chr2;chr2;chr2;chr2;chr2;chr2;chr2;chr2;chr2;chr2;chr2;chr2;chr2;chr2;chr2;chr2;chr2;chr2;chr2;chr2;chr2;chr2;chr2;chr2;chr2;chr2;chr2;chr2;chr2;chr2;chr2;chr2;chr2;chr2;chr2;chr2;chr2;chr2;chr2	5020642;5020642;5020644;5021301;5021323;5021323;5024067;5024067;5024067;5024067;5027114;5027114;5027114;5027114;5031260;5031260;5031260;5031260;5033131;5033131;5033131;5033131;5034154;5034154;5034154;5034154;5034968;5034968;5034968;5034968;5036671;5036671;5036671;5037014;5040139;5040139;5042447;5042447;5045987;5045987;5046157;5052988;5052988;5052988;5054540;5054540;5054540;5062859;5063907;5063907…	5021481;5021228;5021228;5021481;5021481;5021481;5024149;5024149;5024149;5024149;5027244;5027244;5027244;5027244;5031418;5031418;5031418;5031418;5033224;5033224;5033224;5033224;5034303;5034303;5034303;5034303;5035083;5035083;5035083;5035903;5036770;5036770;5036770;5037197;5040273;5040273;5042520;5042520;5046199;5046199;5046199;5053190;5053190;5053190;5054716;5054716;5054716;5062987;5064051;5063938…	-;-;-;-;-;-;-;-;-;-;-;-;-;-;-;-;-;-;-;-;-;-;-;-;-;-;-;-;-;-;-;-;-;-;-;-;-;-;-;-;-;-;-;-;-;-;-;-;-;-;-	3753	191	280	200	278	236	227	202.054	242.577	189.928	263.13	235.077	288.451	53.8379	64.6355	50.607	70.1118	62.637	76.8587	7.87964	0.309982	0.0489911	0.178546	3776
ENSMUSG00000025949	Pikfyve	chr1;chr1;chr1;chr1;chr1;chr1;chr1;chr1;chr1;chr1;chr1;chr1;chr1;chr1;chr1;chr1;chr1;chr1;chr1;chr1;chr1;chr1;chr1;chr1;chr1;chr1;chr1;chr1;chr1;chr1;chr1;chr1;chr1;chr1;chr1;chr1;chr1;chr1;chr1;chr1;chr1;chr1;chr1;chr1;chr1;chr1;chr1;chr1;chr1;chr1;chr1;chr1;chr1;chr1;chr1;chr1;chr1;chr1;chr1;chr1;chr1;chr1;chr1;chr1;chr1;chr1;chr1;chr1;chr1;chr1;chr1;chr1;chr1;chr1;chr1;chr1;chr1;chr1;chr1;chr1…	65186683;65186689;65186693;65186694;65186696;65186702;65186704;65186704;65186713;65186750;65190319;65190319;65190319;65190319;65190319;65190319;65190319;65190319;65190319;65190319;65191054;65192145;65192145;65192145;65192145;65192145;65192145;65192145;65192145;65192145;65192531;65192534;65195656;65195656;65195656;65195656;65195656;65195656;65195656;65195656;65196612;65196612;65196612;65196612;651…	65186778;65186833;65186833;65186778;65186778;65186833;65186833;65186833;65186833;65186833;65190499;65190499;65190499;65190499;65190499;65192483;65190499;65190499;65190499;65190499;65191151;65192187;65192294;65192294;65192294;65192294;65192294;65192294;65192294;65192294;65192566;65192566;65195774;65195774;65195774;65195774;65195774;65195774;65195774;65195774;65196783;65196783;65196783;65196783;651…	+;+;+;+;+;+;+;+;+;+;+;+;+;+;+;+;+;+;+;+;+;+;+;+;+;+;+;+;+;+;+;+;+;+;+;+;+;+;+;+;+;+;+;+;+;+;+;+;+;+;+;+;+;+;+;+;+;+;+;+;+;+;+;+;+;+;+;+;+;+;+;+;+;+;+;+;+;+;+;+;+;+;+;+;+;+;+;+;+;+;+;+;+;+;+;+;+;+;+;+;+;+;+;+;+;+;+;+;+;+;+;+;+;+;+;+;+;+;+;+;+;+;+;+;+;+;+;+	19211	847	1175	1057	1157	1150	1036	896.019	1017.96	1003.77	1095.11	1145.5	1316.45	46.6409	52.9882	52.2497	57.0044	59.6273	68.5261	10.0686	0.285834	0.00401088	0.0295039	1871
ENSMUSG00000002107	Celf2	chr2;chr2;chr2;chr2;chr2;chr2;chr2;chr2;chr2;chr2;chr2;chr2;chr2;chr2;chr2;chr2;chr2;chr2;chr2;chr2;chr2;chr2;chr2;chr2;chr2;chr2;chr2;chr2;chr2;chr2;chr2;chr2;chr2;chr2;chr2;chr2;chr2;chr2;chr2;chr2;chr2;chr2;chr2;chr2;chr2;chr2;chr2;chr2;chr2;chr2;chr2;chr2;chr2;chr2;chr2;chr2;chr2;chr2;chr2;chr2;chr2;chr2;chr2;chr2;chr2;chr2;chr2;chr2;chr2;chr2;chr2;chr2;chr2;chr2;chr2;chr2;chr2;chr2;chr2;chr2…	6539694;6539705;6539705;6539705;6541869;6543430;6544807;6544841;6544841;6545635;6546240;6546240;6546334;6546859;6546872;6547042;6547042;6547042;6547042;6547042;6547042;6547042;6547042;6547042;6549832;6549832;6549832;6549832;6549832;6549832;6549832;6549832;6549832;6549832;6549832;6553785;6553785;6553785;6553785;6553785;6553785;6553785;6553785;6553785;6553785;6553785;6553785;6553785;6553785;6553785…	6545675;6546779;6547213;6545675;6545675;6545675;6546779;6545675;6545675;6545675;6547213;6547213;6547213;6547213;6547213;6547213;6547213;6547213;6547213;6547213;6547213;6547213;6547213;6547213;6549975;6549975;6549975;6549975;6549975;6549975;6549975;6549975;6549975;6549975;6549975;6553964;6553964;6553964;6553964;6553982;6553964;6553964;6553964;6553964;6553964;6553964;6553964;6553964;6553964;6553964…	-;-;-;-;-;-;-;-;-;-;-;-;-;-;-;-;-;-;-;-;-;-;-;-;-;-;-;-;-;-;-;-;-;-;-;-;-;-;-;-;-;-;-;-;-;-;-;-;-;-;-;-;-;-;-;-;-;-;-;-;-;-;-;-;-;-;-;-;-;-;-;-;-;-;-;-;-;-;-;-;-;-;-;-;-;-;-;-;-;-;-;-;-;-;-;-;-;-;-;-;-;-;-;-;-;-;-;-;-;-;-;-;-;-;-;-;-;-;-;-;-;-;-;-;-;-;-;-	25884	7612	9253	8698	9354	8671	8208	8052.53	8016.3	8259.97	8853.65	8637.07	10430	311.101	309.701	319.115	342.051	333.684	402.951	13.0848	0.19867	0.041083	0.158117	3576
ENSMUSG00000025945	Crygf	chr1;chr1;chr1;chr1;chr1;chr1	65926520;65926538;65926648;65926648;65927971;65927985	65926566;65926566;65926890;65926890;65928307;65928306	+;+;+;+;+;+	627	0	0	0	0	0	0	0	0	0	0	0	0	0	0	0	0	0	0	0	0	#N/A	#N/A	#N/A
ENSMUSG00000026773	Pfkfb3	chr2;chr2;chr2;chr2;chr2;chr2;chr2;chr2;chr2;chr2;chr2;chr2;chr2;chr2;chr2;chr2;chr2;chr2;chr2;chr2;chr2;chr2;chr2;chr2;chr2;chr2;chr2;chr2;chr2;chr2;chr2;chr2;chr2;chr2;chr2;chr2;chr2;chr2;chr2;chr2;chr2;chr2;chr2;chr2;chr2;chr2;chr2;chr2;chr2;chr2;chr2;chr2;chr2;chr2;chr2;chr2;chr2;chr2;chr2;chr2;chr2;chr2;chr2;chr2;chr2;chr2;chr2;chr2;chr2;chr2;chr2;chr2;chr2;chr2;chr2;chr2;chr2;chr2;chr2;chr2…	11471433;11471791;11471824;11471826;11471826;11471828;11474393;11474407;11474407;11474407;11474407;11475754;11475754;11475764;11475764;11477955;11477967;11478036;11478036;11478036;11478036;11478036;11478036;11479900;11480198;11480198;11480198;11480198;11480198;11480198;11480198;11480198;11480198;11480198;11480198;11480198;11480198;11481010;11481247;11481247;11481247;11481247;11481247;11481871;114…	11474543;11474543;11474543;11474543;11474543;11471921;11474543;11474543;11474543;11474543;11474543;11475806;11475806;11475806;11475806;11478058;11478058;11478058;11478058;11478058;11478058;11478058;11478058;11480371;11480371;11480371;11480371;11480371;11480371;11480371;11480371;11480371;11480371;11480371;11480371;11480371;11480371;11481333;11481333;11481333;11481333;11481333;11481333;11481935;114…	-;-;-;-;-;-;-;-;-;-;-;-;-;-;-;-;-;-;-;-;-;-;-;-;-;-;-;-;-;-;-;-;-;-;-;-;-;-;-;-;-;-;-;-;-;-;-;-;-;-;-;-;-;-;-;-;-;-;-;-;-;-;-;-;-;-;-;-;-;-;-;-;-;-;-;-;-;-;-;-;-;-;-;-;-;-;-;-;-;-;-;-;-;-;-;-;-;-;-;-;-;-;-;-;-;-;-;-;-;-;-;-;-;-;-;-;-;-;-;-;-;-;-;-;-;-;-;-	7561	1640	2027	1702	2613	2590	1945	1734.91	1756.08	1616.29	2473.23	2579.87	2471.53	229.455	232.256	213.766	327.104	341.207	326.879	11.0129	0.559064	1.10225e-10	9.19411e-09	165
ENSMUSG00000051154	Commd3	chr2;chr2;chr2;chr2;chr2;chr2;chr2;chr2;chr2;chr2;chr2;chr2;chr2;chr2;chr2;chr2;chr2;chr2;chr2;chr2;chr2;chr2;chr2;chr2;chr2;chr2;chr2;chr2;chr2;chr2;chr2;chr2;chr2;chr2;chr2;chr2;chr2;chr2;chr2;chr2;chr2;chr2;chr2;chr2;chr2;chr2;chr2;chr2;chr2;chr2;chr2;chr2;chr2;chr2	18672384;18672423;18672433;18672435;18672436;18672443;18672523;18673658;18673895;18673895;18673895;18673895;18673895;18673915;18673961;18674085;18674125;18674125;18674125;18674125;18674125;18674125;18674125;18674281;18674281;18674281;18674281;18674281;18674347;18674424;18674649;18674656;18674656;18674656;18674656;18674656;18674809;18674809;18674809;18674809;18674809;18674809;18674950;18674950;186…	18672407;18672603;18672603;18672603;18672603;18672603;18672603;18674006;18674006;18674512;18674006;18674006;18674006;18674006;18674006;18674315;18674188;18674397;18674188;18674635;18674188;18674188;18674188;18674400;18674361;18674315;18674315;18674315;18674716;18674865;18674716;18674716;18674716;18674692;18674716;18674716;18674865;18674865;18674865;18674865;18674865;18674865;18675501;18675006;186…	+;+;+;+;+;+;+;+;+;+;+;+;+;+;+;+;+;+;+;+;+;+;+;+;+;+;+;+;+;+;+;+;+;+;+;+;+;+;+;+;+;+;+;+;+;+;+;+;+;+;+;+;+;+	2330	772	920	864	804	800	498	816.678	797.039	820.489	760.994	796.87	632.813	350.506	342.077	352.141	326.607	342.004	271.594	9.58824	-0.152074	0.149454	0.364202	5647
ENSMUSG00000026737	Pip4k2a	chr2;chr2;chr2;chr2;chr2;chr2;chr2;chr2;chr2;chr2;chr2;chr2;chr2;chr2;chr2;chr2;chr2;chr2;chr2	18842255;18844371;18845875;18845875;18847434;18847497;18852813;18852813;18852813;18866112;18866112;18872284;18872284;18889052;18889052;18906229;18906229;18908055;18997852	18844460;18844460;18845978;18845978;18847677;18847677;18852926;18852926;18852926;18866120;18866150;18872430;18872430;18889204;18889204;18906274;18906325;18908152;18998126	-;-;-;-;-;-;-;-;-;-;-;-;-;-;-;-;-;-;-	3477	305	358	356	443	335	307	322.651	310.152	338.072	419.304	333.689	390.108	92.7959	89.201	97.2309	120.594	95.9705	112.197	8.45598	0.235595	0.0707325	0.226815	4292
ENSMUSG00000026004	Kansl1l	chr1;chr1;chr1;chr1;chr1;chr1;chr1;chr1;chr1;chr1;chr1;chr1;chr1;chr1;chr1;chr1;chr1;chr1;chr1;chr1;chr1;chr1;chr1;chr1;chr1;chr1;chr1;chr1;chr1;chr1;chr1;chr1;chr1;chr1;chr1;chr1;chr1;chr1;chr1;chr1;chr1;chr1	66719248;66719363;66721805;66721805;66723263;66723263;66724558;66724558;66725874;66725874;66726687;66726687;66728444;66735542;66735637;66735637;66738051;66738051;66738051;66762048;66762048;66762048;66772906;66772906;66772906;66773422;66773422;66773422;66776998;66777967;66777967;66777967;66800742;66801049;66801049;66801049;66801049;66807525;66808304;66817374;66817374;66817374	66721006;66721006;66721973;66721973;66723375;66723375;66724612;66724612;66725998;66725998;66726808;66726808;66728575;66735744;66735744;66735744;66738213;66738213;66738213;66762252;66762252;66762252;66773027;66773027;66773027;66773619;66773619;66773514;66778108;66778108;66778108;66778108;66802168;66802168;66802168;66802168;66801210;66807604;66808794;66817546;66817562;66817546	-;-;-;-;-;-;-;-;-;-;-;-;-;-;-;-;-;-;-;-;-;-;-;-;-;-;-;-;-;-;-;-;-;-;-;-;-;-;-;-;-;-	6664	515	699	602	566	543	475	544.805	605.576	571.683	535.725	540.876	603.587	81.7534	90.8728	85.7868	80.3908	81.1638	90.5742	9.1472	-0.0355172	0.724812	0.870319	11462
ENSMUSG00000037683	Armc3	chr2;chr2;chr2;chr2;chr2;chr2;chr2;chr2;chr2;chr2;chr2;chr2;chr2;chr2;chr2;chr2;chr2;chr2;chr2;chr2;chr2;chr2;chr2;chr2;chr2;chr2;chr2;chr2;chr2;chr2;chr2;chr2;chr2;chr2;chr2;chr2;chr2;chr2;chr2	19199302;19199302;19201767;19201767;19235482;19235482;19238641;19238641;19243949;19243949;19244543;19244543;19248587;19248587;19253856;19253856;19269073;19269073;19270025;19270025;19285887;19285887;19288825;19288825;19292982;19292982;19295389;19295389;19296323;19296323;19296804;19296816;19297906;19300472;19300472;19303796;19303796;19309917;19309917	19199357;19199357;19201815;19201815;19235599;19235599;19238766;19238766;19244017;19244017;19244718;19244718;19248781;19248781;19254039;19254039;19269225;19269225;19270130;19270130;19286136;19286136;19288961;19288961;19293150;19293150;19295486;19295486;19296424;19296424;19296911;19296911;19297953;19300669;19300669;19303958;19303958;19310241;19310241	+;+;+;+;+;+;+;+;+;+;+;+;+;+;+;+;+;+;+;+;+;+;+;+;+;+;+;+;+;+;+;+;+;+;+;+;+;+;+	2830	36	83	69	70	92	40	38.0834	71.9067	65.5251	66.2557	91.6401	50.8283	13.457	25.4087	23.1538	23.4119	32.3816	17.9605	5.99549	0.25	0.407393	0.653405	8579
ENSMUSG00000061816	Myl1	chr1;chr1;chr1;chr1;chr1;chr1;chr1;chr1;chr1;chr1;chr1;chr1;chr1;chr1;chr1;chr1;chr1;chr1;chr1;chr1;chr1;chr1;chr1;chr1;chr1;chr1;chr1;chr1;chr1;chr1;chr1;chr1;chr1;chr1;chr1;chr1;chr1;chr1;chr1;chr1;chr1;chr1	66924295;66924295;66924298;66925023;66925023;66925023;66925023;66926066;66926208;66926208;66926208;66926208;66926534;66926534;66926534;66926534;66926534;66926622;66930186;66930186;66930186;66930186;66930186;66930186;66930192;66934246;66934246;66934246;66934518;66934518;66934518;66934518;66934518;66935276;66935276;66935276;66935491;66944463;66944792;66944792;66945291;66945291	66924557;66924557;66924557;66925065;66925065;66925065;66925065;66926285;66926285;66926285;66926285;66926285;66926707;66926707;66926707;66926707;66926707;66926707;66930329;66930329;66930329;66930329;66930329;66930329;66930329;66934273;66934273;66934273;66934698;66934542;66934542;66934542;66934542;66935333;66935350;66935354;66935637;66945010;66945010;66945143;66945404;66945384	-;-;-;-;-;-;-;-;-;-;-;-;-;-;-;-;-;-;-;-;-;-;-;-;-;-;-;-;-;-;-;-;-;-;-;-;-;-;-;-;-;-	2074	0	0	0	0	0	0	0	0	0	0	0	0	0	0	0	0	0	0	0	0	#N/A	#N/A	#N/A
ENSMUSG00000043415	Otud1	chr2	19657752	19660583	+	2832	267	455	315	482	387	271	282.452	394.188	299.136	456.218	385.486	344.362	99.7359	139.191	105.627	161.094	136.118	121.597	8.48622	0.281562	0.0728296	0.230955	4340
ENSMUSG00000026787	Gad2	chr2;chr2;chr2;chr2;chr2;chr2;chr2;chr2;chr2;chr2;chr2;chr2;chr2;chr2;chr2;chr2;chr2;chr2;chr2;chr2;chr2	22622205;22623304;22623436;22623689;22623689;22624798;22624798;22629391;22629391;22629948;22629948;22634930;22650229;22666235;22668247;22669701;22673944;22681288;22684959;22685380;22690173	22622738;22623495;22623495;22623838;22623838;22625031;22625031;22629481;22629481;22630001;22630060;22635045;22650308;22666289;22668363;22669765;22674022;22681437;22685066;22685469;22693874	+;+;+;+;+;+;+;+;+;+;+;+;+;+;+;+;+;+;+;+;+	5876	68	81	127	120	90	107	71.9354	70.1741	120.604	113.581	89.6479	135.966	12.2422	11.9425	20.5249	19.3297	15.2566	23.1392	6.6367	0.368623	0.159471	0.37946	5784
ENSMUSG00000069132	Nxph2	chr2;chr2	23321246;23399689	23321539;23401973	+;+	2579	0	0	0	0	0	0	0	0	0	0	0	0	0	0	0	0	0	0	0	0	#N/A	#N/A	#N/A
ENSMUSG00000025997	Ikzf2	chr1;chr1;chr1;chr1;chr1;chr1;chr1;chr1;chr1;chr1;chr1;chr1;chr1;chr1;chr1;chr1;chr1;chr1;chr1;chr1;chr1;chr1;chr1;chr1;chr1;chr1;chr1;chr1;chr1;chr1;chr1;chr1;chr1;chr1;chr1;chr1;chr1;chr1;chr1;chr1;chr1;chr1;chr1;chr1;chr1;chr1;chr1;chr1;chr1;chr1;chr1	69531214;69538037;69538582;69538768;69538768;69538768;69542227;69542227;69542227;69542227;69542227;69548599;69548599;69548599;69548599;69548599;69570493;69570493;69570493;69570493;69570493;69577781;69577781;69577859;69577859;69577859;69577890;69681558;69681559;69683210;69683210;69683210;69683210;69683210;69683210;69683210;69684124;69684124;69684124;69684124;69684124;69684124;69684124;69684124;696…	69539492;69539492;69539492;69539492;69539492;69539492;69542370;69542370;69542370;69542370;69542370;69548736;69548736;69548736;69548736;69548736;69570660;69570660;69570660;69570660;69570660;69578047;69578047;69578047;69578047;69578047;69578047;69683314;69683314;69683314;69683314;69683314;69683314;69683314;69683314;69683314;69684536;69684172;69684172;69684157;69684157;69684157;69684172;69684172;696…	-;-;-;-;-;-;-;-;-;-;-;-;-;-;-;-;-;-;-;-;-;-;-;-;-;-;-;-;-;-;-;-;-;-;-;-;-;-;-;-;-;-;-;-;-;-;-;-;-;-;-	11613	244	402	304	335	325	280	258.121	348.271	288.69	317.081	323.728	355.798	22.2269	29.9898	24.8592	27.304	27.8764	30.6379	8.29842	0.155005	0.292804	0.542743	7425
ENSMUSG00000004113	Cacna1b	chr2;chr2;chr2;chr2;chr2;chr2;chr2;chr2;chr2;chr2;chr2;chr2;chr2;chr2;chr2;chr2;chr2;chr2;chr2;chr2;chr2;chr2;chr2;chr2;chr2;chr2;chr2;chr2;chr2;chr2;chr2;chr2;chr2;chr2;chr2;chr2;chr2;chr2;chr2;chr2;chr2;chr2;chr2;chr2;chr2;chr2;chr2;chr2;chr2;chr2;chr2;chr2;chr2;chr2;chr2;chr2;chr2;chr2;chr2;chr2;chr2;chr2;chr2;chr2;chr2;chr2;chr2;chr2;chr2;chr2;chr2;chr2;chr2;chr2;chr2;chr2;chr2;chr2;chr2;chr2…	24603887;24603894;24606375;24606379;24606570;24606570;24607442;24607442;24607442;24607442;24607442;24607442;24607942;24607942;24607942;24607942;24607942;24607991;24609843;24609843;24609843;24609843;24609843;24609843;24609932;24610111;24610111;24610111;24610111;24610111;24610111;24610111;24616819;24616819;24616819;24616819;24616819;24616819;24616819;24617674;24617674;24617674;24617674;24617674;246…	24607100;24607100;24607100;24606808;24607100;24607100;24607686;24607686;24607686;24607534;24607686;24607686;24608146;24608146;24608146;24608146;24608146;24608146;24609959;24609959;24609959;24609959;24609959;24609959;24609959;24610246;24610246;24610246;24610246;24610246;24610246;24610246;24616946;24616913;24616946;24616946;24616946;24616946;24616946;24617786;24617786;24617786;24617786;24617786;246…	-;-;-;-;-;-;-;-;-;-;-;-;-;-;-;-;-;-;-;-;-;-;-;-;-;-;-;-;-;-;-;-;-;-;-;-;-;-;-;-;-;-;-;-;-;-;-;-;-;-;-;-;-;-;-;-;-;-;-;-;-;-;-;-;-;-;-;-;-;-;-;-;-;-;-;-;-;-;-;-;-;-;-;-;-;-;-;-;-;-;-;-;-;-;-;-;-;-;-;-;-;-;-;-;-;-;-;-;-;-;-;-;-;-;-;-;-;-;-;-;-;-;-;-;-;-;-;-	9942	67	96	120	109	62	98	70.8775	83.1692	113.957	103.17	61.7574	124.529	7.1291	8.36544	11.4622	10.3771	6.21177	12.5256	6.53669	0.111094	0.704307	0.858925	11284
ENSMUSG00000026972	Arrdc1	chr2;chr2;chr2;chr2;chr2;chr2;chr2;chr2;chr2;chr2;chr2;chr2;chr2;chr2;chr2;chr2;chr2;chr2;chr2;chr2;chr2;chr2;chr2;chr2;chr2;chr2;chr2;chr2;chr2;chr2;chr2;chr2;chr2;chr2;chr2;chr2;chr2;chr2;chr2;chr2;chr2;chr2;chr2;chr2;chr2;chr2;chr2;chr2;chr2;chr2;chr2;chr2;chr2;chr2;chr2;chr2;chr2;chr2;chr2;chr2;chr2	24925352;24925352;24925355;24925756;24925756;24925756;24925989;24926055;24926158;24926183;24926272;24926272;24926323;24926545;24926545;24926545;24926545;24926545;24926583;24926588;24926672;24926878;24926878;24926878;24926878;24926878;24926878;24926878;24926878;24926878;24926912;24926995;24927126;24927126;24927126;24927126;24927126;24927126;24927126;24927126;24927126;24927126;24927284;24927729;249…	24925676;24925676;24925676;24926448;24926194;24926194;24926448;24926448;24926448;24926727;24926448;24926445;24926448;24926727;24926727;24926727;24926727;24926727;24926727;24926727;24926727;24927032;24927032;24927032;24927032;24927032;24926946;24927032;24927032;24927032;24927026;24927032;24927176;24927176;24927176;24927172;24927200;24927176;24927176;24927176;24927176;24927176;24927839;24927839;249…	-;-;-;-;-;-;-;-;-;-;-;-;-;-;-;-;-;-;-;-;-;-;-;-;-;-;-;-;-;-;-;-;-;-;-;-;-;-;-;-;-;-;-;-;-;-;-;-;-;-;-;-;-;-;-;-;-;-;-;-;-	2510	133	144	118	113	97	89	140.697	124.754	112.057	106.956	96.6205	113.093	56.0546	49.7027	44.6444	42.6118	38.4942	45.057	6.84864	-0.253533	0.168344	0.392232	5907
ENSMUSG00000036731	Cysrt1	chr2;chr2;chr2;chr2;chr2	25238818;25238989;25239157;25239805;25242294	25239506;25239897;25239506;25239988;25242452	-;-;-;-;-	1330	31	39	34	30	23	23	32.7941	33.7875	32.2877	28.3953	22.91	29.2263	24.6572	25.4041	24.2765	21.3498	17.2256	21.9747	4.8945	-0.295968	0.325838	0.575971	7786
ENSMUSG00000050296	Abca12	chr1;chr1;chr1;chr1;chr1;chr1;chr1;chr1;chr1;chr1;chr1;chr1;chr1;chr1;chr1;chr1;chr1;chr1;chr1;chr1;chr1;chr1;chr1;chr1;chr1;chr1;chr1;chr1;chr1;chr1;chr1;chr1;chr1;chr1;chr1;chr1;chr1;chr1;chr1;chr1;chr1;chr1;chr1;chr1;chr1;chr1;chr1;chr1;chr1;chr1;chr1;chr1;chr1;chr1;chr1;chr1;chr1;chr1;chr1;chr1;chr1;chr1;chr1;chr1;chr1;chr1;chr1;chr1;chr1;chr1;chr1;chr1;chr1;chr1;chr1;chr1;chr1;chr1;chr1;chr1…	71242276;71244732;71247132;71248345;71249855;71258091;71259358;71259789;71260781;71263412;71264724;71265862;71267429;71268182;71272364;71274413;71276071;71278812;71279375;71280341;71282802;71283945;71285578;71286459;71288538;71290013;71291332;71292414;71292414;71293381;71293381;71293601;71293601;71294727;71294727;71300920;71300920;71302631;71302631;71303466;71303466;71307036;71307036;71309768;713…	71243404;71244869;71247237;71248437;71249958;71258225;71259499;71259898;71260985;71263665;71264883;71265977;71267606;71268236;71272469;71274500;71276198;71278905;71279461;71280593;71282952;71284181;71285738;71286655;71288756;71291518;71291518;71292569;71292569;71293515;71293515;71293670;71293670;71295056;71295056;71301034;71301034;71302946;71302946;71303645;71303645;71307087;71307126;71309887;713…	-;-;-;-;-;-;-;-;-;-;-;-;-;-;-;-;-;-;-;-;-;-;-;-;-;-;-;-;-;-;-;-;-;-;-;-;-;-;-;-;-;-;-;-;-;-;-;-;-;-;-;-;-;-;-;-;-;-;-;-;-;-;-;-;-;-;-;-;-;-;-;-;-;-;-;-;-;-;-;-;-;-;-;-	14808	1	5	4	8	10	4	1.05787	4.33173	3.79856	7.57208	9.96088	5.08283	0.0714393	0.292526	0.256521	0.51135	0.672668	0.343249	2.26455	1.29948	0.0430295	0.1631	3631
ENSMUSG00000044628	Rnf208	chr2;chr2;chr2;chr2;chr2	25242255;25242782;25242929;25242938;25243200	25242523;25243397;25244261;25243011;25244262	+;+;+;+;+	1750	321	383	335	356	289	261	339.577	331.811	318.129	336.957	287.869	331.655	194.044	189.606	181.788	192.547	164.497	189.517	8.34112	-0.0489875	0.706933	0.8608	11302
ENSMUSG00000048707	Tprn	chr2;chr2;chr2;chr2;chr2;chr2;chr2;chr2;chr2;chr2;chr2;chr2;chr2	25262618;25264241;25267564;25268832;25268832;25268936;25268992;25269133;25269133;25269133;25269356;25269356;25269356	25264553;25264319;25267621;25269045;25269045;25269239;25269045;25269171;25269239;25269239;25269515;25269885;25269556	+;+;+;+;+;+;+;+;+;+;+;+;+	2932	163	204	168	145	134	100	172.433	176.735	159.539	137.244	133.476	127.071	58.8108	60.2778	54.4132	46.809	45.5238	43.3393	7.22832	-0.354827	0.026213	0.115273	3128
ENSMUSG00000026961	Lrrc26	chr2;chr2	25289915;25290738	25290661;25291180	+;+	1190	0	0	0	0	0	0	0	0	0	0	0	0	0	0	0	0	0	0	0	0	#N/A	#N/A	#N/A
ENSMUSG00000026959	Grin1	chr2;chr2;chr2;chr2;chr2;chr2;chr2;chr2;chr2;chr2;chr2;chr2;chr2;chr2;chr2;chr2;chr2;chr2;chr2;chr2;chr2;chr2;chr2;chr2;chr2;chr2;chr2;chr2;chr2;chr2;chr2;chr2;chr2;chr2;chr2;chr2;chr2;chr2;chr2;chr2;chr2;chr2;chr2;chr2;chr2;chr2;chr2;chr2;chr2;chr2;chr2;chr2;chr2;chr2;chr2;chr2;chr2;chr2;chr2;chr2;chr2;chr2;chr2;chr2;chr2;chr2;chr2;chr2;chr2;chr2;chr2;chr2;chr2;chr2;chr2;chr2;chr2;chr2;chr2;chr2…	25291181;25291181;25291181;25291181;25291181;25291181;25291181;25291181;25291357;25292058;25294438;25294438;25294438;25294438;25295792;25295792;25295792;25295792;25295792;25295792;25295792;25295792;25295792;25296025;25296025;25296025;25296025;25296025;25296025;25296025;25296025;25296025;25296548;25296548;25296548;25296548;25296548;25296548;25296548;25296548;25296548;25296877;25296877;25296877;252…	25292128;25292484;25292128;25292484;25292128;25292484;25292484;25292128;25291687;25292125;25294548;25294548;25294548;25294548;25295937;25295937;25295937;25295937;25295937;25295937;25295937;25295937;25295937;25296134;25296134;25296134;25296134;25296134;25296134;25296134;25296134;25296134;25296679;25296709;25296709;25296709;25296709;25296709;25296709;25296709;25296709;25297034;25297034;25297034;252…	-;-;-;-;-;-;-;-;-;-;-;-;-;-;-;-;-;-;-;-;-;-;-;-;-;-;-;-;-;-;-;-;-;-;-;-;-;-;-;-;-;-;-;-;-;-;-;-;-;-;-;-;-;-;-;-;-;-;-;-;-;-;-;-;-;-;-;-;-;-;-;-;-;-;-;-;-;-;-;-;-;-;-;-;-;-;-;-;-;-;-;-;-;-;-;-;-;-;-;-;-;-;-;-;-;-;-;-;-;-;-;-;-;-;-;-;-;-;-;-;-;-;-;-;-;-;-;-	9700	72	89	93	151	140	102	76.1669	77.1048	88.3165	142.923	139.452	129.612	7.85226	7.94895	9.10479	14.7343	14.3765	13.3621	6.71647	0.770051	2.0979e-05	0.000397705	726
ENSMUSG00000047617	Paxx	chr2;chr2;chr2;chr2;chr2;chr2;chr2;chr2;chr2;chr2;chr2;chr2;chr2;chr2;chr2;chr2;chr2;chr2;chr2;chr2;chr2;chr2;chr2;chr2;chr2;chr2;chr2;chr2;chr2;chr2;chr2;chr2;chr2;chr2;chr2;chr2;chr2;chr2;chr2;chr2;chr2;chr2;chr2;chr2;chr2;chr2;chr2;chr2;chr2;chr2;chr2;chr2;chr2;chr2;chr2;chr2;chr2	25455141;25455141;25459450;25459482;25459484;25459485;25459485;25459531;25459561;25459775;25459775;25459775;25459775;25459775;25459775;25459775;25459815;25460009;25460009;25460009;25460009;25460009;25460009;25460009;25460009;25460012;25460028;25460167;25460167;25460167;25460167;25460167;25460167;25460167;25460167;25460259;25460445;25460445;25460445;25460445;25460445;25460445;25460445;25460445;254…	25455648;25455648;25459701;25459701;25459701;25459859;25459701;25459701;25459701;25459859;25460357;25459859;25459859;25459859;25459915;25459915;25459859;25460074;25460357;25460074;25460074;25460074;25460074;25460074;25460074;25460357;25460357;25460357;25460357;25460279;25460357;25460357;25460357;25460317;25460200;25460357;25460715;25460494;25460494;25460494;25460965;25460494;25460494;25460494;254…	-;-;-;-;-;-;-;-;-;-;-;-;-;-;-;-;-;-;-;-;-;-;-;-;-;-;-;-;-;-;-;-;-;-;-;-;-;-;-;-;-;-;-;-;-;-;-;-;-;-;-;-;-;-;-;-;-	2066	300	328	315	265	257	225	317.362	284.162	299.136	250.825	255.994	285.909	153.612	137.542	144.79	121.406	123.908	138.388	8.1378	-0.184155	0.168537	0.392519	5909
ENSMUSG00000015093	Clic3	chr2;chr2;chr2;chr2;chr2;chr2;chr2;chr2;chr2;chr2;chr2;chr2;chr2;chr2;chr2;chr2;chr2;chr2;chr2;chr2;chr2;chr2;chr2;chr2;chr2;chr2;chr2;chr2;chr2;chr2	25456838;25456838;25456849;25456891;25456897;25457636;25457661;25457661;25457661;25457661;25457661;25457849;25457849;25457849;25457849;25458115;25458115;25458115;25458115;25458115;25458115;25458304;25458304;25458304;25458304;25458304;25458565;25458565;25458565;25458565	25456914;25456914;25456908;25456914;25456914;25457770;25457974;25457974;25457770;25457770;25457770;25457974;25457974;25457990;25457974;25458221;25458215;25458221;25458221;25458221;25458221;25458479;25458776;25458479;25458479;25458479;25458683;25458776;25458776;25458676	+;+;+;+;+;+;+;+;+;+;+;+;+;+;+;+;+;+;+;+;+;+;+;+;+;+;+;+;+;+	1012	28	32	33	32	23	29	29.6205	27.7231	31.3381	30.2883	22.91	36.8506	29.2692	27.3943	30.9665	29.9292	22.6384	36.4136	4.89664	0.0220728	1	1	13591
ENSMUSG00000029419	Ajm1	chr2;chr2;chr2;chr2;chr2;chr2;chr2;chr2	25575416;25575430;25576973;25579811;25580040;25580040;25581586;25581586	25580153;25579955;25579897;25579955;25580153;25580263;25581757;25581728	-;-;-;-;-;-;-;-	5020	34	44	61	59	40	71	35.9677	38.1192	57.928	55.8441	39.8435	90.2203	7.16488	7.59347	11.5394	11.1243	7.93695	17.9722	5.70654	0.493887	0.143915	0.355219	5576
ENSMUSG00000039354	Smarcal1	chr1;chr1;chr1;chr1;chr1;chr1;chr1;chr1;chr1;chr1;chr1;chr1;chr1;chr1;chr1;chr1;chr1;chr1;chr1;chr1;chr1;chr1;chr1;chr1;chr1;chr1;chr1;chr1;chr1;chr1;chr1;chr1;chr1;chr1;chr1;chr1;chr1;chr1;chr1;chr1;chr1;chr1;chr1;chr1;chr1;chr1;chr1;chr1;chr1;chr1;chr1;chr1;chr1;chr1;chr1;chr1;chr1;chr1;chr1;chr1;chr1;chr1;chr1;chr1;chr1;chr1;chr1;chr1;chr1;chr1;chr1;chr1;chr1;chr1;chr1;chr1;chr1;chr1;chr1;chr1…	72583251;72583251;72583251;72583251;72583251;72583251;72583615;72585206;72585638;72585638;72585638;72585638;72585638;72585638;72585638;72585638;72587051;72587051;72587051;72587051;72587051;72587051;72587051;72591063;72591063;72591063;72591063;72591063;72591063;72591063;72591825;72591825;72591825;72591825;72591825;72591825;72591825;72595788;72595788;72595788;72595788;72595788;72595788;72595788;725…	72583438;72583438;72583438;72583438;72583438;72583438;72583737;72585242;72586404;72586404;72586404;72586404;72586404;72586404;72585991;72585918;72587101;72587101;72587101;72587101;72587101;72587101;72587101;72591275;72591275;72591275;72591275;72591275;72591275;72591275;72591875;72591875;72591875;72591875;72591875;72591875;72591875;72595974;72595974;72595974;72595974;72595974;72596271;72595831;725…	+;+;+;+;+;+;+;+;+;+;+;+;+;+;+;+;+;+;+;+;+;+;+;+;+;+;+;+;+;+;+;+;+;+;+;+;+;+;+;+;+;+;+;+;+;+;+;+;+;+;+;+;+;+;+;+;+;+;+;+;+;+;+;+;+;+;+;+;+;+;+;+;+;+;+;+;+;+;+;+;+;+;+;+;+;+;+	5728	1234	1545	1416	1403	1271	1071	1305.42	1338.51	1344.69	1327.95	1266.03	1360.93	227.901	233.678	234.757	231.835	221.024	237.592	10.3706	-0.0122416	0.881384	0.955043	12701
ENSMUSG00000039342	Ankar	chr1;chr1;chr1;chr1;chr1;chr1;chr1;chr1;chr1;chr1;chr1;chr1;chr1;chr1;chr1;chr1;chr1;chr1;chr1;chr1;chr1;chr1;chr1;chr1;chr1;chr1;chr1;chr1;chr1;chr1;chr1;chr1;chr1;chr1;chr1;chr1;chr1;chr1;chr1;chr1;chr1;chr1;chr1;chr1;chr1;chr1;chr1;chr1;chr1;chr1;chr1;chr1;chr1;chr1;chr1;chr1;chr1;chr1;chr1;chr1;chr1;chr1;chr1;chr1;chr1;chr1;chr1;chr1;chr1;chr1;chr1;chr1;chr1;chr1	72642980;72642982;72642982;72644924;72644924;72644924;72646994;72646994;72646994;72650122;72650122;72650122;72650932;72650932;72650932;72651696;72651696;72651696;72652339;72652339;72652339;72656107;72656107;72656107;72658411;72658411;72658411;72658650;72658650;72658650;72658978;72658978;72658978;72665088;72665088;72665088;72666345;72666345;72666345;72670092;72670092;72670092;72673971;72673971;726…	72643311;72643311;72643311;72644970;72644970;72644970;72647190;72647190;72647190;72650231;72650231;72650231;72651049;72651049;72651049;72651854;72651854;72651854;72652461;72652461;72652461;72656213;72656213;72656213;72658572;72658572;72658572;72658803;72658803;72658803;72659219;72659219;72659219;72665256;72665256;72665256;72666586;72666586;72666586;72670196;72670196;72670196;72674179;72674179;726…	-;-;-;-;-;-;-;-;-;-;-;-;-;-;-;-;-;-;-;-;-;-;-;-;-;-;-;-;-;-;-;-;-;-;-;-;-;-;-;-;-;-;-;-;-;-;-;-;-;-;-;-;-;-;-;-;-;-;-;-;-;-;-;-;-;-;-;-;-;-;-;-;-;-	4588	0	0	0	0	0	0	0	0	0	0	0	0	0	0	0	0	0	0	0	0	#N/A	#N/A	#N/A
ENSMUSG00000046330	Rpl37a	chr1;chr1;chr1;chr1;chr1;chr1;chr1;chr1;chr1;chr1;chr1;chr1;chr1	72711290;72711314;72711672;72711758;72711781;72712142;72712142;72712142;72712142;72713182;72713502;72713502;72713502	72711323;72711800;72711800;72711800;72711800;72712570;72712224;72712224;72712224;72713339;72713617;72713596;72713813	+;+;+;+;+;+;+;+;+;+;+;+;+	1410	4707	6276	5424	4854	5053	3045	4979.41	5437.19	5150.85	4594.36	5033.23	3869.31	3531.5	3856.16	3653.08	3258.41	3569.67	2744.19	12.2383	-0.205904	0.0490195	0.178546	3778
ENSMUSG00000039323	Igfbp2	chr1;chr1;chr1;chr1;chr1;chr1;chr1;chr1;chr1;chr1;chr1	72824503;72825322;72848699;72849086;72849086;72849564;72849564;72849564;72851998;72851998;72851998	72824964;72825474;72849312;72849312;72849312;72849704;72849704;72849704;72852148;72852474;72852467	+;+;+;+;+;+;+;+;+;+;+	1847	5462	7392	5503	8492	8094	4546	5778.1	6404.03	5225.87	8037.76	8062.33	5776.64	3128.37	3467.26	2829.38	4351.79	4365.1	3127.58	12.6673	0.329647	0.0100226	0.0585735	2355
ENSMUSG00000026939	Tmem141	chr2;chr2;chr2;chr2;chr2;chr2;chr2;chr2;chr2;chr2;chr2;chr2;chr2;chr2;chr2;chr2;chr2;chr2;chr2;chr2;chr2;chr2;chr2;chr2;chr2;chr2	25620067;25620067;25620104;25620327;25621047;25621047;25621066;25621066;25621066;25621066;25621361;25621375;25621375;25621375;25621375;25621494;25621608;25621608;25621608;25621608;25621608;25621608;25621934;25621934;25621934;25621934	25620530;25620530;25620530;25620530;25621173;25621173;25621173;25621173;25621173;25621167;25621458;25621458;25621458;25621458;25621458;25621528;25621907;25621674;25621780;25621963;25621674;25621674;25621971;25621968;25622005;25621985	-;-;-;-;-;-;-;-;-;-;-;-;-;-;-;-;-;-;-;-;-;-;-;-;-;-	1122	46	78	68	93	70	44	48.6622	67.575	64.5755	88.0254	69.7261	55.9112	43.3709	60.2273	57.5539	78.454	62.1445	49.8317	6.03381	0.240839	0.333738	0.583042	7878
ENSMUSG00000026182	Tnp1	chr1;chr1	73015074;73015725	73015325;73015909	-;-	437	0	0	0	0	0	0	0	0	0	0	0	0	0	0	0	0	0	0	0	0	#N/A	#N/A	#N/A
ENSMUSG00000049086	Bmyc	chr2	25706739	25707721	+	983	249	303	262	276	289	196	263.41	262.503	248.806	261.237	287.869	249.059	267.966	267.043	253.108	265.755	292.848	253.366	8.03407	0.0430137	0.751795	0.886098	11677
ENSMUSG00000061815	Rufy4	chr1;chr1;chr1;chr1;chr1;chr1;chr1;chr1;chr1;chr1;chr1;chr1;chr1;chr1;chr1;chr1;chr1;chr1;chr1;chr1;chr1;chr1;chr1;chr1	74125541;74125579;74127592;74127592;74127846;74127869;74128948;74128948;74129339;74129339;74129698;74129698;74131178;74131178;74132720;74132720;74134104;74134104;74140919;74140919;74146654;74146654;74147644;74147644	74125614;74125614;74127723;74127723;74127952;74127952;74129073;74129073;74129445;74129445;74129841;74129841;74131247;74131247;74133346;74133346;74134207;74134207;74141065;74141065;74146764;74146764;74147773;74148223	+;+;+;+;+;+;+;+;+;+;+;+;+;+;+;+;+;+;+;+;+;+;+;+	2329	37	60	42	27	32	34	39.1413	51.9808	39.8849	25.5558	31.8748	43.2041	16.8061	22.3189	17.1253	10.9728	13.686	18.5505	5.25828	-0.380516	0.180296	0.408464	6075
ENSMUSG00000026180	Cxcr2	chr1;chr1;chr1;chr1;chr1	74153989;74153991;74158330;74158330;74160070	74154119;74154119;74161246;74159877;74160610	+;+;+;+;+	3048	0	0	0	0	0	0	0	0	0	0	0	0	0	0	0	0	0	0	0	0	#N/A	#N/A	#N/A
ENSMUSG00000048480	Cxcr1	chr1;chr1;chr1	74191785;74191785;74194592	74193235;74192869;74194631	-;-;-	1491	0	0	0	0	0	0	0	0	0	0	0	0	0	0	0	0	0	0	0	0	#N/A	#N/A	#N/A
ENSMUSG00000006304	Arpc2	chr1;chr1;chr1;chr1;chr1;chr1;chr1;chr1;chr1;chr1;chr1;chr1;chr1;chr1;chr1;chr1;chr1;chr1;chr1;chr1;chr1;chr1;chr1;chr1;chr1;chr1;chr1;chr1;chr1;chr1;chr1;chr1;chr1;chr1	74236084;74236497;74236517;74236550;74236818;74236818;74236818;74246080;74246080;74246080;74248132;74248132;74248132;74251254;74251254;74251254;74254828;74254828;74254828;74255958;74255958;74255958;74262459;74262459;74262459;74263743;74263743;74263743;74264353;74264353;74264353;74267771;74267771;74267771	74236322;74236610;74236899;74236610;74237047;74236888;74236899;74246114;74246114;74246114;74248244;74248244;74248244;74251299;74251299;74251299;74255014;74255014;74255014;74256051;74256051;74256051;74262585;74262585;74262585;74263843;74263843;74263843;74264453;74264453;74264453;74267988;74267987;74268209	+;+;+;+;+;+;+;+;+;+;+;+;+;+;+;+;+;+;+;+;+;+;+;+;+;+;+;+;+;+;+;+;+;+	2033	2170	2598	2453	2691	2538	1759	2295.59	2250.77	2329.47	2547.06	2528.07	2235.18	1129.16	1107.12	1145.83	1252.86	1243.52	1099.45	11.2066	0.0883999	0.323572	0.574104	7757
ENSMUSG00000064272	Gpbar1	chr1	74278550	74279624	+	1075	0	0	0	0	0	0	0	0	0	0	0	0	0	0	0	0	0	0	0	0	#N/A	#N/A	#N/A
ENSMUSG00000006299	Aamp	chr1;chr1;chr1;chr1;chr1;chr1;chr1;chr1;chr1;chr1;chr1;chr1;chr1;chr1;chr1;chr1;chr1;chr1;chr1;chr1;chr1;chr1;chr1;chr1;chr1;chr1;chr1;chr1;chr1;chr1;chr1;chr1;chr1;chr1;chr1;chr1;chr1;chr1;chr1;chr1;chr1;chr1	74279840;74279846;74279846;74280783;74280783;74280783;74280933;74281060;74281089;74281089;74281089;74281089;74281329;74281329;74281329;74281329;74281527;74281527;74281736;74281736;74281736;74281736;74282027;74282027;74282027;74282411;74282411;74282411;74282441;74283094;74283094;74283094;74283094;74283094;74283196;74283886;74283886;74283886;74283886;74284174;74284503;74284503	74280309;74280309;74280309;74280937;74280937;74280937;74280937;74281642;74281179;74281179;74281179;74281179;74281432;74281432;74281642;74281432;74281642;74281642;74281819;74281819;74281819;74282550;74282171;74282171;74282171;74282550;74282550;74282550;74282550;74283142;74283213;74283213;74284016;74283213;74283213;74284041;74283979;74284044;74284041;74284421;74284680;74284738	-;-;-;-;-;-;-;-;-;-;-;-;-;-;-;-;-;-;-;-;-;-;-;-;-;-;-;-;-;-;-;-;-;-;-;-;-;-;-;-;-;-	3458	3329	4256	3568	3895	3707	2514	3521.66	3687.17	3388.31	3686.66	3692.5	3194.56	1018.41	1066.27	979.848	1066.12	1067.81	923.818	11.7848	-0.00319342	0.976063	0.998852	13449
ENSMUSG00000058740	Kcnt1	chr2;chr2;chr2;chr2;chr2;chr2;chr2;chr2;chr2;chr2;chr2;chr2;chr2;chr2;chr2;chr2;chr2;chr2;chr2;chr2;chr2;chr2;chr2;chr2;chr2;chr2;chr2;chr2;chr2;chr2;chr2;chr2;chr2;chr2;chr2;chr2;chr2;chr2;chr2;chr2;chr2;chr2;chr2;chr2;chr2;chr2;chr2;chr2;chr2;chr2;chr2;chr2;chr2;chr2;chr2;chr2;chr2;chr2;chr2;chr2;chr2;chr2;chr2;chr2;chr2;chr2;chr2;chr2;chr2;chr2;chr2;chr2;chr2;chr2;chr2;chr2;chr2;chr2;chr2;chr2…	25863734;25863795;25863854;25863968;25877783;25877857;25877863;25877870;25877873;25877881;25882196;25882196;25882196;25882196;25888069;25888069;25888069;25888069;25888069;25888069;25888069;25888069;25888069;25888069;25888759;25888759;25888759;25888759;25888759;25888759;25888759;25888759;25888759;25888759;25890849;25890849;25890849;25890849;25890849;25890849;25890849;25890849;25891191;25891191;258…	25864062;25864062;25864062;25864062;25878035;25878035;25878035;25878035;25878035;25878035;25882237;25882237;25882237;25882237;25888148;25888148;25888148;25888148;25888148;25888148;25888148;25888148;25888148;25888148;25888858;25888858;25890905;25888858;25888858;25888858;25888858;25888942;25888858;25888858;25890905;25890905;25890905;25890905;25890905;25890905;25890905;25890905;25891239;25891239;258…	+;+;+;+;+;+;+;+;+;+;+;+;+;+;+;+;+;+;+;+;+;+;+;+;+;+;+;+;+;+;+;+;+;+;+;+;+;+;+;+;+;+;+;+;+;+;+;+;+;+;+;+;+;+;+;+;+;+;+;+;+;+;+;+;+;+;+;+;+;+;+;+;+;+;+;+;+;+;+;+;+;+;+;+;+;+;+;+;+;+;+;+;+;+;+;+;+;+;+;+;+;+;+;+;+;+;+;+;+;+;+;+;+;+;+;+;+;+;+;+;+;+;+;+;+;+;+;+	9499	9	14	3	20	8	17	9.52086	12.1288	2.84892	18.9302	7.9687	21.602	1.0023	1.27686	0.299918	1.99286	0.838899	2.27414	3.52232	0.985312	0.0530056	0.188031	3879
ENSMUSG00000036352	Ubac1	chr2;chr2;chr2;chr2;chr2;chr2;chr2;chr2;chr2;chr2;chr2;chr2;chr2;chr2;chr2;chr2;chr2;chr2;chr2;chr2;chr2;chr2;chr2;chr2;chr2;chr2;chr2;chr2;chr2;chr2;chr2;chr2;chr2;chr2;chr2;chr2;chr2;chr2;chr2;chr2;chr2;chr2;chr2;chr2	25998543;25998543;25998806;26005326;26005326;26005404;26006527;26006527;26006527;26006527;26006527;26007719;26007719;26007719;26007719;26007719;26008861;26008861;26008895;26009161;26009161;26009161;26009161;26009161;26010522;26010522;26010522;26010522;26010535;26014892;26014892;26014892;26014912;26015955;26015965;26016296;26016296;26016296;26016296;26017364;26021397;26021397;26021397;26021397	25999067;25999067;25999067;26005464;26005464;26005464;26006613;26006613;26006613;26006613;26006613;26007953;26007819;26007953;26007953;26007920;26008969;26008969;26008969;26009263;26009263;26009263;26009223;26009263;26010953;26010629;26010629;26010629;26010629;26014965;26014965;26014965;26014965;26016035;26016416;26016416;26016416;26016312;26016416;26017478;26021602;26021566;26021532;26021747	-;-;-;-;-;-;-;-;-;-;-;-;-;-;-;-;-;-;-;-;-;-;-;-;-;-;-;-;-;-;-;-;-;-;-;-;-;-;-;-;-;-;-;-	2632	711	855	773	768	729	529	752.148	740.726	734.071	726.92	726.148	672.205	285.771	281.431	278.903	276.185	275.892	255.397	9.50218	-0.0674186	0.474261	0.70851	9212
ENSMUSG00000073650	Catip	chr1;chr1;chr1;chr1;chr1;chr1;chr1;chr1;chr1;chr1;chr1;chr1;chr1;chr1;chr1;chr1;chr1;chr1;chr1;chr1;chr1;chr1;chr1;chr1;chr1;chr1;chr1	74362108;74362366;74362367;74362442;74362750;74362750;74363252;74363252;74363252;74364317;74364317;74364317;74364531;74364549;74364549;74364549;74366617;74366617;74366617;74366617;74367787;74367787;74367787;74368134;74368134;74368393;74368393	74362186;74362522;74362659;74362947;74362947;74362947;74363307;74363307;74363307;74364403;74364403;74364403;74364716;74364716;74364716;74364716;74366742;74366741;74366741;74366741;74367863;74367798;74367863;74368222;74368222;74369150;74369321	+;+;+;+;+;+;+;+;+;+;+;+;+;+;+;+;+;+;+;+;+;+;+;+;+;+;+	2211	25	45	36	31	42	24	26.4468	38.9856	34.187	29.3418	41.8357	30.497	11.9615	17.6326	15.4622	13.2708	18.9216	13.7933	5.06812	0.0294584	0.960003	0.990592	13338
ENSMUSG00000026177	Slc11a1	chr1;chr1;chr1;chr1;chr1;chr1;chr1;chr1;chr1;chr1;chr1;chr1;chr1;chr1;chr1;chr1;chr1;chr1;chr1;chr1;chr1;chr1;chr1;chr1;chr1;chr1;chr1;chr1;chr1;chr1;chr1;chr1;chr1;chr1;chr1;chr1;chr1;chr1;chr1;chr1;chr1;chr1;chr1;chr1;chr1;chr1;chr1;chr1;chr1;chr1;chr1;chr1;chr1;chr1;chr1;chr1;chr1;chr1;chr1;chr1;chr1;chr1;chr1;chr1;chr1;chr1;chr1;chr1;chr1;chr1;chr1;chr1;chr1;chr1;chr1;chr1;chr1;chr1;chr1;chr1…	74375195;74375203;74375203;74375225;74375253;74375572;74375602;74375718;74375718;74375718;74375770;74376657;74376793;74376793;74376793;74376793;74376793;74377157;74377157;74377157;74377157;74377157;74377157;74379783;74379783;74379783;74379783;74379783;74379783;74380197;74380197;74380197;74380197;74380609;74380609;74380609;74380609;74380609;74380842;74380842;74380842;74380842;74380842;74381651;743…	74375321;74375321;74375321;74375321;74375321;74375851;74375851;74375851;74375851;74375851;74375851;74376793;74376890;74376915;74376915;74376915;74376915;74377276;74377276;74377276;74377276;74377276;74377276;74379856;74379889;74380267;74379889;74379889;74379889;74380267;74380267;74380267;74380267;74380676;74380676;74380676;74380676;74380676;74380997;74380997;74380997;74380997;74380997;74381894;743…	+;+;+;+;+;+;+;+;+;+;+;+;+;+;+;+;+;+;+;+;+;+;+;+;+;+;+;+;+;+;+;+;+;+;+;+;+;+;+;+;+;+;+;+;+;+;+;+;+;+;+;+;+;+;+;+;+;+;+;+;+;+;+;+;+;+;+;+;+;+;+;+;+;+;+;+;+;+;+;+;+;+	3705	0	0	0	0	0	0	0	0	0	0	0	0	0	0	0	0	0	0	0	0	#N/A	#N/A	#N/A
ENSMUSG00000026930	Gpsm1	chr2;chr2;chr2;chr2;chr2;chr2;chr2;chr2;chr2;chr2;chr2;chr2;chr2;chr2;chr2;chr2;chr2;chr2;chr2;chr2;chr2;chr2;chr2;chr2;chr2;chr2;chr2;chr2;chr2;chr2;chr2;chr2;chr2;chr2;chr2;chr2;chr2;chr2;chr2;chr2;chr2;chr2;chr2;chr2;chr2;chr2;chr2;chr2;chr2;chr2;chr2;chr2;chr2;chr2;chr2;chr2;chr2;chr2;chr2;chr2;chr2;chr2;chr2;chr2;chr2;chr2;chr2;chr2;chr2;chr2;chr2;chr2;chr2;chr2;chr2;chr2;chr2;chr2;chr2;chr2…	26315515;26315592;26319773;26322414;26322414;26322414;26323508;26323508;26323508;26323591;26323889;26323889;26323889;26323889;26324413;26324413;26324413;26324413;26324798;26324798;26324798;26324798;26325333;26325337;26325337;26325337;26325844;26326034;26326214;26326214;26326214;26326214;26326214;26327292;26327292;26327292;26327292;26327292;26327292;26327292;26330391;26330434;26339431;26339448;263…	26315720;26315720;26320026;26322635;26322635;26322635;26323643;26323643;26323643;26323643;26324031;26324031;26324031;26324031;26324536;26324536;26324536;26324536;26324913;26324913;26324913;26324913;26325492;26325492;26325492;26325492;26326322;26326322;26326322;26326322;26326322;26326322;26326322;26327415;26327686;26327415;26327415;26327415;26327415;26327415;26330565;26330565;26339706;26339706;263…	+;+;+;+;+;+;+;+;+;+;+;+;+;+;+;+;+;+;+;+;+;+;+;+;+;+;+;+;+;+;+;+;+;+;+;+;+;+;+;+;+;+;+;+;+;+;+;+;+;+;+;+;+;+;+;+;+;+;+;+;+;+;+;+;+;+;+;+;+;+;+;+;+;+;+;+;+;+;+;+;+;+;+	5383	1653	1833	1724	1458	1429	1214	1748.66	1588.01	1637.18	1380.01	1423.41	1542.64	324.849	295.005	304.139	256.365	264.427	286.576	10.5979	-0.194656	0.0244213	0.109942	3057
ENSMUSG00000026175	Vil1	chr1;chr1;chr1;chr1;chr1;chr1;chr1;chr1;chr1;chr1;chr1;chr1;chr1;chr1;chr1;chr1;chr1;chr1;chr1;chr1;chr1;chr1;chr1;chr1;chr1;chr1;chr1;chr1;chr1;chr1;chr1;chr1;chr1	74409376;74415069;74415966;74418360;74419053;74419569;74419569;74419795;74419795;74421253;74421253;74421416;74421561;74421561;74421779;74421779;74421779;74422927;74422927;74422927;74423675;74423686;74423863;74423863;74425537;74425537;74426552;74427240;74427479;74428067;74430617;74432291;74434878	74409436;74415154;74416040;74418556;74419103;74419677;74419677;74419905;74419905;74421455;74421455;74421639;74421639;74421639;74421877;74421877;74421877;74423011;74423018;74423080;74423775;74423775;74424000;74424000;74425966;74425695;74426731;74427385;74427623;74428255;74430685;74432431;74435559	+;+;+;+;+;+;+;+;+;+;+;+;+;+;+;+;+;+;+;+;+;+;+;+;+;+;+;+;+;+;+;+;+	3551	9	6	9	11	12	4	9.52086	5.19808	8.54676	10.4116	11.9531	5.08283	2.68118	1.46383	2.40686	2.93202	3.36611	1.43138	3.0744	0.23847	0.642858	0.821396	10771
ENSMUSG00000092356	Gm20532	chr2;chr2;chr2;chr2;chr2;chr2;chr2	26586639;26589045;26590657;26632604;26634788;26634987;26635539	26586681;26589169;26590752;26632738;26634895;26635163;26635634	+;+;+;+;+;+;+	780	304	344	313	316	329	227	321.594	298.023	297.237	299.097	327.713	288.451	412.299	382.081	381.073	383.458	420.145	369.809	8.25433	-0.00250895	1	1	13693.5
ENSMUSG00000036186	Fam69b	chr2;chr2;chr2;chr2;chr2;chr2;chr2;chr2;chr2	26628457;26628494;26632604;26632604;26634203;26634788;26634987;26634987;26635539	26628699;26628699;26633007;26632738;26634895;26634895;26635025;26635163;26636497	+;+;+;+;+;+;+;+;+	2476	514	634	527	575	625	421	543.747	549.264	500.46	544.243	622.555	534.968	219.607	221.835	202.124	219.807	251.436	216.062	9.10042	0.0948605	0.378528	0.62737	8304
ENSMUSG00000026173	Plcd4	chr1;chr1;chr1;chr1;chr1;chr1;chr1;chr1;chr1;chr1;chr1;chr1;chr1;chr1;chr1;chr1;chr1;chr1;chr1;chr1;chr1;chr1;chr1;chr1;chr1;chr1;chr1;chr1;chr1;chr1;chr1;chr1;chr1;chr1;chr1;chr1;chr1;chr1;chr1;chr1;chr1;chr1;chr1;chr1;chr1;chr1;chr1;chr1;chr1;chr1;chr1;chr1;chr1;chr1;chr1;chr1;chr1;chr1;chr1;chr1;chr1;chr1;chr1;chr1;chr1;chr1;chr1;chr1;chr1;chr1;chr1;chr1;chr1;chr1;chr1;chr1;chr1;chr1;chr1;chr1…	74542888;74542888;74542888;74542903;74542903;74542903;74544360;74544364;74544364;74547913;74547913;74547913;74547913;74547913;74547913;74547913;74547913;74548105;74548105;74548105;74548105;74548105;74548105;74548105;74548105;74549175;74549175;74549175;74549175;74549175;74549175;74549175;74549175;74551020;74551020;74551020;74551020;74551020;74551020;74551021;74551021;74551988;74551988;74551988;745…	74543028;74543028;74543028;74543028;74543028;74543028;74546271;74544650;74544650;74547968;74547968;74547968;74547968;74547968;74547968;74547968;74547968;74548263;74548263;74548263;74548263;74548263;74548263;74548263;74548263;74549403;74549403;74549403;74549403;74549403;74549404;74549404;74549403;74551149;74551149;74551149;74551149;74551149;74551149;74551149;74551149;74552219;74552219;74552219;745…	+;+;+;+;+;+;+;+;+;+;+;+;+;+;+;+;+;+;+;+;+;+;+;+;+;+;+;+;+;+;+;+;+;+;+;+;+;+;+;+;+;+;+;+;+;+;+;+;+;+;+;+;+;+;+;+;+;+;+;+;+;+;+;+;+;+;+;+;+;+;+;+;+;+;+;+;+;+;+;+;+;+;+;+;+;+;+;+;+;+;+;+;+;+;+;+;+;+;+;+;+;+;+;+;+;+;+;+;+;+;+;+;+;+;+;+;+;+;+;+;+;+;+;+;+;+;+;+	7045	1155	1550	1208	1755	1536	986	1221.84	1342.84	1147.16	1661.12	1529.99	1252.92	173.434	190.608	162.834	235.788	217.174	177.845	10.4028	0.259733	0.0165269	0.0835021	2724
ENSMUSG00000026135	Zfp142	chr1;chr1;chr1;chr1;chr1;chr1;chr1;chr1;chr1;chr1;chr1;chr1;chr1;chr1;chr1;chr1;chr1;chr1;chr1;chr1;chr1;chr1;chr1;chr1;chr1;chr1;chr1;chr1;chr1;chr1;chr1;chr1;chr1;chr1;chr1;chr1;chr1;chr1;chr1;chr1;chr1;chr1;chr1;chr1;chr1;chr1;chr1;chr1;chr1;chr1;chr1;chr1;chr1	74565127;74566426;74566502;74566683;74566869;74568551;74568551;74568551;74568551;74568551;74569679;74569679;74569679;74569679;74569679;74573539;74573539;74573539;74573539;74573539;74575780;74575780;74575780;74575780;74575780;74578123;74578123;74578123;74578123;74578123;74579325;74579325;74579325;74579325;74582225;74582232;74585384;74585384;74585384;74585384;74585384;74585585;74587368;74587368;745…	74567347;74567347;74567347;74567347;74567347;74568656;74568656;74568656;74568656;74568656;74572583;74572583;74572583;74572583;74572583;74573716;74573716;74573716;74573716;74573716;74576604;74576604;74576604;74576604;74576604;74578287;74578287;74578287;74578287;74578287;74579406;74579449;74579927;74579618;74585697;74585697;74585663;74585697;74585697;74585697;74585697;74585697;74587720;74587619;745…	-;-;-;-;-;-;-;-;-;-;-;-;-;-;-;-;-;-;-;-;-;-;-;-;-;-;-;-;-;-;-;-;-;-;-;-;-;-;-;-;-;-;-;-;-;-;-;-;-;-;-;-;-	11355	1140	1311	1170	1331	1124	1073	1205.98	1135.78	1111.08	1259.8	1119.6	1363.47	106.207	100.025	97.8493	110.947	98.5999	120.077	10.2268	0.116367	0.221914	0.462619	6599
ENSMUSG00000015790	Surf1	chr2;chr2;chr2;chr2;chr2;chr2;chr2;chr2;chr2;chr2;chr2;chr2;chr2;chr2;chr2;chr2;chr2;chr2;chr2;chr2;chr2;chr2;chr2;chr2;chr2;chr2;chr2;chr2;chr2;chr2;chr2;chr2;chr2;chr2;chr2;chr2;chr2;chr2;chr2;chr2;chr2;chr2;chr2;chr2;chr2;chr2;chr2;chr2;chr2;chr2;chr2;chr2;chr2;chr2;chr2;chr2;chr2;chr2;chr2;chr2	26913381;26913383;26913383;26913383;26913577;26913577;26913577;26913577;26913577;26913913;26913913;26913913;26913913;26913913;26913913;26914175;26914175;26914175;26914175;26914175;26914175;26914231;26914475;26914707;26914707;26914707;26914707;26914707;26914707;26914707;26914858;26915432;26915432;26915432;26915432;26915432;26915432;26915432;26915432;26915457;26915596;26915596;26915596;26915596;269…	26913658;26913505;26913505;26913505;26913658;26913658;26913658;26913658;26913690;26914075;26914075;26914075;26914075;26914075;26914075;26914247;26914247;26914247;26914247;26914247;26914247;26914247;26914895;26914895;26914895;26914895;26914895;26914895;26914895;26914759;26914895;26915532;26915492;26915514;26915514;26915514;26915514;26915514;26915514;26915514;26915784;26915769;26916006;26915769;269…	-;-;-;-;-;-;-;-;-;-;-;-;-;-;-;-;-;-;-;-;-;-;-;-;-;-;-;-;-;-;-;-;-;-;-;-;-;-;-;-;-;-;-;-;-;-;-;-;-;-;-;-;-;-;-;-;-;-;-;-	1753	509	563	546	566	585	370	538.458	487.753	518.503	535.725	582.711	470.162	307.163	278.239	295.781	305.604	332.408	268.204	9.02837	0.0404145	0.714186	0.864366	11371
ENSMUSG00000026171	Rnf25	chr1;chr1;chr1;chr1;chr1;chr1;chr1;chr1;chr1;chr1;chr1;chr1;chr1;chr1;chr1;chr1;chr1;chr1;chr1;chr1;chr1;chr1;chr1;chr1;chr1;chr1;chr1;chr1;chr1;chr1;chr1;chr1;chr1;chr1;chr1;chr1;chr1;chr1;chr1;chr1;chr1;chr1;chr1;chr1;chr1;chr1;chr1;chr1;chr1;chr1;chr1;chr1;chr1;chr1;chr1;chr1;chr1;chr1;chr1;chr1;chr1	74593748;74593748;74593753;74594222;74594560;74594560;74594560;74594560;74595209;74595209;74595209;74595209;74595631;74595631;74595631;74595631;74595866;74595866;74595866;74595866;74595885;74598185;74598362;74598362;74598362;74598362;74598362;74598363;74598530;74598530;74598530;74598530;74598530;74598530;74598530;74598550;74598693;74598693;74598693;74598693;74598693;74598693;74598733;74599066;745…	74594402;74594402;74594402;74594402;74594694;74594801;74594694;74594694;74595301;74595298;74595301;74595301;74595768;74595768;74595768;74595768;74595937;74595937;74595937;74595937;74595937;74598431;74598431;74598431;74598431;74598431;74598431;74598431;74598597;74598597;74598597;74598597;74598597;74598597;74598597;74598792;74598792;74598792;74598845;74598792;74598845;74598792;74598792;74599140;745…	-;-;-;-;-;-;-;-;-;-;-;-;-;-;-;-;-;-;-;-;-;-;-;-;-;-;-;-;-;-;-;-;-;-;-;-;-;-;-;-;-;-;-;-;-;-;-;-;-;-;-;-;-;-;-;-;-;-;-;-;-	2181	772	847	828	809	651	545	816.678	733.795	786.302	765.726	648.453	692.536	374.451	336.449	360.523	351.09	297.319	317.532	9.53058	-0.149523	0.139546	0.348373	5513
ENSMUSG00000009216	Fam163b	chr2;chr2;chr2	27110380;27113548;27142160	27112890;27113663;27142491	-;-;-	2959	0	0	0	0	0	0	0	0	0	0	0	0	0	0	0	0	0	0	0	0	#N/A	#N/A	#N/A
ENSMUSG00000109946	Brd3os	chr2;chr2;chr2	27442324;27442503;27442912	27444221;27442818;27443104	+;+;+	1898	281	334	338	367	302	227	297.262	289.36	320.978	347.369	300.818	288.451	156.619	152.455	169.114	183.018	158.492	151.976	8.26367	0.0454351	0.731553	0.874809	11509
ENSMUSG00000059316	Slc27a4	chr2;chr2;chr2;chr2;chr2;chr2;chr2;chr2;chr2;chr2;chr2;chr2;chr2;chr2;chr2;chr2;chr2	29802634;29804160;29805616;29806998;29807356;29809662;29809662;29809836;29809836;29810861;29810861;29811186;29811569;29812265;29812552;29812788;29815576	29802960;29804326;29806010;29807514;29807514;29809731;29809731;29809927;29809927;29810903;29810970;29811395;29811695;29812402;29812716;29812934;29817522	+;+;+;+;+;+;+;+;+;+;+;+;+;+;+;+;+	4412	805	979	822	1052	935	749	851.588	848.153	780.604	995.728	931.342	951.761	193.016	192.238	176.927	225.686	211.093	215.721	9.79883	0.214942	0.0162009	0.0822171	2712
ENSMUSG00000006542	Prkag3	chr1;chr1;chr1;chr1;chr1;chr1;chr1;chr1;chr1;chr1;chr1;chr1;chr1;chr1;chr1;chr1;chr1;chr1;chr1;chr1;chr1;chr1;chr1;chr1;chr1;chr1;chr1;chr1;chr1;chr1;chr1;chr1;chr1;chr1;chr1;chr1;chr1;chr1;chr1;chr1;chr1;chr1;chr1;chr1;chr1;chr1;chr1;chr1;chr1;chr1;chr1;chr1;chr1;chr1;chr1;chr1;chr1;chr1;chr1;chr1;chr1;chr1;chr1;chr1;chr1;chr1;chr1	74738922;74738922;74740205;74740205;74740587;74740587;74741152;74741152;74741152;74741152;74741467;74741467;74741467;74741467;74741467;74744456;74744456;74744456;74744456;74744456;74744721;74744721;74744721;74744721;74744721;74745317;74745317;74745317;74745317;74745317;74745551;74745551;74745551;74745551;74745697;74745697;74745697;74745697;74745697;74745870;74745870;74745870;74745870;74745870;747…	74740060;74740060;74740821;74740821;74740821;74740821;74741298;74741298;74741298;74741298;74741504;74741504;74741504;74741504;74741504;74744621;74744621;74744621;74744621;74744621;74744847;74744847;74744847;74744847;74744847;74745371;74745371;74745371;74745371;74745371;74745596;74745596;74745596;74745596;74745755;74745755;74745755;74745755;74745755;74745951;74745951;74745951;74745951;74745951;747…	-;-;-;-;-;-;-;-;-;-;-;-;-;-;-;-;-;-;-;-;-;-;-;-;-;-;-;-;-;-;-;-;-;-;-;-;-;-;-;-;-;-;-;-;-;-;-;-;-;-;-;-;-;-;-;-;-;-;-;-;-;-;-;-;-;-;-	3682	0	0	0	0	0	0	0	0	0	0	0	0	0	0	0	0	0	0	0	0	#N/A	#N/A	#N/A
ENSMUSG00000033227	Wnt6	chr1;chr1;chr1;chr1;chr1;chr1	74771892;74782102;74782439;74782560;74784139;74784139	74772222;74782322;74782894;74782894;74784602;74785322	+;+;+;+;+;+	2192	0	0	0	0	0	0	0	0	0	0	0	0	0	0	0	0	0	0	0	0	#N/A	#N/A	#N/A
ENSMUSG00000026167	Wnt10a	chr1;chr1;chr1;chr1;chr1;chr1	74791516;74793363;74793363;74800533;74803123;74803123	74792283;74793625;74793625;74800912;74804179;74803495	+;+;+;+;+;+	2468	0	0	0	0	0	0	0	0	0	0	0	0	0	0	0	0	0	0	0	0	#N/A	#N/A	#N/A
ENSMUSG00000039715	Wdr34	chr2;chr2;chr2;chr2;chr2;chr2;chr2;chr2;chr2;chr2;chr2;chr2;chr2;chr2;chr2	30031546;30031912;30032073;30032073;30032402;30032750;30033274;30033794;30033806;30034763;30034763;30038175;30047171;30048684;30048684	30031972;30031972;30032230;30032505;30032634;30032917;30033383;30033963;30033963;30035046;30034872;30038426;30047358;30048861;30048881	-;-;-;-;-;-;-;-;-;-;-;-;-;-;-	2359	1025	1370	1038	1048	1051	692	1084.32	1186.89	985.726	991.942	1046.89	879.33	459.652	503.135	417.858	420.493	443.785	372.756	10.0051	-0.158458	0.119984	0.31732	5204
ENSMUSG00000055197	Fev	chr1;chr1;chr1;chr1;chr1;chr1;chr1;chr1	74881509;74882006;74882407;74884407;74884407;74884407;74885159;74885159	74882662;74882662;74882662;74884608;74884513;74884481;74885322;74885419	-;-;-;-;-;-;-;-	1617	0	0	0	0	0	0	0	0	0	0	0	0	0	0	0	0	0	0	0	0	#N/A	#N/A	#N/A
ENSMUSG00000006546	Cryba2	chr1;chr1;chr1;chr1;chr1;chr1;chr1;chr1	74889934;74890531;74890531;74891654;74891946;74892547;74892727;74893077	74890136;74890673;74890673;74892087;74892087;74892892;74892891;74893143	-;-;-;-;-;-;-;-	1193	0	0	0	0	0	0	0	0	0	0	0	0	0	0	0	0	0	0	0	0	#N/A	#N/A	#N/A
ENSMUSG00000047021	Cfap65	chr1;chr1;chr1;chr1;chr1;chr1;chr1;chr1;chr1;chr1;chr1;chr1;chr1;chr1;chr1;chr1;chr1;chr1;chr1;chr1;chr1;chr1;chr1;chr1;chr1;chr1;chr1;chr1;chr1;chr1;chr1;chr1;chr1;chr1;chr1;chr1;chr1;chr1;chr1;chr1;chr1;chr1;chr1;chr1;chr1;chr1;chr1;chr1;chr1;chr1;chr1;chr1	74902071;74902339;74903097;74904021;74904633;74905046;74905607;74905900;74906310;74907328;74907605;74910444;74910703;74911014;74916763;74917150;74918366;74918834;74919184;74920386;74921431;74922303;74922928;74922928;74923392;74924793;74925373;74925373;74926431;74926431;74926431;74927014;74927014;74927014;74927597;74927597;74927597;74928005;74928005;74928005;74928334;74928334;74928334;74929255;749…	74902243;74902476;74903549;74904146;74904835;74905090;74905714;74906013;74906453;74907486;74907796;74910554;74910769;74911190;74916891;74917375;74918494;74918984;74919342;74920610;74921676;74922460;74925167;74923065;74925573;74925167;74925573;74925573;74926696;74926696;74926696;74927236;74927236;74927236;74927742;74927742;74927742;74928204;74928204;74928204;74928500;74928500;74928500;74929357;749…	-;-;-;-;-;-;-;-;-;-;-;-;-;-;-;-;-;-;-;-;-;-;-;-;-;-;-;-;-;-;-;-;-;-;-;-;-;-;-;-;-;-;-;-;-;-;-;-;-;-;-;-	7817	29	61	37	22	29	36	30.6783	52.8471	35.1367	20.8232	28.8865	45.7455	3.92457	6.76054	4.4949	2.66384	3.69535	5.85205	5.14877	-0.313963	0.349155	0.599155	8020
ENSMUSG00000006538	Ihh	chr1;chr1;chr1;chr1;chr1	74945315;74947724;74948304;74950900;74950900	74946747;74948565;74948565;74951672;74951442	-;-;-;-;-	3048	0	0	0	0	0	0	0	0	0	0	0	0	0	0	0	0	0	0	0	0	#N/A	#N/A	#N/A
ENSMUSG00000039686	Zer1	chr2;chr2;chr2;chr2;chr2;chr2;chr2;chr2;chr2;chr2;chr2;chr2;chr2;chr2;chr2;chr2;chr2;chr2;chr2;chr2;chr2;chr2;chr2;chr2;chr2;chr2;chr2;chr2;chr2;chr2;chr2;chr2;chr2;chr2;chr2;chr2;chr2;chr2;chr2;chr2;chr2;chr2;chr2;chr2;chr2;chr2;chr2;chr2;chr2;chr2;chr2;chr2;chr2;chr2;chr2;chr2;chr2;chr2;chr2;chr2;chr2;chr2	30097283;30097283;30099802;30100314;30100314;30100458;30101036;30101036;30101036;30101765;30101765;30101765;30101765;30102729;30102729;30102729;30103317;30103317;30103539;30103539;30104807;30104807;30105308;30105569;30106800;30107177;30107495;30107495;30107495;30107495;30107515;30107976;30107976;30107976;30107976;30107976;30108221;30108221;30108221;30108221;30108221;30110205;30110205;30110205;301…	30098843;30098843;30100416;30100416;30100416;30101133;30101133;30101133;30101133;30101955;30101772;30101953;30101953;30102741;30102844;30102844;30103436;30103436;30103580;30103580;30105022;30105022;30107668;30107668;30106995;30107391;30107642;30108122;30107668;30107668;30107668;30108122;30108335;30108122;30108122;30108122;30108542;30110381;30108335;30108335;30108335;30110381;30110381;30110381;301…	-;-;-;-;-;-;-;-;-;-;-;-;-;-;-;-;-;-;-;-;-;-;-;-;-;-;-;-;-;-;-;-;-;-;-;-;-;-;-;-;-;-;-;-;-;-;-;-;-;-;-;-;-;-;-;-;-;-;-;-;-;-	9784	1754	1825	1626	2053	1625	1501	1855.51	1581.08	1544.11	1943.18	1618.64	1907.33	189.647	161.599	157.82	198.608	165.438	194.944	10.7647	0.134969	0.186057	0.416172	6153
ENSMUSG00000026205	Slc23a3	chr1;chr1;chr1;chr1;chr1;chr1;chr1;chr1;chr1;chr1;chr1;chr1;chr1;chr1;chr1;chr1;chr1	75125541;75126342;75128473;75128904;75129398;75131661;75131713;75132152;75132152;75132599;75132599;75132951;75132951;75133195;75133195;75133401;75133685	75126018;75126437;75128640;75129009;75129651;75131775;75131775;75132272;75132272;75132780;75132780;75133027;75133027;75133546;75133292;75133558;75133890	-;-;-;-;-;-;-;-;-;-;-;-;-;-;-;-;-	2167	0	0	0	0	0	0	0	0	0	0	0	0	0	0	0	0	0	0	0	0	#N/A	#N/A	#N/A
ENSMUSG00000033159	Cnppd1	chr1;chr1;chr1;chr1;chr1;chr1;chr1;chr1;chr1;chr1;chr1;chr1;chr1;chr1;chr1;chr1;chr1;chr1;chr1;chr1;chr1;chr1;chr1;chr1;chr1;chr1;chr1;chr1;chr1;chr1;chr1;chr1;chr1;chr1;chr1;chr1;chr1;chr1;chr1;chr1;chr1;chr1;chr1;chr1;chr1	75134554;75135768;75135771;75135771;75136785;75137092;75137326;75137326;75137326;75137326;75137326;75137755;75137755;75137755;75137755;75137755;75139347;75139347;75139347;75139347;75139559;75139559;75139559;75139559;75139597;75139821;75139821;75139821;75139821;75139821;75140898;75140898;75140898;75140898;75140898;75141416;75141416;75141416;75141416;75141416;75141700;75142058;75142058;75142643;751…	75136932;75136932;75136932;75136932;75136932;75137443;75137443;75137861;75137443;75137443;75137443;75137806;75137816;75138876;75137816;75137816;75139475;75139475;75139475;75139475;75139679;75139679;75139679;75139679;75139679;75139902;75139902;75139902;75139902;75139902;75141006;75141006;75141006;75141006;75141006;75141503;75141503;75141503;75141691;75141503;75141803;75142560;75142638;75142711;751…	-;-;-;-;-;-;-;-;-;-;-;-;-;-;-;-;-;-;-;-;-;-;-;-;-;-;-;-;-;-;-;-;-;-;-;-;-;-;-;-;-;-;-;-;-	5635	1131	1187	1101	1200	1071	869	1196.45	1028.35	1045.55	1135.81	1066.81	1104.25	212.326	182.494	185.546	201.564	189.318	195.962	10.0983	0.0160152	0.860567	0.943683	12550
ENSMUSG00000079484	Phyhd1	chr2;chr2;chr2;chr2;chr2;chr2;chr2;chr2;chr2;chr2;chr2;chr2;chr2;chr2;chr2;chr2;chr2;chr2;chr2;chr2;chr2;chr2;chr2;chr2;chr2;chr2;chr2;chr2;chr2;chr2;chr2;chr2;chr2;chr2;chr2;chr2;chr2;chr2;chr2;chr2;chr2;chr2;chr2;chr2;chr2;chr2;chr2;chr2;chr2;chr2;chr2;chr2;chr2;chr2;chr2;chr2;chr2;chr2;chr2;chr2;chr2;chr2;chr2;chr2;chr2;chr2;chr2;chr2;chr2;chr2;chr2;chr2;chr2;chr2;chr2;chr2;chr2;chr2;chr2;chr2…	30266203;30266529;30266721;30266735;30266819;30266849;30266851;30266856;30266863;30266863;30266863;30266863;30266863;30269689;30269689;30269689;30269689;30269689;30269689;30269689;30269689;30269689;30269689;30274470;30274470;30274470;30274470;30274470;30274470;30274470;30274470;30274470;30274676;30274676;30274676;30274676;30274676;30274676;30274676;30274676;30274676;30277003;30277003;30277003;302…	30266625;30266625;30266790;30266790;30266941;30266941;30266941;30266941;30266941;30266941;30266941;30266941;30266941;30269847;30269847;30269847;30269847;30269847;30269847;30269847;30269847;30269847;30269847;30274545;30274545;30274545;30274545;30274545;30274545;30274545;30274545;30274545;30274723;30274723;30274723;30274723;30274723;30274723;30274723;30274723;30274723;30277058;30277058;30277058;302…	+;+;+;+;+;+;+;+;+;+;+;+;+;+;+;+;+;+;+;+;+;+;+;+;+;+;+;+;+;+;+;+;+;+;+;+;+;+;+;+;+;+;+;+;+;+;+;+;+;+;+;+;+;+;+;+;+;+;+;+;+;+;+;+;+;+;+;+;+;+;+;+;+;+;+;+;+;+;+;+;+;+;+;+;+;+;+;+;+;+;+;+;+;+;+;+;+;+;+;+;+;+;+;+;+;+;+;+;+	2657	136	158	137	154	169	132	143.871	136.883	130.101	145.763	168.339	167.734	54.1478	51.5178	48.9652	54.8598	63.3567	63.1289	7.21248	0.229912	0.164731	0.387488	5851
ENSMUSG00000026197	Zfand2b	chr1;chr1;chr1;chr1;chr1;chr1;chr1;chr1;chr1;chr1;chr1;chr1;chr1;chr1;chr1;chr1;chr1;chr1;chr1;chr1;chr1;chr1;chr1;chr1;chr1;chr1;chr1;chr1;chr1;chr1;chr1;chr1;chr1;chr1;chr1;chr1;chr1;chr1;chr1;chr1;chr1;chr1;chr1;chr1;chr1;chr1;chr1;chr1;chr1;chr1;chr1;chr1;chr1;chr1;chr1;chr1;chr1;chr1;chr1;chr1;chr1;chr1	75168646;75168646;75168646;75168655;75168658;75168666;75168701;75168778;75168831;75168831;75168834;75168834;75168834;75168928;75169185;75169185;75169185;75169185;75169185;75169185;75169185;75169500;75169500;75169500;75169500;75169500;75169500;75169500;75169500;75169500;75169765;75169765;75169765;75169765;75169765;75169765;75169765;75169765;75170367;75170367;75170367;75170367;75170367;75170367;751…	75168707;75168707;75168707;75168906;75169279;75168707;75168707;75168906;75168906;75168906;75169279;75168906;75168906;75168962;75169279;75169279;75169279;75169279;75169279;75169279;75169279;75169631;75169631;75169631;75169631;75169631;75169631;75169631;75169631;75169631;75169916;75169916;75169916;75169892;75169916;75169916;75169916;75169916;75170459;75170687;75170569;75170459;75170459;75170459;751…	+;+;+;+;+;+;+;+;+;+;+;+;+;+;+;+;+;+;+;+;+;+;+;+;+;+;+;+;+;+;+;+;+;+;+;+;+;+;+;+;+;+;+;+;+;+;+;+;+;+;+;+;+;+;+;+;+;+;+;+;+;+	1772	282	319	289	354	281	173	298.32	276.364	274.446	335.064	279.901	219.833	168.352	155.962	154.879	189.088	157.957	124.059	8.1326	-0.0245599	0.906	0.966709	12896
ENSMUSG00000026860	Sh3glb2	chr2;chr2;chr2;chr2;chr2;chr2;chr2;chr2;chr2;chr2;chr2;chr2;chr2;chr2;chr2;chr2;chr2;chr2;chr2;chr2;chr2;chr2;chr2;chr2;chr2;chr2;chr2;chr2;chr2;chr2;chr2;chr2;chr2;chr2;chr2;chr2;chr2;chr2;chr2;chr2;chr2;chr2;chr2;chr2;chr2;chr2;chr2;chr2;chr2;chr2;chr2;chr2;chr2;chr2;chr2;chr2;chr2;chr2;chr2;chr2;chr2;chr2;chr2;chr2;chr2;chr2;chr2;chr2;chr2;chr2;chr2;chr2;chr2;chr2;chr2;chr2;chr2;chr2;chr2;chr2…	30344809;30344809;30344811;30344811;30344811;30345135;30345141;30345699;30345699;30345699;30345699;30345699;30345699;30345699;30345820;30345886;30346059;30346059;30346059;30346059;30346059;30346108;30346353;30346353;30346353;30346353;30346353;30346353;30346353;30346611;30346611;30346611;30346611;30346611;30346611;30346611;30346611;30346611;30347081;30347081;30347081;30347081;30347081;30347081;303…	30345427;30345427;30345427;30345427;30345427;30345427;30345427;30346453;30345939;30345939;30345939;30345939;30345939;30345939;30345939;30345939;30346073;30346101;30346073;30346073;30346073;30346453;30346453;30346453;30346453;30346453;30346453;30346453;30346453;30346700;30346700;30346700;30346700;30346700;30346700;30346700;30346700;30346700;30347587;30347104;30347656;30347104;30347104;30347104;303…	-;-;-;-;-;-;-;-;-;-;-;-;-;-;-;-;-;-;-;-;-;-;-;-;-;-;-;-;-;-;-;-;-;-;-;-;-;-;-;-;-;-;-;-;-;-;-;-;-;-;-;-;-;-;-;-;-;-;-;-;-;-;-;-;-;-;-;-;-;-;-;-;-;-;-;-;-;-;-;-;-;-;-;-;-;-;-;-;-;-;-;-;-;-;-;-;-;-;-;-;-;-;-;-;-;-	3990	1062	1247	1084	1543	1382	1037	1123.46	1080.33	1029.41	1460.46	1376.59	1317.72	281.569	270.76	257.997	366.031	345.011	330.257	10.2547	0.361808	2.90059e-05	0.000528218	755
ENSMUSG00000062661	Ncs1	chr2;chr2;chr2;chr2;chr2;chr2;chr2;chr2;chr2;chr2;chr2;chr2;chr2;chr2	31245823;31246166;31270612;31280666;31280666;31282309;31282309;31284147;31284147;31284662;31284662;31287287;31292284;31292284	31246242;31246242;31270636;31280804;31280804;31282387;31282387;31284235;31284235;31284739;31284739;31287403;31292319;31295989	+;+;+;+;+;+;+;+;+;+;+;+;+;+	4653	1595	1820	1645	2279	2028	1844	1687.31	1576.75	1562.16	2157.1	2020.07	2343.19	362.628	338.867	335.731	463.592	434.143	503.586	10.8687	0.434057	1.61056e-06	4.38934e-05	505
ENSMUSG00000051373	Plpp7	chr2;chr2;chr2;chr2;chr2;chr2;chr2	32095528;32095565;32096155;32108471;32109609;32109609;32109609	32096262;32095680;32096262;32108601;32110820;32110126;32110808	+;+;+;+;+;+;+	2078	74	69	84	125	138	121	78.2826	59.7779	79.7697	118.314	137.46	153.756	37.6721	28.767	38.3877	56.9363	66.1502	73.9922	6.63748	0.910763	8.30427e-06	0.000177219	644
ENSMUSG00000026200	Glb1l	chr1;chr1;chr1;chr1;chr1;chr1;chr1;chr1;chr1;chr1;chr1;chr1;chr1;chr1;chr1;chr1;chr1;chr1;chr1;chr1;chr1;chr1;chr1;chr1;chr1;chr1;chr1;chr1;chr1;chr1;chr1;chr1;chr1;chr1;chr1;chr1;chr1;chr1;chr1;chr1;chr1;chr1;chr1;chr1;chr1;chr1;chr1;chr1;chr1;chr1;chr1;chr1;chr1;chr1;chr1;chr1;chr1;chr1;chr1;chr1;chr1;chr1;chr1;chr1;chr1;chr1;chr1;chr1;chr1;chr1;chr1;chr1;chr1;chr1;chr1;chr1;chr1;chr1;chr1;chr1…	75198236;75198243;75199033;75199033;75199091;75199347;75199491;75199491;75199829;75199911;75199911;75199911;75199911;75200093;75200330;75200330;75200330;75200330;75200330;75200330;75200944;75200944;75200944;75200944;75200944;75200944;75200952;75201198;75201198;75201198;75201198;75201198;75201198;75201206;75201399;75201399;75201399;75201399;75201399;75201399;75201399;75201743;75201743;75201743;752…	75198354;75198516;75199757;75199108;75201172;75199757;75199757;75199757;75200126;75200126;75200126;75200126;75200126;75200126;75200461;75200461;75200461;75200461;75200461;75200461;75201248;75201057;75201057;75201057;75201057;75201057;75201057;75201287;75201287;75201287;75201287;75201287;75201287;75201287;75201823;75201473;75201473;75201473;75201473;75201473;75201473;75201861;75201861;75201861;752…	-;-;-;-;-;-;-;-;-;-;-;-;-;-;-;-;-;-;-;-;-;-;-;-;-;-;-;-;-;-;-;-;-;-;-;-;-;-;-;-;-;-;-;-;-;-;-;-;-;-;-;-;-;-;-;-;-;-;-;-;-;-;-;-;-;-;-;-;-;-;-;-;-;-;-;-;-;-;-;-;-;-;-;-;-;-;-;-;-;-;-;-;-;-;-;-;-	5905	784	820	719	953	812	637	829.373	710.404	682.791	902.024	808.823	809.441	140.453	120.305	115.629	152.756	136.973	137.077	9.62373	0.181361	0.0804255	0.244982	4518
ENSMUSG00000026201	Stk16	chr1;chr1;chr1;chr1;chr1;chr1;chr1;chr1;chr1;chr1;chr1;chr1;chr1;chr1;chr1;chr1;chr1;chr1;chr1;chr1;chr1;chr1;chr1;chr1;chr1;chr1;chr1;chr1;chr1;chr1;chr1;chr1;chr1;chr1;chr1;chr1;chr1;chr1;chr1;chr1;chr1;chr1;chr1;chr1;chr1;chr1;chr1;chr1;chr1;chr1;chr1;chr1;chr1;chr1;chr1;chr1;chr1;chr1;chr1;chr1;chr1;chr1;chr1;chr1	75210838;75210846;75210848;75210870;75210874;75210876;75210880;75211054;75211240;75211240;75211240;75211240;75211240;75211240;75211240;75211240;75211240;75211925;75211925;75211925;75211925;75211925;75211925;75211925;75211962;75212003;75212005;75212399;75212600;75212600;75212600;75212600;75212600;75212600;75212600;75212624;75212632;75212886;75212886;75212886;75212886;75212886;75212886;75213054;752…	75211052;75211052;75211052;75211052;75211024;75210999;75211052;75211158;75211414;75211414;75211414;75211414;75211414;75211414;75211871;75211414;75211414;75212144;75212144;75212144;75212234;75212235;75212144;75212144;75212144;75212144;75212405;75212733;75213093;75212733;75212733;75212733;75213006;75212733;75212733;75212733;75213228;75213155;75213187;75213006;75213006;75213006;75213006;75213228;752…	+;+;+;+;+;+;+;+;+;+;+;+;+;+;+;+;+;+;+;+;+;+;+;+;+;+;+;+;+;+;+;+;+;+;+;+;+;+;+;+;+;+;+;+;+;+;+;+;+;+;+;+;+;+;+;+;+;+;+;+;+;+;+;+	4518	1181	1390	1223	1268	1063	943	1249.35	1204.22	1161.41	1200.17	1058.84	1198.28	276.527	266.539	257.063	265.643	234.361	265.223	10.2026	-0.0643441	0.471508	0.705983	9191
ENSMUSG00000026825	Dnm1	chr2;chr2;chr2;chr2;chr2;chr2;chr2;chr2;chr2;chr2;chr2;chr2;chr2;chr2;chr2;chr2;chr2;chr2;chr2;chr2;chr2;chr2;chr2;chr2;chr2;chr2;chr2;chr2;chr2;chr2;chr2;chr2;chr2;chr2;chr2;chr2;chr2;chr2;chr2;chr2;chr2;chr2;chr2;chr2;chr2;chr2;chr2;chr2;chr2;chr2;chr2;chr2;chr2;chr2;chr2;chr2;chr2;chr2;chr2;chr2;chr2;chr2;chr2;chr2;chr2;chr2;chr2;chr2;chr2;chr2;chr2;chr2;chr2;chr2;chr2;chr2;chr2;chr2;chr2;chr2…	32308471;32308471;32308471;32308471;32308471;32308471;32308478;32308497;32308841;32308924;32309475;32309479;32309850;32309893;32310263;32310451;32310451;32310451;32310451;32310451;32310451;32310451;32312127;32312127;32312127;32312127;32312127;32312127;32312127;32312127;32312127;32312127;32312127;32312127;32312127;32312227;32312242;32312684;32312684;32312684;32312684;32312684;32312684;32312684;323…	32309064;32309064;32309064;32309637;32309064;32310487;32309064;32309064;32309064;32309637;32309637;32309634;32310027;32310027;32310487;32310487;32310487;32310487;32310635;32310487;32310487;32310487;32312342;32312342;32312342;32312342;32312342;32312342;32312342;32312342;32312342;32312342;32312342;32312342;32312342;32312342;32312342;32313077;32312925;32312893;32312925;32312925;32312923;32312925;323…	-;-;-;-;-;-;-;-;-;-;-;-;-;-;-;-;-;-;-;-;-;-;-;-;-;-;-;-;-;-;-;-;-;-;-;-;-;-;-;-;-;-;-;-;-;-;-;-;-;-;-;-;-;-;-;-;-;-;-;-;-;-;-;-;-;-;-;-;-;-;-;-;-;-;-;-;-;-;-;-;-;-;-;-;-;-;-;-;-;-;-;-;-;-;-;-;-;-;-;-;-;-;-;-;-;-;-;-;-;-;-;-;-;-;-;-;-;-;-;-;-;-;-;-;-;-;-;-	5249	88	82	97	75	86	83	93.0929	71.0404	92.115	70.9882	85.6635	105.469	17.7354	13.5341	17.5491	13.5241	16.32	20.0931	6.43278	0.0326882	0.919123	0.971275	13024
ENSMUSG00000096094	A630095N17Rik	chr1;chr1;chr1;chr1;chr1;chr1;chr1;chr1;chr1	75220095;75220256;75223294;75223294;75223623;75230863;75231267;75231975;75231975	75220573;75220573;75223430;75223430;75223654;75230999;75231476;75232102;75232090	-;-;-;-;-;-;-;-;-	1123	0	0	0	0	0	0	0	0	0	0	0	0	0	0	0	0	0	0	0	0	#N/A	#N/A	#N/A
ENSMUSG00000026203	Dnajb2	chr1;chr1;chr1;chr1;chr1;chr1;chr1;chr1;chr1;chr1;chr1;chr1;chr1;chr1;chr1;chr1;chr1;chr1;chr1;chr1;chr1;chr1;chr1;chr1;chr1;chr1;chr1;chr1;chr1;chr1;chr1;chr1;chr1;chr1;chr1;chr1;chr1;chr1;chr1;chr1;chr1;chr1;chr1;chr1;chr1;chr1;chr1;chr1;chr1;chr1;chr1;chr1;chr1;chr1;chr1;chr1;chr1;chr1;chr1;chr1;chr1;chr1;chr1;chr1;chr1;chr1;chr1;chr1;chr1;chr1;chr1;chr1;chr1;chr1;chr1;chr1;chr1;chr1	75236406;75236465;75236465;75236469;75236487;75236513;75236556;75236614;75236772;75236852;75236852;75236852;75236852;75236852;75237075;75237455;75237455;75237455;75237455;75237455;75237455;75237455;75237455;75237455;75237455;75238924;75239108;75239280;75239280;75239280;75239280;75239280;75239508;75239508;75239508;75239508;75239508;75239508;75239508;75240892;75240892;75240892;75240892;75240892;752…	75236589;75236948;75236948;75236537;75236589;75236589;75236589;75236948;75236948;75236948;75236948;75236948;75236948;75236948;75237344;75237564;75237681;75237524;75237564;75237564;75237564;75237564;75237564;75237564;75237564;75239630;75239333;75239333;75239333;75239333;75239333;75239333;75239630;75239630;75239630;75239630;75239630;75239630;75239630;75240921;75240984;75240984;75240984;75240984;752…	+;+;+;+;+;+;+;+;+;+;+;+;+;+;+;+;+;+;+;+;+;+;+;+;+;+;+;+;+;+;+;+;+;+;+;+;+;+;+;+;+;+;+;+;+;+;+;+;+;+;+;+;+;+;+;+;+;+;+;+;+;+;+;+;+;+;+;+;+;+;+;+;+;+;+;+;+;+	4249	1108	1297	1201	1324	1248	908	1172.12	1123.65	1140.52	1253.18	1243.12	1153.8	275.859	264.451	268.42	294.935	292.567	271.547	10.2052	0.0870832	0.299869	0.549401	7512
ENSMUSG00000026810	Dpm2	chr2;chr2;chr2;chr2;chr2;chr2;chr2;chr2;chr2;chr2;chr2;chr2	32570858;32570858;32570867;32571206;32571206;32572047;32572297;32572297;32572297;32572959;32572959;32572959	32570912;32570912;32571295;32571295;32571295;32572399;32572399;32573563;32572399;32573081;32573456;32573579	+;+;+;+;+;+;+;+;+;+;+;+	1971	645	702	635	802	670	525	682.328	608.175	603.021	759.101	667.379	667.122	346.184	308.562	305.947	385.135	338.599	338.469	9.37435	0.144913	0.157504	0.376406	5759
ENSMUSG00000026817	Ak1	chr2;chr2;chr2;chr2;chr2;chr2;chr2;chr2;chr2;chr2;chr2;chr2;chr2;chr2;chr2;chr2;chr2;chr2;chr2;chr2;chr2;chr2;chr2;chr2;chr2;chr2;chr2;chr2;chr2;chr2;chr2;chr2;chr2	32621758;32625437;32625438;32628390;32628451;32628451;32628451;32629504;32629521;32629849;32629849;32629849;32629849;32629849;32630235;32630235;32630235;32630235;32630235;32630250;32631076;32631076;32631076;32631076;32631076;32631076;32633294;32633294;32633294;32633294;32633641;32633641;32633641	32621877;32625538;32625538;32628488;32628488;32628488;32628488;32629616;32629884;32629884;32629884;32629884;32629884;32629884;32630398;32630398;32630398;32630398;32630398;32630398;32631192;32631192;32631172;32631135;32631192;32631192;32633485;32633400;32633485;32633485;32635052;32635054;32635058	+;+;+;+;+;+;+;+;+;+;+;+;+;+;+;+;+;+;+;+;+;+;+;+;+;+;+;+;+;+;+;+;+	2593	264	360	332	328	350	201	279.279	311.885	315.28	310.455	348.631	255.412	107.705	120.279	121.589	119.728	134.451	98.5008	8.24549	0.0127632	0.92136	0.972621	13037
ENSMUSG00000026797	Stxbp1	chr2;chr2;chr2;chr2;chr2;chr2;chr2;chr2;chr2;chr2;chr2;chr2;chr2;chr2;chr2;chr2;chr2;chr2;chr2;chr2;chr2;chr2;chr2;chr2;chr2;chr2;chr2;chr2;chr2;chr2;chr2;chr2;chr2;chr2;chr2;chr2;chr2;chr2;chr2;chr2;chr2;chr2;chr2;chr2;chr2;chr2;chr2;chr2;chr2;chr2;chr2;chr2;chr2;chr2;chr2;chr2;chr2;chr2;chr2;chr2	32787602;32787607;32787961;32794588;32796016;32796016;32796016;32798105;32798105;32798105;32800580;32800580;32800580;32801820;32801820;32801820;32802754;32802754;32802754;32806069;32806069;32806069;32806721;32806721;32806721;32808002;32808002;32808002;32809101;32809101;32809101;32811105;32811105;32811105;32812021;32812021;32812021;32814879;32814879;32814879;32816514;32816897;32817286;32817286;328…	32789637;32789637;32789637;32794713;32796170;32796170;32796170;32798190;32798190;32798190;32800681;32800681;32800681;32801929;32801929;32801929;32802892;32802892;32802892;32806149;32806149;32806149;32806786;32806786;32806786;32808062;32808062;32808062;32809208;32809208;32809208;32811235;32811235;32811235;32812105;32812105;32812105;32815027;32815027;32815027;32817596;32817190;32817389;32817389;328…	-;-;-;-;-;-;-;-;-;-;-;-;-;-;-;-;-;-;-;-;-;-;-;-;-;-;-;-;-;-;-;-;-;-;-;-;-;-;-;-;-;-;-;-;-;-;-;-;-;-;-;-;-;-;-;-;-;-;-;-	4997	966	1043	1039	1107	979	855	1021.91	903.599	986.676	1047.79	975.17	1086.46	204.504	180.828	197.454	209.683	195.151	217.422	9.97019	0.094542	0.304496	0.554262	7561
ENSMUSG00000038860	Garnl3	chr2;chr2;chr2;chr2;chr2;chr2;chr2;chr2;chr2;chr2;chr2;chr2;chr2;chr2;chr2;chr2;chr2;chr2;chr2;chr2;chr2;chr2;chr2;chr2;chr2;chr2;chr2;chr2;chr2;chr2;chr2;chr2;chr2;chr2;chr2;chr2;chr2;chr2;chr2;chr2;chr2;chr2;chr2;chr2;chr2;chr2;chr2;chr2;chr2;chr2;chr2;chr2;chr2;chr2;chr2;chr2;chr2;chr2;chr2;chr2;chr2;chr2;chr2;chr2;chr2;chr2;chr2;chr2;chr2;chr2;chr2;chr2;chr2;chr2;chr2;chr2;chr2;chr2;chr2;chr2…	32986224;32986374;32986374;32989506;32989506;32989506;32990564;32990564;32990564;32992123;32992123;32992123;32995047;32995047;32995047;32997656;32997656;32997656;33002779;33002779;33002779;33003784;33003784;33003784;33004632;33005049;33005049;33005049;33006798;33006798;33006798;33006798;33007249;33007249;33007249;33008928;33009229;33011400;33011400;33011400;33015186;33015186;33015186;33015186;330…	32986830;32986830;32986830;32989632;32989632;32989632;32990779;32990779;32990779;32992261;32992261;32992261;32995165;32995165;32995165;32997763;32997763;32997763;33002845;33002845;33002845;33003942;33003942;33003942;33005227;33005227;33005227;33005227;33008328;33006914;33006914;33006914;33007347;33007347;33007347;33009055;33011511;33011511;33011511;33011511;33015260;33015260;33015260;33015260;330…	-;-;-;-;-;-;-;-;-;-;-;-;-;-;-;-;-;-;-;-;-;-;-;-;-;-;-;-;-;-;-;-;-;-;-;-;-;-;-;-;-;-;-;-;-;-;-;-;-;-;-;-;-;-;-;-;-;-;-;-;-;-;-;-;-;-;-;-;-;-;-;-;-;-;-;-;-;-;-;-;-;-;-;-;-;-;-;-;-;-;-;-;-;-;-;-;-;-;-;-;-;-;-;-;-;-;-;-;-;-;-;-;-;-;-;-;-;-;-;-;-;-;-;-;-;-;-;-	12352	733	896	767	859	806	661	775.421	776.246	728.374	813.052	802.847	839.938	62.777	62.8438	58.9681	65.8235	64.9973	68.0002	9.62346	0.107155	0.241416	0.487043	6822
ENSMUSG00000026878	Rab14	chr2;chr2;chr2;chr2;chr2;chr2;chr2;chr2;chr2;chr2;chr2;chr2;chr2;chr2;chr2;chr2;chr2;chr2;chr2;chr2;chr2;chr2;chr2;chr2;chr2;chr2;chr2;chr2;chr2;chr2;chr2;chr2;chr2;chr2;chr2;chr2;chr2;chr2;chr2;chr2;chr2;chr2;chr2;chr2;chr2;chr2;chr2;chr2;chr2;chr2;chr2;chr2;chr2	35180205;35180205;35182129;35182163;35182401;35183190;35183393;35183393;35183393;35183393;35183603;35183744;35183744;35183744;35183744;35183744;35186285;35186674;35186674;35186674;35186674;35186674;35187706;35189900;35189900;35189900;35189900;35189900;35189900;35189900;35191512;35191512;35191512;35191512;35191512;35191537;35191979;35192621;35192621;35192621;35192621;35192621;35192621;35192621;351…	35183831;35182447;35182447;35182447;35182568;35183423;35183423;35183423;35183423;35183423;35183831;35183831;35184148;35183831;35184050;35183831;35186740;35186740;35186740;35186740;35186740;35186740;35191422;35190077;35190077;35190077;35189960;35190077;35190077;35190077;35191565;35191565;35191565;35191565;35191565;35191565;35192196;35192679;35192679;35192679;35192663;35192679;35192679;35192679;352…	-;-;-;-;-;-;-;-;-;-;-;-;-;-;-;-;-;-;-;-;-;-;-;-;-;-;-;-;-;-;-;-;-;-;-;-;-;-;-;-;-;-;-;-;-;-;-;-;-;-;-;-;-	13589	3632	4510	4381	4583	4400	3416	3842.2	3907.22	4160.37	4337.85	4382.79	4340.74	282.743	287.528	306.157	319.218	322.524	319.43	12.0215	0.133159	0.121578	0.319999	5229
ENSMUSG00000026885	Ttll11	chr2;chr2;chr2;chr2;chr2;chr2;chr2;chr2;chr2;chr2;chr2;chr2;chr2;chr2;chr2;chr2;chr2;chr2;chr2;chr2;chr2;chr2;chr2;chr2;chr2;chr2;chr2;chr2;chr2;chr2;chr2;chr2;chr2;chr2;chr2;chr2;chr2;chr2;chr2;chr2;chr2;chr2;chr2;chr2;chr2;chr2;chr2;chr2;chr2;chr2;chr2;chr2;chr2	35751241;35751241;35751662;35751947;35784085;35784089;35784089;35784089;35784089;35795357;35795357;35795357;35795357;35795357;35817723;35881902;35889265;35889265;35889265;35889265;35889286;35890272;35890272;35890272;35890272;35890272;35902351;35902570;35902570;35902570;35902570;35902570;35902646;35902666;35940674;35940674;35940674;35940674;35940674;35940674;35944863;35944863;35944863;35944863;359…	35752492;35752492;35752492;35752492;35784195;35784195;35784195;35784195;35784195;35795602;35795602;35795602;35795602;35795602;35817821;35882002;35889370;35889380;35889380;35889380;35889380;35890367;35890367;35890367;35890367;35890367;35903145;35903145;35903145;35903145;35903145;35903145;35903145;35903145;35940807;35940807;35940807;35940806;35940807;35940807;35944959;35944959;35944959;35944947;359…	-;-;-;-;-;-;-;-;-;-;-;-;-;-;-;-;-;-;-;-;-;-;-;-;-;-;-;-;-;-;-;-;-;-;-;-;-;-;-;-;-;-;-;-;-;-;-;-;-;-;-;-;-	4024	65	93	90	87	87	52	68.7618	80.5702	85.4676	82.3464	86.6596	66.0769	17.0879	20.0224	21.2395	20.4638	21.5357	16.4207	6.29119	0.00173949	1	1	13607.5
ENSMUSG00000026895	Ndufa8	chr2;chr2;chr2;chr2	36036326;36039712;36044350;36049192	36036641;36039877;36044513;36049406	-;-;-;-	861	824	930	860	830	796	521	871.688	805.702	816.69	785.603	792.886	662.039	1012.41	935.775	948.537	912.431	920.889	768.919	9.62199	-0.154669	0.130893	0.334648	5382
ENSMUSG00000026890	Lhx6	chr2;chr2;chr2;chr2;chr2;chr2;chr2;chr2;chr2;chr2;chr2;chr2;chr2;chr2;chr2;chr2;chr2;chr2;chr2;chr2;chr2;chr2;chr2;chr2;chr2;chr2;chr2;chr2;chr2;chr2;chr2;chr2;chr2;chr2;chr2;chr2;chr2;chr2;chr2;chr2;chr2;chr2;chr2;chr2;chr2;chr2;chr2;chr2;chr2;chr2;chr2;chr2;chr2;chr2;chr2;chr2;chr2;chr2;chr2;chr2;chr2;chr2;chr2;chr2;chr2;chr2;chr2;chr2	36081953;36081953;36081953;36081953;36081954;36083684;36083687;36087368;36087368;36087368;36090962;36090962;36090962;36090962;36090962;36090962;36090962;36091320;36091320;36091320;36091320;36091320;36091320;36091320;36091606;36091606;36091606;36091606;36091606;36091606;36091606;36094213;36094213;36094213;36094213;36094213;36094213;36094213;36094225;36101323;36102858;36102858;36102858;36102858;361…	36084075;36084075;36084075;36084075;36084075;36084075;36084075;36087471;36087471;36087471;36091136;36091136;36091136;36091136;36091136;36091136;36091136;36091415;36091415;36091415;36091415;36091415;36091415;36091415;36091706;36091706;36091706;36091706;36091706;36091706;36091706;36094433;36094433;36094273;36094433;36094433;36094433;36094433;36094433;36102364;36102979;36102979;36102979;36102979;361…	-;-;-;-;-;-;-;-;-;-;-;-;-;-;-;-;-;-;-;-;-;-;-;-;-;-;-;-;-;-;-;-;-;-;-;-;-;-;-;-;-;-;-;-;-;-;-;-;-;-;-;-;-;-;-;-;-;-;-;-;-;-;-;-;-;-;-;-	4805	0	0	0	0	0	0	0	0	0	0	0	0	0	0	0	0	0	0	0	0	#N/A	#N/A	#N/A
ENSMUSG00000066798	Zbtb6	chr2;chr2;chr2;chr2;chr2	37425500;37425503;37430809;37430809;37442687	37429923;37429923;37430979;37430919;37443171	-;-;-;-;-	5080	479	755	657	621	660	463	506.721	654.091	623.913	587.783	657.418	588.338	99.7483	128.758	122.818	115.705	129.413	115.815	9.23599	0.0389279	0.74666	0.883449	11632
ENSMUSG00000035437	Rabgap1	chr2;chr2;chr2;chr2;chr2;chr2;chr2;chr2;chr2;chr2;chr2;chr2;chr2;chr2;chr2;chr2;chr2;chr2;chr2;chr2;chr2;chr2;chr2;chr2;chr2;chr2;chr2;chr2;chr2;chr2;chr2;chr2;chr2;chr2;chr2;chr2;chr2;chr2;chr2;chr2;chr2;chr2;chr2;chr2;chr2;chr2;chr2;chr2;chr2;chr2;chr2;chr2;chr2;chr2;chr2;chr2;chr2;chr2;chr2;chr2;chr2;chr2;chr2;chr2;chr2;chr2;chr2;chr2;chr2;chr2;chr2;chr2;chr2;chr2;chr2;chr2;chr2;chr2;chr2;chr2…	37443279;37443285;37443296;37451636;37452245;37452245;37452267;37469377;37469377;37469377;37469377;37469516;37469516;37472295;37472295;37472295;37472295;37472295;37472295;37473579;37473579;37473579;37473579;37473579;37473579;37475292;37475292;37475292;37475292;37475292;37475292;37483728;37483728;37483728;37483728;37483728;37487066;37487066;37487066;37487066;37487066;37487512;37487512;37487512;374…	37443456;37443456;37443456;37453788;37452301;37452301;37452301;37469576;37469576;37469576;37469576;37469576;37469576;37472514;37472514;37472514;37472514;37472514;37472514;37473783;37473783;37473783;37473783;37473783;37473783;37475466;37475363;37475466;37475466;37475466;37475466;37483885;37483885;37483885;37483885;37483885;37487176;37487176;37487176;37487176;37487176;37487578;37487578;37488166;374…	+;+;+;+;+;+;+;+;+;+;+;+;+;+;+;+;+;+;+;+;+;+;+;+;+;+;+;+;+;+;+;+;+;+;+;+;+;+;+;+;+;+;+;+;+;+;+;+;+;+;+;+;+;+;+;+;+;+;+;+;+;+;+;+;+;+;+;+;+;+;+;+;+;+;+;+;+;+;+;+;+;+;+;+;+;+;+;+;+;+;+;+;+;+;+;+;+;+;+;+;+;+;+;+;+;+;+;+;+;+;+;+;+;+;+	12615	2449	3342	3012	3324	3161	2314	2590.73	2895.33	2860.31	3146.2	3148.63	2940.42	205.369	229.515	226.739	249.401	249.594	233.089	11.515	0.146001	0.104158	0.29007	4942
ENSMUSG00000053164	Gpr21	chr2;chr2;chr2;chr2	37516332;37516626;37517059;37517059	37516445;37516699;37520603;37517171	+;+;+;+	3733	27	18	22	26	22	32	28.5626	15.5942	20.8921	24.6093	21.9139	40.6627	7.65137	4.1774	5.59659	6.59235	5.87033	10.8928	4.64977	0.42257	0.243374	0.489598	6841
ENSMUSG00000049252	Lrp1b	chr2;chr2;chr2;chr2;chr2;chr2;chr2;chr2;chr2;chr2;chr2;chr2;chr2;chr2;chr2;chr2;chr2;chr2;chr2;chr2;chr2;chr2;chr2;chr2;chr2;chr2;chr2;chr2;chr2;chr2;chr2;chr2;chr2;chr2;chr2;chr2;chr2;chr2;chr2;chr2;chr2;chr2;chr2;chr2;chr2;chr2;chr2;chr2;chr2;chr2;chr2;chr2;chr2;chr2;chr2;chr2;chr2;chr2;chr2;chr2;chr2;chr2;chr2;chr2;chr2;chr2;chr2;chr2;chr2;chr2;chr2;chr2;chr2;chr2;chr2;chr2;chr2;chr2;chr2;chr2…	40595246;40595248;40595534;40595534;40598413;40600254;40600254;40600254;40600254;40600284;40601505;40601505;40601505;40601505;40601505;40611432;40611432;40611432;40611432;40611432;40615096;40627317;40628638;40629607;40629607;40629607;40637706;40637706;40637706;40647087;40647087;40647087;40657364;40657364;40657364;40661451;40661451;40663616;40663616;40665073;40665073;40677491;40677491;40677516;406…	40597074;40597074;40597074;40597074;40598511;40600398;40600398;40600398;40600398;40600398;40601595;40601595;40601595;40601595;40601595;40611508;40611508;40611508;40611508;40611508;40615251;40627336;40628751;40629711;40629711;40629711;40637880;40637880;40637880;40647248;40647248;40647248;40657388;40657528;40657528;40661576;40661576;40663789;40663789;40665189;40665189;40677597;40677597;40677597;406…	-;-;-;-;-;-;-;-;-;-;-;-;-;-;-;-;-;-;-;-;-;-;-;-;-;-;-;-;-;-;-;-;-;-;-;-;-;-;-;-;-;-;-;-;-;-;-;-;-;-;-;-;-;-;-;-;-;-;-;-;-;-;-;-;-;-;-;-;-;-;-;-;-;-;-;-;-;-;-;-;-;-;-;-;-;-;-;-;-;-;-;-;-;-;-;-;-;-;-;-;-;-;-;-;-;-;-;-;-;-;-;-;-;-;-;-;-;-;-;-;-;-;-;-;-;-;-;-	23774	74	84	92	350	275	163	78.2826	72.7731	87.3668	331.278	273.924	207.126	3.29278	3.06104	3.67489	13.9345	11.522	8.71227	7.19669	1.76854	3.97671e-18	1.21626e-15	45
ENSMUSG00000049744	Arhgap15	chr2;chr2;chr2;chr2;chr2;chr2;chr2;chr2;chr2;chr2;chr2;chr2;chr2;chr2;chr2;chr2;chr2;chr2;chr2;chr2;chr2;chr2;chr2;chr2;chr2;chr2;chr2;chr2;chr2;chr2;chr2;chr2;chr2;chr2;chr2;chr2;chr2;chr2;chr2;chr2;chr2;chr2;chr2;chr2;chr2;chr2;chr2;chr2;chr2;chr2;chr2;chr2;chr2	43748824;43748834;43748869;43748870;43780617;43780617;43780617;43780617;43828695;43828695;43828695;43828695;43844750;43844750;43844750;43844750;43845755;43856806;43856806;43856806;43856806;43890428;43890428;43890428;43890428;44063762;44063762;44063762;44064984;44064984;44064984;44065041;44116594;44116594;44116594;44116594;44142250;44142250;44142250;44142250;44176371;44176371;44176371;44243105;442…	43748899;43748899;43748899;43748899;43780794;43780794;43780794;43780794;43828763;43828763;43828763;43828763;43844811;43844811;43844811;43844811;43845832;43856893;43856893;43856893;43856893;43890517;43894708;43890517;43890517;44063860;44063860;44063860;44065107;44065107;44065107;44065107;44116716;44116716;44116716;44116716;44142456;44142348;44142348;44142348;44176448;44176448;44176448;44243239;442…	+;+;+;+;+;+;+;+;+;+;+;+;+;+;+;+;+;+;+;+;+;+;+;+;+;+;+;+;+;+;+;+;+;+;+;+;+;+;+;+;+;+;+;+;+;+;+;+;+;+;+;+;+	8818	0	0	0	0	0	0	0	0	0	0	0	0	0	0	0	0	0	0	0	0	#N/A	#N/A	#N/A
ENSMUSG00000026765	Lypd6b	chr2;chr2;chr2;chr2;chr2;chr2;chr2;chr2;chr2;chr2;chr2;chr2;chr2;chr2;chr2;chr2;chr2;chr2;chr2;chr2;chr2	49787688;49787731;49840088;49840090;49860701;49860701;49863811;49863811;49863811;49903376;49920306;49930925;49930925;49930925;49934762;49937853;49942445;49942445;49943522;49946080;49947420	49787773;49787773;49840143;49840143;49860789;49860789;49863906;49863906;49863906;49903452;49920386;49930984;49930984;49930984;49934827;49938033;49942537;49942596;49943620;49946210;49948849	+;+;+;+;+;+;+;+;+;+;+;+;+;+;+;+;+;+;+;+;+	2604	18	21	23	13	20	12	19.0417	18.1933	21.8417	12.3046	19.9218	15.2485	7.31249	6.98666	8.38775	4.72528	7.65044	5.8558	4.14184	-0.315425	0.395001	0.641657	8472
ENSMUSG00000004872	Pax3	chr1;chr1;chr1;chr1;chr1;chr1;chr1;chr1;chr1;chr1;chr1;chr1;chr1;chr1;chr1;chr1;chr1;chr1;chr1;chr1;chr1;chr1	78101267;78101270;78103328;78121578;78121578;78122591;78122591;78132228;78132228;78183456;78192442;78192442;78192442;78193740;78193740;78193740;78195251;78195251;78195251;78196665;78196665;78196665	78102835;78103574;78103574;78121792;78121792;78122756;78122756;78132433;78132433;78185776;78192576;78192576;78192576;78193869;78193869;78193869;78195486;78195486;78195486;78197113;78197134;78196838	-;-;-;-;-;-;-;-;-;-;-;-;-;-;-;-;-;-;-;-;-;-	6187	0	0	0	0	0	0	0	0	0	0	0	0	0	0	0	0	0	0	0	0	#N/A	#N/A	#N/A
ENSMUSG00000017412	Cacnb4	chr2;chr2;chr2;chr2;chr2;chr2;chr2;chr2;chr2;chr2;chr2;chr2;chr2;chr2;chr2;chr2;chr2;chr2;chr2;chr2;chr2;chr2;chr2;chr2;chr2;chr2;chr2;chr2;chr2;chr2;chr2;chr2;chr2;chr2;chr2;chr2;chr2;chr2;chr2;chr2;chr2;chr2;chr2;chr2;chr2;chr2;chr2;chr2;chr2;chr2;chr2;chr2;chr2;chr2;chr2;chr2;chr2;chr2;chr2	52428320;52428325;52428325;52428325;52436886;52436886;52436886;52436886;52449950;52449950;52449950;52449950;52451869;52451869;52451869;52451869;52455600;52455600;52455600;52455600;52464610;52464610;52464610;52464610;52465598;52465598;52465598;52465598;52465894;52465894;52465894;52467144;52467244;52467244;52467244;52467244;52469477;52469477;52469477;52469477;52474863;52474863;52474863;52474863;524…	52434749;52434749;52434749;52434749;52437071;52437071;52437071;52437071;52450045;52450045;52450045;52450045;52452020;52452020;52452020;52452020;52455709;52455709;52455709;52455709;52464668;52464668;52464668;52464668;52465678;52465678;52465678;52465678;52465913;52465913;52465913;52467163;52467320;52467320;52467320;52467320;52469607;52469607;52469607;52469607;52474985;52474985;52474985;52474985;524…	-;-;-;-;-;-;-;-;-;-;-;-;-;-;-;-;-;-;-;-;-;-;-;-;-;-;-;-;-;-;-;-;-;-;-;-;-;-;-;-;-;-;-;-;-;-;-;-;-;-;-;-;-;-;-;-;-;-;-	8963	45	48	51	77	70	78	47.6043	41.5846	48.4316	72.8813	69.7261	99.1153	5.3112	4.63959	5.40351	8.13135	7.77933	11.0583	5.92592	0.812657	0.000708271	0.00746396	1306
ENSMUSG00000026245	Farsb	chr1;chr1;chr1;chr1;chr1;chr1;chr1;chr1;chr1;chr1;chr1;chr1;chr1;chr1;chr1;chr1;chr1;chr1;chr1;chr1;chr1;chr1;chr1;chr1;chr1;chr1;chr1;chr1;chr1;chr1;chr1;chr1;chr1;chr1;chr1;chr1;chr1;chr1;chr1;chr1;chr1;chr1;chr1;chr1;chr1;chr1;chr1;chr1;chr1;chr1;chr1;chr1;chr1;chr1;chr1;chr1;chr1;chr1;chr1;chr1;chr1;chr1;chr1;chr1;chr1;chr1;chr1;chr1;chr1;chr1;chr1;chr1;chr1;chr1;chr1;chr1;chr1;chr1;chr1;chr1	78417975;78425068;78425085;78425193;78443635;78443635;78443635;78454754;78454754;78454754;78458565;78458565;78458565;78462306;78462306;78462306;78462835;78462835;78462835;78462996;78463272;78463272;78463272;78463272;78466967;78466967;78466967;78466967;78467971;78467971;78467971;78467971;78469252;78469252;78469252;78469252;78471083;78471083;78471083;78471083;78471186;78472484;78472484;78472484;784…	78418222;78425345;78425345;78425345;78443790;78443790;78443790;78454871;78454871;78454871;78458657;78458657;78458657;78462386;78462386;78462386;78463042;78463042;78463042;78463042;78463333;78463333;78463333;78463333;78467018;78467018;78467018;78467018;78468032;78468032;78468032;78468032;78469322;78469322;78469322;78469322;78471191;78471191;78471191;78471191;78471191;78472634;78472634;78472634;784…	-;-;-;-;-;-;-;-;-;-;-;-;-;-;-;-;-;-;-;-;-;-;-;-;-;-;-;-;-;-;-;-;-;-;-;-;-;-;-;-;-;-;-;-;-;-;-;-;-;-;-;-;-;-;-;-;-;-;-;-;-;-;-;-;-;-;-;-;-;-;-;-;-;-;-;-;-;-;-;-	2620	1024	1350	1055	1053	1117	718	1083.26	1169.57	1001.87	996.675	1112.63	912.369	413.459	446.4	382.393	380.41	424.668	348.232	10.0298	-0.107177	0.291241	0.541119	7407
ENSMUSG00000090486	BC035947	chr1;chr1;chr1;chr1;chr1	78497026;78497029;78500179;78501074;78511856	78499785;78499785;78500333;78501165;78512158	-;-;-;-;-	3310	0	0	0	0	0	0	0	0	0	0	0	0	0	0	0	0	0	0	0	0	#N/A	#N/A	#N/A
ENSMUSG00000012187	Mogat1	chr1;chr1;chr1;chr1;chr1;chr1;chr1;chr1;chr1;chr1;chr1;chr1;chr1;chr1;chr1;chr1;chr1;chr1;chr1;chr1;chr1;chr1;chr1;chr1;chr1;chr1;chr1	78510991;78511160;78511169;78511812;78511867;78511868;78511868;78522685;78522685;78522685;78522685;78522690;78523574;78523574;78523574;78523574;78527570;78527570;78527570;78527570;78529053;78529053;78529053;78537628;78537944;78537944;78537944	78511088;78511221;78511221;78512055;78512055;78512055;78512055;78522837;78522863;78522863;78522863;78522863;78523778;78523778;78523778;78523778;78527744;78527744;78527744;78527695;78529252;78529252;78529235;78537792;78538173;78538173;78538171	+;+;+;+;+;+;+;+;+;+;+;+;+;+;+;+;+;+;+;+;+;+;+;+;+;+;+	1558	0	0	0	0	0	0	0	0	0	0	0	0	0	0	0	0	0	0	0	0	#N/A	#N/A	#N/A
ENSMUSG00000026826	Nr4a2	chr2;chr2;chr2;chr2;chr2;chr2;chr2;chr2;chr2;chr2;chr2;chr2;chr2;chr2;chr2;chr2;chr2;chr2;chr2;chr2;chr2;chr2;chr2;chr2;chr2;chr2;chr2;chr2;chr2;chr2;chr2;chr2;chr2;chr2;chr2;chr2	57106830;57106830;57106830;57107499;57108561;57108561;57108561;57108561;57109063;57109063;57109063;57109063;57110114;57110114;57110114;57110114;57110637;57110637;57110637;57110637;57111576;57111576;57111576;57111576;57112003;57112951;57112951;57112951;57112951;57112951;57112990;57114275;57114718;57114718;57123829;57123829	57108412;57108412;57108412;57108412;57108739;57108618;57108739;57108739;57109265;57109265;57109265;57109265;57110277;57110277;57110277;57110277;57110766;57110766;57110766;57110766;57112263;57112263;57112441;57112441;57112441;57113289;57113072;57113072;57113072;57113072;57113072;57114373;57115038;57115038;57124003;57124003	-;-;-;-;-;-;-;-;-;-;-;-;-;-;-;-;-;-;-;-;-;-;-;-;-;-;-;-;-;-;-;-;-;-;-;-	4059	143	161	167	136	115	126	151.276	139.482	158.59	128.725	114.55	160.109	37.2693	34.3636	39.0712	31.7136	28.2213	39.4455	7.14889	-0.155675	0.394485	0.641003	8470
ENSMUSG00000026834	Acvr1c	chr2;chr2;chr2;chr2;chr2;chr2;chr2;chr2;chr2;chr2;chr2;chr2;chr2;chr2;chr2;chr2;chr2;chr2;chr2;chr2;chr2;chr2;chr2;chr2;chr2;chr2;chr2;chr2;chr2;chr2;chr2;chr2;chr2;chr2;chr2;chr2	58267453;58271822;58274735;58274735;58280239;58280239;58280239;58280239;58281597;58281597;58281597;58281597;58283389;58283389;58283389;58283389;58284832;58284832;58284832;58284832;58287681;58287681;58287681;58295926;58296135;58315793;58315793;58315793;58315793;58315793;58324093;58324784;58324784;58357608;58357608;58357608	58275043;58275043;58275043;58275043;58280369;58280369;58280369;58280369;58281721;58281721;58281721;58281721;58283545;58283545;58283545;58283545;58284999;58284999;58284999;58284999;58287911;58287911;58287911;58296165;58296165;58316023;58316023;58316023;58316023;58316023;58324198;58324807;58324807;58357752;58357752;58357895	-;-;-;-;-;-;-;-;-;-;-;-;-;-;-;-;-;-;-;-;-;-;-;-;-;-;-;-;-;-;-;-;-;-;-;-	9292	0	0	0	0	0	0	0	0	0	0	0	0	0	0	0	0	0	0	0	0	#N/A	#N/A	#N/A
ENSMUSG00000047330	Kcne4	chr1;chr1;chr1;chr1;chr1	78816758;78816927;78817611;78817611;78818497	78816996;78816996;78817821;78820028;78820028	+;+;+;+;+	2657	14	23	9	9	8	9	14.8102	19.926	8.54676	8.51859	7.9687	11.4364	5.57404	7.49942	3.21669	3.20609	2.99913	4.30424	3.53461	-0.63231	0.187498	0.418442	6167
ENSMUSG00000026836	Acvr1	chr2;chr2;chr2;chr2;chr2;chr2;chr2;chr2;chr2;chr2;chr2;chr2;chr2;chr2;chr2;chr2;chr2;chr2;chr2;chr2;chr2;chr2;chr2;chr2;chr2;chr2;chr2;chr2;chr2;chr2;chr2;chr2;chr2;chr2;chr2;chr2;chr2;chr2;chr2;chr2;chr2;chr2;chr2;chr2;chr2;chr2;chr2;chr2;chr2;chr2;chr2;chr2;chr2;chr2;chr2;chr2;chr2;chr2;chr2;chr2;chr2;chr2	58388644;58439578;58443206;58446434;58446441;58446441;58447149;58448314;58448314;58448314;58448314;58458885;58458885;58458885;58458885;58458885;58462881;58462881;58462881;58462881;58462881;58468514;58468514;58468514;58468514;58468514;58474173;58474173;58474173;58474173;58474173;58477605;58477605;58477605;58477605;58477605;58477758;58479665;58479665;58479665;58479665;58479665;58479665;58500484;585…	58389178;58439710;58443616;58447673;58447673;58447673;58447673;58448444;58448444;58448444;58448444;58459082;58459082;58459082;58459082;58459082;58463156;58463156;58463156;58463156;58463156;58468660;58468660;58468660;58468660;58468660;58474272;58474272;58474272;58474272;58474272;58477816;58477816;58477816;58477816;58477816;58477816;58479928;58479928;58479928;58479928;58479928;58479928;58500557;585…	-;-;-;-;-;-;-;-;-;-;-;-;-;-;-;-;-;-;-;-;-;-;-;-;-;-;-;-;-;-;-;-;-;-;-;-;-;-;-;-;-;-;-;-;-;-;-;-;-;-;-;-;-;-;-;-;-;-;-;-;-;-	4829	524	630	565	551	566	459	554.326	545.798	536.546	521.527	563.786	583.255	114.791	113.025	111.109	107.999	116.75	120.782	9.10551	0.0278466	0.796142	0.910627	12031
ENSMUSG00000026839	Upp2	chr2;chr2;chr2;chr2;chr2;chr2;chr2;chr2;chr2;chr2;chr2;chr2;chr2;chr2;chr2;chr2;chr2;chr2;chr2;chr2;chr2;chr2;chr2;chr2;chr2;chr2;chr2;chr2;chr2;chr2;chr2;chr2;chr2;chr2;chr2;chr2;chr2;chr2;chr2;chr2;chr2;chr2;chr2;chr2;chr2;chr2;chr2;chr2;chr2;chr2;chr2;chr2;chr2;chr2;chr2	58567298;58567318;58567387;58583304;58583676;58616834;58617634;58624593;58632665;58633081;58668078;58754942;58755180;58755212;58755212;58755358;58759783;58761809;58763675;58763675;58763675;58763675;58763675;58765325;58771421;58771421;58771421;58771421;58771421;58771421;58774116;58774116;58774116;58774116;58774116;58774116;58777805;58777805;58777805;58777805;58777805;58777805;58780002;58780002;587…	58567528;58567528;58567528;58583782;58583686;58616899;58617728;58624605;58635281;58633188;58668350;58755422;58755422;58755422;58755422;58755422;58759931;58761862;58763792;58763792;58763792;58763792;58763792;58765358;58771579;58771579;58771579;58771579;58771579;58771579;58774230;58774230;58774230;58774230;58774230;58774230;58778014;58778014;58778014;58778014;58778014;58778014;58780148;58780148;587…	+;+;+;+;+;+;+;+;+;+;+;+;+;+;+;+;+;+;+;+;+;+;+;+;+;+;+;+;+;+;+;+;+;+;+;+;+;+;+;+;+;+;+;+;+;+;+;+;+;+;+;+;+;+;+	7761	29	28	35	16	34	20	30.6783	24.2577	33.2374	15.1442	33.867	25.4142	3.95288	3.12559	4.28262	1.95132	4.36374	3.2746	4.75503	-0.24455	0.5193	0.741557	9637
ENSMUSG00000036641	Ccdc148	chr2;chr2;chr2;chr2;chr2;chr2;chr2;chr2;chr2;chr2;chr2;chr2;chr2;chr2;chr2;chr2;chr2;chr2;chr2;chr2;chr2;chr2;chr2;chr2;chr2;chr2;chr2;chr2;chr2;chr2;chr2;chr2;chr2;chr2;chr2;chr2	58821070;58821697;58823430;58827553;58827553;58829750;58829750;58829750;58906355;58906355;58906355;58921046;58934369;58934369;58980370;58980370;58982869;58982869;59001814;59001814;59002073;59002073;59003323;59003323;59003982;59003982;59009082;59009082;59017516;59017544;59018543;59018543;59158825;59160347;59160347;59160347	58823700;58823700;58827693;58827693;58827693;58829867;58829867;58829867;58906473;58906473;58906473;58921092;58934509;58934509;58980576;58980576;58983007;58983007;59001995;59001995;59002168;59002168;59003471;59003471;59004064;59004064;59009185;59009185;59017637;59017637;59018605;59018605;59160222;59160534;59160683;59160663	-;-;-;-;-;-;-;-;-;-;-;-;-;-;-;-;-;-;-;-;-;-;-;-;-;-;-;-;-;-;-;-;-;-;-;-	9929	36	43	40	38	47	17	38.0834	37.2529	37.9856	35.9674	46.8161	21.602	3.83558	3.75193	3.82572	3.62246	4.71509	2.17565	5.18007	-0.118505	0.718754	0.866679	11413
ENSMUSG00000026970	Rbms1	chr2;chr2;chr2;chr2;chr2;chr2;chr2;chr2;chr2;chr2;chr2;chr2;chr2;chr2;chr2;chr2;chr2;chr2;chr2;chr2;chr2;chr2;chr2;chr2;chr2;chr2;chr2;chr2;chr2;chr2;chr2;chr2;chr2;chr2;chr2;chr2;chr2;chr2;chr2;chr2;chr2;chr2;chr2;chr2;chr2;chr2;chr2;chr2;chr2;chr2;chr2;chr2;chr2;chr2;chr2;chr2;chr2;chr2;chr2;chr2;chr2;chr2;chr2;chr2;chr2;chr2;chr2	60750193;60751953;60752722;60753560;60753730;60753730;60753730;60755416;60755416;60755416;60755416;60755416;60756436;60756436;60756436;60756436;60756436;60758804;60758804;60758804;60758804;60758804;60759759;60759759;60759759;60762053;60762053;60762053;60762053;60762053;60762270;60762270;60762270;60762270;60762270;60763236;60763236;60763236;60763236;60779731;60779731;60779731;60779731;60780807;607…	60752982;60752982;60752982;60753814;60753814;60753814;60753814;60755496;60755496;60755496;60755496;60755496;60756546;60756546;60756546;60756546;60756546;60758854;60758854;60758854;60758854;60758854;60759806;60759806;60759806;60762146;60762146;60762146;60762146;60762146;60762319;60762321;60762319;60762319;60762319;60763342;60763342;60763342;60763342;60779810;60779810;60779810;60779810;60780941;607…	-;-;-;-;-;-;-;-;-;-;-;-;-;-;-;-;-;-;-;-;-;-;-;-;-;-;-;-;-;-;-;-;-;-;-;-;-;-;-;-;-;-;-;-;-;-;-;-;-;-;-;-;-;-;-;-;-;-;-;-;-;-;-;-;-;-;-	5473	39	82	86	148	87	83	41.2571	71.0404	81.669	140.083	86.6596	105.469	7.53829	12.9802	14.9222	25.5954	15.834	19.2708	6.40285	0.776296	0.00517523	0.0359368	1982
ENSMUSG00000026249	Serpine2	chr1;chr1;chr1;chr1;chr1;chr1;chr1;chr1;chr1;chr1;chr1;chr1;chr1;chr1;chr1;chr1;chr1;chr1;chr1;chr1;chr1;chr1;chr1;chr1;chr1	79794197;79796826;79796845;79799468;79799468;79801456;79801456;79802847;79802847;79803035;79810554;79810554;79810554;79815108;79816728;79816728;79816912;79821277;79821277;79821277;79821277;79857507;79858511;79858511;79861077	79795042;79796909;79796909;79799554;79799554;79801556;79801556;79803045;79803045;79803045;79810751;79810751;79810751;79816955;79816955;79816955;79820304;79821557;79821557;79821322;79821557;79858635;79858696;79858696;79861180	-;-;-;-;-;-;-;-;-;-;-;-;-;-;-;-;-;-;-;-;-;-;-;-;-	8287	457	500	574	668	673	627	483.448	433.173	545.093	632.269	670.367	796.734	58.3381	52.2714	65.7769	76.2964	80.8938	96.1427	9.18963	0.522295	1.94674e-05	0.000374722	715
ENSMUSG00000043230	Fam124b	chr1;chr1;chr1;chr1;chr1;chr1	80198706;80200325;80212933;80216142;80217816;80218441	80200548;80200548;80213944;80216389;80218036;80218473	-;-;-;-;-;-	3357	0	0	0	0	0	0	0	0	0	0	0	0	0	0	0	0	0	0	0	0	#N/A	#N/A	#N/A
ENSMUSG00000004364	Cul3	chr1;chr1;chr1;chr1;chr1;chr1;chr1;chr1;chr1;chr1;chr1;chr1;chr1;chr1;chr1;chr1;chr1;chr1;chr1;chr1;chr1;chr1;chr1;chr1;chr1;chr1;chr1;chr1;chr1;chr1;chr1;chr1;chr1;chr1;chr1;chr1;chr1;chr1;chr1;chr1;chr1;chr1;chr1;chr1;chr1;chr1;chr1;chr1;chr1;chr1	80264923;80266823;80266947;80267242;80269210;80269210;80269210;80271524;80271524;80271524;80276414;80276414;80276414;80276414;80277375;80277375;80277375;80277964;80277964;80280833;80280833;80281383;80281383;80282623;80282623;80283676;80283676;80286899;80286899;80287050;80288744;80288744;80288744;80288831;80290082;80290082;80290082;80290082;80304080;80304080;80304080;80304080;80321785;80322859;803…	80267287;80267287;80267287;80267287;80269355;80269355;80269355;80271710;80271710;80271710;80276566;80276548;80276548;80276548;80277441;80277471;80277471;80278088;80278088;80280940;80280940;80281553;80281553;80282799;80282799;80283821;80283821;80287127;80287127;80287127;80288858;80288858;80288858;80288858;80290242;80290242;80290242;80290242;80304193;80304193;80304193;80304193;80321930;80323056;803…	-;-;-;-;-;-;-;-;-;-;-;-;-;-;-;-;-;-;-;-;-;-;-;-;-;-;-;-;-;-;-;-;-;-;-;-;-;-;-;-;-;-;-;-;-;-;-;-;-;-	4873	2627	3256	3182	2953	2749	2348	2779.03	2820.82	3021.75	2795.04	2738.24	2983.62	570.292	578.868	620.101	573.578	561.922	612.277	11.48	-0.0176269	0.841414	0.933752	12402
ENSMUSG00000110100	Gm45261	chr1;chr1;chr1	80449597;80454859;80461211	80449729;80455081;80461448	-;-;-	594	0	0	0	0	0	0	0	0	0	0	0	0	0	0	0	0	0	0	0	0	#N/A	#N/A	#N/A
ENSMUSG00000038608	Dock10	chr1;chr1;chr1;chr1;chr1;chr1;chr1;chr1;chr1;chr1;chr1;chr1;chr1;chr1;chr1;chr1;chr1;chr1;chr1;chr1;chr1;chr1;chr1;chr1;chr1;chr1;chr1;chr1;chr1;chr1;chr1;chr1;chr1;chr1;chr1;chr1;chr1;chr1;chr1;chr1;chr1;chr1;chr1;chr1;chr1;chr1;chr1;chr1;chr1;chr1;chr1;chr1;chr1;chr1;chr1;chr1;chr1;chr1;chr1;chr1;chr1;chr1;chr1;chr1;chr1;chr1;chr1;chr1;chr1;chr1;chr1;chr1;chr1;chr1;chr1;chr1;chr1;chr1;chr1;chr1…	80501073;80501188;80501553;80501641;80501713;80502891;80503919;80505126;80505325;80505325;80505325;80505325;80505325;80505621;80505621;80505621;80505621;80505621;80510277;80510277;80510277;80510277;80510277;80512427;80512427;80512427;80512427;80512427;80515489;80515489;80515489;80515489;80515489;80520498;80522185;80522185;80523716;80523716;80523716;80523716;80523716;80523970;80523970;80523970;805…	80501826;80501826;80501826;80503994;80501826;80506310;80503994;80505198;80505463;80505463;80505463;80505463;80505463;80505721;80505721;80505721;80505721;80505721;80510467;80510467;80510467;80510467;80510467;80512637;80512637;80512637;80512637;80512637;80515635;80515635;80515635;80515635;80515635;80522396;80522190;80522190;80523829;80523829;80523829;80523829;80523829;80524092;80524092;80524092;805…	-;-;-;-;-;-;-;-;-;-;-;-;-;-;-;-;-;-;-;-;-;-;-;-;-;-;-;-;-;-;-;-;-;-;-;-;-;-;-;-;-;-;-;-;-;-;-;-;-;-;-;-;-;-;-;-;-;-;-;-;-;-;-;-;-;-;-;-;-;-;-;-;-;-;-;-;-;-;-;-;-;-;-;-;-;-;-;-;-;-;-;-;-;-;-;-;-;-;-;-;-;-;-;-;-;-;-;-;-;-;-;-;-;-;-;-;-;-;-;-;-;-;-;-;-;-;-;-	18267	116	140	135	196	178	139	122.713	121.288	128.201	185.516	177.304	176.629	6.71776	6.63976	7.01819	10.1558	9.70622	9.66927	7.22268	0.535394	0.000642933	0.00688079	1286
ENSMUSG00000026888	Grb14	chr2;chr2;chr2;chr2;chr2;chr2;chr2;chr2;chr2;chr2;chr2;chr2;chr2;chr2;chr2;chr2;chr2;chr2;chr2;chr2;chr2;chr2;chr2;chr2;chr2;chr2;chr2;chr2;chr2;chr2;chr2;chr2;chr2;chr2;chr2;chr2;chr2;chr2	64912476;64912476;64912476;64912476;64914716;64914716;64914716;64916829;64916829;64916829;64917035;64917035;64917035;64917199;64917199;64917199;64923537;64928723;64929900;64930186;64930189;64933220;64933220;64933220;64936291;64936417;64936417;64938369;64938369;64953562;64953562;64953562;64975557;64975557;65021087;65022460;65022668;65024689	64912853;64912853;64912853;64912875;64914809;64914809;64915019;64916916;64916916;64916916;64917107;64917107;64917107;64917315;64917315;64917240;64923617;64930296;64929995;64930296;64930296;64933357;64934442;64933357;64938490;64936491;64936491;64938490;64938490;64953718;64953718;64953718;64975746;64975769;65021219;65022782;65022748;65024987	-;-;-;-;-;-;-;-;-;-;-;-;-;-;-;-;-;-;-;-;-;-;-;-;-;-;-;-;-;-;-;-;-;-;-;-;-;-	7185	115	207	162	147	135	113	121.655	179.334	153.842	139.137	134.472	143.59	16.9319	24.9595	21.4115	19.3649	18.7156	19.9847	7.18193	-0.124595	0.492145	0.721879	9383
ENSMUSG00000057182	Scn3a	chr2;chr2;chr2;chr2;chr2;chr2;chr2;chr2;chr2;chr2;chr2;chr2;chr2;chr2;chr2;chr2;chr2;chr2;chr2;chr2;chr2;chr2;chr2;chr2;chr2;chr2;chr2;chr2;chr2;chr2;chr2;chr2;chr2;chr2;chr2;chr2;chr2;chr2;chr2;chr2;chr2;chr2;chr2;chr2;chr2;chr2;chr2;chr2;chr2;chr2;chr2;chr2;chr2;chr2;chr2;chr2;chr2;chr2;chr2;chr2	65457118;65458263;65464715;65464715;65466922;65466922;65468067;65468067;65469012;65469012;65469926;65469926;65472279;65472279;65482151;65482151;65483043;65483043;65484346;65484346;65493125;65494923;65494923;65497370;65497370;65497370;65498867;65498867;65506017;65506017;65507147;65507147;65508462;65508462;65514472;65514472;65520823;65520823;65521792;65521792;65524146;65524146;65524604;65524604;655…	65461737;65461737;65464985;65464985;65467026;65467026;65468204;65468204;65469065;65469065;65470198;65470198;65472401;65472401;65482324;65482324;65483197;65483197;65484466;65484466;65495396;65495396;65495396;65498599;65497726;65497726;65499040;65499040;65506255;65506255;65507279;65507279;65508662;65508662;65514762;65514762;65521029;65521029;65521933;65521933;65524209;65524209;65524876;65524876;655…	-;-;-;-;-;-;-;-;-;-;-;-;-;-;-;-;-;-;-;-;-;-;-;-;-;-;-;-;-;-;-;-;-;-;-;-;-;-;-;-;-;-;-;-;-;-;-;-;-;-;-;-;-;-;-;-;-;-;-;-	12459	90	62	118	67	87	106	95.2086	53.7135	112.057	63.4162	86.6596	134.695	7.64175	4.31122	8.9941	5.08999	6.95558	10.8111	6.50576	0.125865	0.710811	0.862734	11336
ENSMUSG00000075318	Scn2a	chr2;chr2;chr2;chr2;chr2;chr2;chr2;chr2;chr2;chr2;chr2;chr2;chr2;chr2;chr2;chr2;chr2;chr2;chr2;chr2;chr2;chr2;chr2;chr2;chr2;chr2;chr2;chr2;chr2;chr2;chr2;chr2;chr2;chr2;chr2;chr2;chr2;chr2;chr2;chr2;chr2;chr2;chr2;chr2;chr2;chr2;chr2;chr2;chr2;chr2;chr2;chr2;chr2;chr2;chr2;chr2;chr2;chr2;chr2;chr2;chr2;chr2;chr2;chr2;chr2;chr2;chr2;chr2;chr2;chr2;chr2;chr2;chr2;chr2;chr2;chr2;chr2;chr2;chr2;chr2…	65620771;65620771;65620811;65668686;65668765;65670445;65670445;65670445;65670445;65670445;65671602;65671602;65671602;65671602;65680998;65680998;65680998;65680998;65681997;65681997;65681997;65681997;65682280;65682503;65682503;65682690;65682690;65683671;65683671;65683671;65683671;65683671;65686784;65686784;65686784;65686784;65688318;65688318;65688318;65688318;65688608;65688608;65688608;65688608;656…	65621015;65621015;65623264;65668814;65668814;65670762;65671797;65670762;65670762;65670762;65671720;65671720;65671720;65671720;65681087;65681087;65681087;65681087;65682125;65682125;65682125;65682125;65682781;65682594;65682594;65682781;65682781;65683866;65683943;65683943;65683943;65683943;65686847;65686847;65686847;65686847;65688459;65688459;65688459;65688459;65688814;65688814;65688814;65688814;656…	+;+;+;+;+;+;+;+;+;+;+;+;+;+;+;+;+;+;+;+;+;+;+;+;+;+;+;+;+;+;+;+;+;+;+;+;+;+;+;+;+;+;+;+;+;+;+;+;+;+;+;+;+;+;+;+;+;+;+;+;+;+;+;+;+;+;+;+;+;+;+;+;+;+;+;+;+;+;+;+;+;+;+;+;+;+;+;+;+;+;+;+;+;+;+;+;+;+;+;+;+;+;+;+	12732	58	97	89	149	156	115	61.3567	84.0356	84.5179	141.03	155.39	146.132	4.81909	6.60034	6.63823	11.0768	12.2047	11.4775	6.73235	0.944774	1.07928e-06	3.11408e-05	477
ENSMUSG00000044647	Csrnp3	chr2;chr2;chr2;chr2;chr2;chr2;chr2;chr2;chr2;chr2;chr2;chr2;chr2;chr2;chr2;chr2;chr2;chr2;chr2;chr2;chr2;chr2;chr2;chr2;chr2;chr2;chr2;chr2;chr2;chr2;chr2;chr2;chr2;chr2;chr2;chr2;chr2;chr2	65845767;65845842;65845845;65845855;65860531;65860531;65860597;65877965;65877965;65877965;65877965;65877965;65930137;65931865;65948949;65948959;65948959;65948959;65948959;65948959;65948959;66002303;66002303;66002303;66002303;66002303;66019440;66019440;66019440;66019440;66019440;66019440;66021971;66021971;66021971;66021971;66021971;66021971	65845884;65845884;65845884;65845884;65860692;65860692;65860692;65878052;65878818;65878052;65878052;65878052;65930390;65932188;65949129;65949129;65949439;65949129;65949129;65949129;65949129;66002562;66002562;66002562;66002562;66002562;66019736;66019736;66019736;66019736;66019736;66019736;66023053;66023946;66023484;66023279;66025606;66031546	+;+;+;+;+;+;+;+;+;+;+;+;+;+;+;+;+;+;+;+;+;+;+;+;+;+;+;+;+;+;+;+;+;+;+;+;+;+	12336	35	47	51	21	33	31	37.0256	40.7183	48.4316	19.8767	32.8709	39.392	3.00142	3.30077	3.92604	1.61128	2.66463	3.19325	5.16756	-0.453539	0.122692	0.321824	5247
ENSMUSG00000067158	Col4a4	chr1;chr1;chr1;chr1;chr1;chr1;chr1;chr1;chr1;chr1;chr1;chr1;chr1;chr1;chr1;chr1;chr1;chr1;chr1;chr1;chr1;chr1;chr1;chr1;chr1;chr1;chr1;chr1;chr1;chr1;chr1;chr1;chr1;chr1;chr1;chr1;chr1;chr1;chr1;chr1;chr1;chr1;chr1;chr1;chr1;chr1;chr1;chr1;chr1;chr1;chr1;chr1;chr1;chr1;chr1	82448423;82453777;82455723;82456779;82462051;82465457;82466488;82469479;82470983;82471189;82472478;82479858;82480482;82484391;82485581;82486483;82487512;82489011;82489700;82491525;82492448;82493493;82495771;82497154;82497828;82498935;82506946;82509168;82518929;82523851;82524987;82525865;82527529;82528452;82528752;82529565;82531358;82531600;82532917;82534595;82535741;82538527;82539031;82539954;825…	82453394;82454063;82455911;82456895;82462176;82465465;82466595;82469634;82471096;82471317;82472549;82479965;82480589;82484465;82485644;82486664;82487616;82489154;82489870;82491686;82492666;82493600;82495839;82497337;82497934;82499007;82507109;82509257;82519093;82523955;82525056;82525918;82527573;82528511;82528805;82529645;82531399;82531635;82532979;82534630;82535809;82539147;82539147;82539998;825…	-;-;-;-;-;-;-;-;-;-;-;-;-;-;-;-;-;-;-;-;-;-;-;-;-;-;-;-;-;-;-;-;-;-;-;-;-;-;-;-;-;-;-;-;-;-;-;-;-;-;-;-;-;-;-	10612	832	1284	1015	1096	1093	736	880.151	1112.39	963.884	1037.37	1088.72	935.242	82.9392	104.824	90.8296	97.7549	102.594	88.1306	9.96983	0.0503103	0.634654	0.817171	10689
ENSMUSG00000079465	Col4a3	chr1;chr1;chr1;chr1;chr1;chr1;chr1;chr1;chr1;chr1;chr1;chr1;chr1;chr1;chr1;chr1;chr1;chr1;chr1;chr1;chr1;chr1;chr1;chr1;chr1;chr1;chr1;chr1;chr1;chr1;chr1;chr1;chr1;chr1;chr1;chr1;chr1;chr1;chr1;chr1;chr1;chr1;chr1;chr1;chr1;chr1;chr1;chr1;chr1;chr1;chr1;chr1;chr1;chr1;chr1;chr1;chr1;chr1;chr1;chr1;chr1;chr1	82586921;82586976;82641439;82641439;82643209;82648578;82649756;82650561;82651254;82652161;82653301;82654954;82655126;82656851;82657146;82660224;82660826;82662202;82662896;82664577;82666521;82666895;82668920;82669672;82670175;82671307;82672597;82673979;82675909;82676666;82678567;82679079;82679549;82680680;82682286;82682703;82689107;82689986;82690521;82693419;82696256;82696680;82697740;82700238;827…	82587431;82587431;82641495;82642853;82643298;82648622;82649800;82650623;82651307;82652187;82653378;82655016;82655161;82656892;82657223;82660286;82660885;82662246;82662949;82664618;82666605;82666930;82669084;82669761;82670270;82671377;82672779;82674147;82676001;82676767;82678664;82679229;82679662;82680847;82682375;82682837;82689205;82690075;82690660;82693545;82696336;82696778;82697787;82700423;827…	+;+;+;+;+;+;+;+;+;+;+;+;+;+;+;+;+;+;+;+;+;+;+;+;+;+;+;+;+;+;+;+;+;+;+;+;+;+;+;+;+;+;+;+;+;+;+;+;+;+;+;+;+;+;+;+;+;+;+;+;+;+	9967	72	132	98	105	87	79	76.1669	114.358	93.0647	99.3835	86.6596	100.386	7.64191	11.4736	9.33728	9.97126	8.69465	10.0718	6.56988	0.0143752	0.980587	1	13472
ENSMUSG00000064329	Scn1a	chr2;chr2;chr2;chr2;chr2;chr2;chr2;chr2;chr2;chr2;chr2;chr2;chr2;chr2;chr2;chr2;chr2;chr2;chr2;chr2;chr2;chr2;chr2;chr2;chr2;chr2;chr2;chr2;chr2;chr2;chr2;chr2;chr2;chr2;chr2;chr2;chr2;chr2;chr2;chr2;chr2;chr2;chr2;chr2;chr2;chr2;chr2;chr2;chr2;chr2;chr2;chr2;chr2;chr2;chr2;chr2;chr2;chr2;chr2;chr2;chr2;chr2;chr2;chr2;chr2;chr2;chr2;chr2;chr2;chr2;chr2;chr2;chr2;chr2;chr2;chr2;chr2;chr2;chr2;chr2…	66270778;66270781;66270782;66270784;66272764;66272885;66272892;66277562;66277562;66277562;66277562;66277562;66280696;66280696;66280696;66280696;66280696;66280696;66285911;66285911;66285911;66285911;66285911;66285911;66287723;66287723;66287723;66287723;66287723;66287723;66288874;66288874;66288874;66288874;66288874;66288874;66293832;66296753;66296753;66296753;66296753;66296753;66296753;66299624;662…	66271410;66274062;66274062;66274062;66274062;66274062;66274062;66277832;66277832;66277832;66277832;66277832;66280800;66280800;66280800;66280800;66280800;66280800;66286048;66286048;66286048;66286048;66286048;66286048;66287776;66287776;66287776;66287776;66287776;66287776;66289155;66289155;66289155;66289155;66289155;66289155;66293895;66296875;66296875;66296875;66296875;66296875;66296875;66299797;662…	-;-;-;-;-;-;-;-;-;-;-;-;-;-;-;-;-;-;-;-;-;-;-;-;-;-;-;-;-;-;-;-;-;-;-;-;-;-;-;-;-;-;-;-;-;-;-;-;-;-;-;-;-;-;-;-;-;-;-;-;-;-;-;-;-;-;-;-;-;-;-;-;-;-;-;-;-;-;-;-;-;-;-;-;-;-;-;-;-;-;-;-;-;-;-;-;-;-;-;-;-;-;-;-;-;-;-;-;-;-;-;-;-;-;-;-;-;-;-;-;-;-;-;-;-;-;-;-	11146	10	15	20	9	12	23	10.5787	12.9952	18.9928	8.51859	11.9531	29.2263	0.949106	1.16591	1.704	0.764273	1.07241	2.62213	3.93842	0.22346	0.724945	0.870361	11463
ENSMUSG00000026149	Tm4sf20	chr1;chr1;chr1;chr1;chr1;chr1;chr1	82756649;82757402;82760168;82763927;82763927;82768235;82768235	82757711;82757711;82760319;82763992;82763992;82768461;82768461	-;-;-;-;-;-;-	1508	0	0	0	0	0	0	0	0	0	0	0	0	0	0	0	0	0	0	0	0	#N/A	#N/A	#N/A
ENSMUSG00000114299	Gm47791	chr1	82770824	82771243	-	420	0	0	0	0	0	0	0	0	0	0	0	0	0	0	0	0	0	0	0	0	#N/A	#N/A	#N/A
ENSMUSG00000075316	Scn9a	chr2;chr2;chr2;chr2;chr2;chr2;chr2;chr2;chr2;chr2;chr2;chr2;chr2;chr2;chr2;chr2;chr2;chr2;chr2;chr2;chr2;chr2;chr2;chr2;chr2;chr2;chr2;chr2;chr2;chr2;chr2;chr2;chr2;chr2;chr2;chr2;chr2;chr2;chr2;chr2;chr2;chr2;chr2;chr2;chr2;chr2;chr2;chr2;chr2;chr2;chr2;chr2;chr2;chr2;chr2;chr2;chr2;chr2;chr2;chr2;chr2;chr2;chr2;chr2;chr2;chr2;chr2;chr2;chr2;chr2;chr2;chr2;chr2;chr2;chr2;chr2;chr2;chr2;chr2;chr2…	66480080;66480080;66482091;66482091;66483117;66487375;66487375;66487375;66487375;66487375;66487982;66487982;66487982;66487982;66487982;66493079;66493079;66493079;66493079;66493079;66493886;66493886;66493886;66493886;66493886;66494609;66494609;66494609;66494609;66494609;66501613;66501613;66501613;66501613;66501613;66504849;66504849;66504849;66504849;66504849;66508520;66508520;66508520;66508520;665…	66484604;66484604;66484604;66484604;66484604;66487645;66487645;66487645;66487645;66487645;66488086;66488086;66488086;66488086;66488086;66493216;66493216;66493216;66493216;66493216;66493939;66493939;66493939;66493939;66493939;66494890;66494890;66494890;66494890;66494890;66501735;66501735;66501735;66501735;66501735;66505022;66505022;66505022;66505022;66505022;66508674;66508674;66508674;66508674;665…	-;-;-;-;-;-;-;-;-;-;-;-;-;-;-;-;-;-;-;-;-;-;-;-;-;-;-;-;-;-;-;-;-;-;-;-;-;-;-;-;-;-;-;-;-;-;-;-;-;-;-;-;-;-;-;-;-;-;-;-;-;-;-;-;-;-;-;-;-;-;-;-;-;-;-;-;-;-;-;-;-;-;-;-;-;-;-;-;-;-;-;-;-;-;-;-;-;-;-;-;-;-;-;-;-;-;-;-;-;-;-;-;-;-;-;-;-;-;-;-;-;-;-;-;-;-;-;-	12772	0	0	0	0	0	0	0	0	0	0	0	0	0	0	0	0	0	0	0	0	#N/A	#N/A	#N/A
ENSMUSG00000113880	A030005L19Rik	chr1	82913325	82914130	+	806	0	0	0	0	0	0	0	0	0	0	0	0	0	0	0	0	0	0	0	0	#N/A	#N/A	#N/A
ENSMUSG00000113973	A030014E15Rik	chr1	82924917	82925712	+	796	0	0	0	0	0	0	0	0	0	0	0	0	0	0	0	0	0	0	0	0	#N/A	#N/A	#N/A
ENSMUSG00000113846	Gm6217	chr1	82930571	82931399	-	829	0	0	0	0	0	0	0	0	0	0	0	0	0	0	0	0	0	0	0	0	#N/A	#N/A	#N/A
ENSMUSG00000113084	A030003K21Rik	chr1	82942559	82943388	-	830	0	0	0	0	0	0	0	0	0	0	0	0	0	0	0	0	0	0	0	0	#N/A	#N/A	#N/A
ENSMUSG00000113925	Gm7544	chr1	82955186	82956013	-	828	0	0	0	0	0	0	0	0	0	0	0	0	0	0	0	0	0	0	0	0	#N/A	#N/A	#N/A
ENSMUSG00000114011	Gm47955	chr1	82960286	82960924	+	639	0	0	0	0	0	0	0	0	0	0	0	0	0	0	0	0	0	0	0	0	#N/A	#N/A	#N/A
ENSMUSG00000113097	Gm47959	chr1	83000548	83001480	+	933	0	0	0	0	0	0	0	0	0	0	0	0	0	0	0	0	0	0	0	0	#N/A	#N/A	#N/A
ENSMUSG00000038496	Slc19a3	chr1;chr1;chr1;chr1;chr1;chr1;chr1;chr1;chr1;chr1;chr1;chr1;chr1;chr1;chr1;chr1;chr1	83012523;83012524;83013800;83014703;83014703;83014703;83019332;83019332;83019332;83020142;83022334;83022334;83026226;83026226;83028013;83038370;83038370	83013989;83013989;83013989;83014844;83014844;83014844;83019524;83019524;83019524;83020232;83023141;83023141;83026380;83026380;83028142;83038431;83038448	-;-;-;-;-;-;-;-;-;-;-;-;-;-;-;-;-	3065	11	11	8	18	19	5	11.6366	9.52981	7.59712	17.0372	18.9257	6.35354	3.79661	3.10924	2.47867	5.55862	6.17477	2.07293	3.53969	0.556975	0.195596	0.428387	6284
ENSMUSG00000100190	Krtap28-10	chr1	83041524	83042480	-	957	0	0	0	0	0	0	0	0	0	0	0	0	0	0	0	0	0	0	0	0	#N/A	#N/A	#N/A
ENSMUSG00000113267	Gm47969	chr1	83044932	83045946	+	1015	0	0	0	0	0	0	0	0	0	0	0	0	0	0	0	0	0	0	0	0	#N/A	#N/A	#N/A
ENSMUSG00000104423	A030005K14Rik	chr1	83058286	83059378	-	1093	0	0	0	0	0	0	0	0	0	0	0	0	0	0	0	0	0	0	0	0	#N/A	#N/A	#N/A
ENSMUSG00000101315	Krtap28-13	chr1	83060930	83061921	+	992	0	0	0	0	0	0	0	0	0	0	0	0	0	0	0	0	0	0	0	0	#N/A	#N/A	#N/A
ENSMUSG00000026166	Ccl20	chr1;chr1;chr1;chr1;chr1;chr1;chr1;chr1;chr1;chr1;chr1	83116766;83116774;83116793;83117796;83117799;83117799;83117999;83117999;83117999;83118696;83118696	83116902;83116902;83116902;83117910;83117910;83117910;83118076;83118076;83119166;83119167;83119167	+;+;+;+;+;+;+;+;+;+;+	1421	0	0	0	0	0	0	0	0	0	0	0	0	0	0	0	0	0	0	0	0	#N/A	#N/A	#N/A
ENSMUSG00000053161	Daw1	chr1;chr1;chr1;chr1;chr1;chr1;chr1;chr1;chr1;chr1;chr1;chr1;chr1;chr1;chr1;chr1;chr1;chr1;chr1;chr1;chr1;chr1;chr1;chr1;chr1;chr1;chr1;chr1;chr1;chr1;chr1;chr1;chr1;chr1;chr1;chr1;chr1;chr1;chr1;chr1;chr1;chr1;chr1;chr1;chr1;chr1;chr1;chr1	83159752;83159762;83159762;83159769;83159781;83179293;83179293;83179293;83179293;83179293;83180345;83180345;83180345;83180365;83182250;83182250;83182250;83182250;83183256;83183256;83183256;83183256;83187906;83187906;83191344;83191344;83192617;83192617;83197221;83197221;83197221;83197221;83198086;83198086;83198086;83198086;83205889;83205889;83205889;83205889;83209206;83209206;83209206;83209206;832…	83159839;83159838;83159838;83159838;83159838;83179365;83179365;83179365;83179824;83179365;83180489;83180489;83180489;83180489;83182308;83182308;83182308;83182308;83183378;83183378;83183378;83183378;83188005;83188005;83191451;83191451;83192723;83192723;83197323;83197323;83197323;83197323;83198200;83198200;83198200;83198200;83205965;83205965;83205965;83205965;83209368;83209368;83209368;83209368;832…	+;+;+;+;+;+;+;+;+;+;+;+;+;+;+;+;+;+;+;+;+;+;+;+;+;+;+;+;+;+;+;+;+;+;+;+;+;+;+;+;+;+;+;+;+;+;+;+	2140	25	35	39	79	41	37	26.4468	30.3221	37.0359	74.7743	40.8396	47.0162	12.3583	14.1692	17.3065	34.9412	19.0839	21.9702	5.36356	0.793859	0.00896519	0.0540938	2281
ENSMUSG00000034780	B3galt1	chr2;chr2;chr2;chr2;chr2;chr2;chr2;chr2;chr2;chr2;chr2	67565871;67748160;67748212;67810719;67877828;67981743;68073449;68104671;68117713;68117713;68117713	67566034;67748263;67748304;67810894;67877892;67981790;68073573;68104723;68120514;68122689;68118150	+;+;+;+;+;+;+;+;+;+;+	5753	182	238	241	236	265	217	192.533	206.19	228.863	223.376	263.963	275.744	33.4665	35.8405	39.7815	38.8278	45.8827	47.9304	7.84972	0.282026	0.0662197	0.217825	4184
ENSMUSG00000042155	Klhl23	chr2;chr2;chr2;chr2;chr2;chr2;chr2;chr2	69821944;69822370;69823787;69823787;69824354;69826053;69828846;69833675	69822059;69822642;69825000;69824323;69825000;69826244;69828998;69836651	+;+;+;+;+;+;+;+	4925	1011	1330	1158	1162	1228	937	1069.51	1152.24	1099.68	1099.84	1223.2	1190.65	217.159	233.957	223.286	223.319	248.365	241.757	10.1532	0.0811826	0.359704	0.60908	8128
ENSMUSG00000070880	Gad1	chr2;chr2;chr2;chr2;chr2;chr2;chr2;chr2;chr2;chr2;chr2;chr2;chr2;chr2;chr2;chr2;chr2;chr2;chr2;chr2;chr2;chr2;chr2;chr2;chr2;chr2;chr2;chr2;chr2;chr2;chr2;chr2;chr2;chr2;chr2;chr2;chr2;chr2;chr2;chr2;chr2;chr2;chr2;chr2;chr2;chr2;chr2;chr2;chr2;chr2;chr2;chr2;chr2;chr2;chr2;chr2;chr2;chr2;chr2;chr2;chr2;chr2;chr2;chr2;chr2;chr2;chr2;chr2;chr2;chr2;chr2	70553072;70562042;70562042;70562163;70562178;70562196;70562899;70563442;70563768;70563768;70563768;70563768;70563768;70563768;70566377;70567186;70567186;70567186;70567186;70567186;70567186;70567186;70567186;70572706;70572706;70572706;70572706;70572706;70572706;70572706;70574069;70574069;70574069;70574069;70574069;70574069;70574069;70579111;70579111;70579111;70579111;70579111;70579111;70584420;705…	70553123;70562332;70562332;70562336;70562332;70562336;70563202;70563910;70563910;70563910;70563910;70563910;70563910;70563910;70566453;70567248;70567248;70567248;70567248;70567248;70567248;70567233;70567248;70572864;70572864;70572864;70572864;70572864;70572864;70572864;70574311;70574311;70574311;70574311;70577130;70574311;70574311;70579201;70579201;70579201;70579201;70579201;70579201;70585121;705…	+;+;+;+;+;+;+;+;+;+;+;+;+;+;+;+;+;+;+;+;+;+;+;+;+;+;+;+;+;+;+;+;+;+;+;+;+;+;+;+;+;+;+;+;+;+;+;+;+;+;+;+;+;+;+;+;+;+;+;+;+;+;+;+;+;+;+;+;+;+;+	7639	16	4	13	16	16	22	16.926	3.46539	12.3453	15.1442	15.9374	27.9556	2.21573	0.453644	1.61609	1.98248	2.08632	3.65959	3.87323	0.850715	0.0745649	0.234302	4379
[truncated: 20,368 more rows]
