# Supplementary material for: Cell cycle arrest determines adult neural stem cell ontogeny by an embryonic Notch-nonoscillatory Hey1 module
Source: Nat Commun. 2021 Nov 12;12:6562. doi: 10.1038/s41467-021-26605-0 (PMC8589987; doi:10.1038/s41467-021-26605-0)
Supplement: Supplementary file 4 — Supplementary Data 2 [file 41467_2021_26605_MOESM4_ESM.xlsx]

## Sheet: Enriched genes used for GSEA
Supplementary Table 2. Enriched genes used for GSEA analysis
qNSCs in SVZ enriched genes (Shah et al., 2018)	aNSCs in SVZ enriched genes (Shah et al., 2018)	Ependymal cells in SVZ enriched genes (Shah et al., 2018)	qNSCs in SVZ enriched genes (Llorens-Bobadilla et al., 2015)	aNSCs in SVZ enriched genes (Llorens-Bobadilla et al., 2015)	TAP cells enriched genes in SVZ (Llorens-Bobadilla et al., 2015)	qNSCs in DG enriched genes (Shin et al., 2015)	aNSCs in SVZ enriched genes (Shin et al., 2015)
Slc7A10	2810417H13Rik	Tm4Sf1	Wsb1	Ccp110	M11472	Cst3	Hmgn2
Cxcl14	Top2A	Tmem212	Dclk1	Bcar1	Rpl17-Ps8	Tspan7	Tmsb4X
Gjb6	Rrm2	Pltp	Gm3764	Nmral1	Gm6133	Slc1A2	Ptma
F3	Cdca8	Mia	Ncan	Clic4	Rpl17	Slc1A3	Tmsb10
Tril	Pbk	Aebp1	Fgfr1	Pdlim1	Rpl24	Ppap2B	Stmn1
Chst1	Cenpm	Ccdc153	Ugp2	Rtkn2	Rps8	Gstm1	Eef1A1
Kcnk1	Hmgb2	1500015O10Rik	Smpdl3A	Trim59	Rps29	Gstm3	H2Afz
Btbd17	Tpx2	Odf3B	Lfng	Anln	Rpl41	Atp1A2	1190002F15Rik
Slco1C1	Smc2	Gm867	Rgs20	Me2	Rplp1	Ttyh1	Rps24
Vegfa	Lockd	Rarres2	Cyp2J9	Chchd4	Gm10073	Aldoc	Rpl32
2900052N01Rik	Hmgn2	1700016K19Rik	Per3	B230219D22Rik	Rpl39	Apoe	Rps19
Phkg1	Cenpa	Dnah12	Gabrg1	Ado	Rps20	Clu	Hmgb2
Car2	Cks1B	Cdhr4	Vcam1	Glod4	Rplp2	Itm2B	Hmgb1
Timp4	Racgap1	Gas6	Slc6A11	Eif4H	Rpl28	Malat1	Rpl15
Msmo1	Spc25	Cfap126	Adhfe1	Hnrnpm	Rps12-Ps3	Naaa	Mki67
Slc4A4	Birc5	1110017D15Rik	Aw047730	Timm50	Rpl3	Ptprz1	Rrm2
Rorb	H2Afz	Dynlrb2	Acsbg1	Fau	Rpl14-Ps1	Ntrk2	Ccnd2
Mertk	Cdca3	Fam183B	Mlc1	Hmgb1	Rpl14	Gja1	Rpl41
Oaf	Mcm5	Ifitm3	Cst3	Gm21596	Gm14586	Fabp7	Cdca8
Lfng	Anp32B	Rsph1	Mmd2	Gm4617	Rps17	Car2	Tuba1B
Grm3	Spc24	Meig1	Slc1A3	Ptma	Polr2M	Pla2G7	Rpl35
Slc6A11	Ube2C	1700012B09Rik	Ppap2B	Gm6625	Rps13-Ps1	Gpm6B	Dctpp1
Ai464131	Cdk1	Fam166B	Sparcl1	Coro1C	Gm11808	Ptn	Larp7
Grin2C	Ccna2	Enkur	F3	Hsp90Ab1	Uba52	Dbi	Snrpg
Dclk1	Sgol1	1700007K13Rik	Slc1A2	Tmsb4X	Rpl35	Qk	Tubb5
Dbx2	Ube2S	Tppp3	Atp1B2	Nucks1	Gm2000	Sparcl1	Tpm4
Eva1A	Gmnn	Tctex1D4	Cldn10	Eif6	Rps23	Hepacam	Myef2
Appl2	Nusap1	Foxj1	Gja1	Cdc42Se2	Rpl15	Cd81	Hist1H2Ao
Ppp1R3G	Prc1	Iqca	S1Pr1	Tsnax	Rps14	Glud1	Sox11
Lcat	Hmgb1	Efcab10	Ntsr2	Hnrnpc	Rpl37A	Scrg1	Uba52
Slitrk2	Hells	1700001C02Rik	Gpr37L1	Gm12696	Rps24	Mlc1	Dut
Slc39A12	Cenpe	Tmem107	Atp1A2	Ubqln1	Rps28	Gpm6A	Rpl37A
Malat1	Cenpf	Hdc	Mfge8	Ap2A2	Rpl13A	Id4	Ybx1
Hes1	2700094K13Rik	St3Gal6	Fgfr3	Stx6	Rps3	Cspg5	Rps11
Tmem176A	Mki67	Acta2	Eno1	Ash2L	Rps3A1	Mt3	Rpl13A
Gm3764	Smc4	Spef2	Slc15A2	Haus2	Rpl23	Sparc	Esco2
Tlcd1	Mcm6	Lrrc51	Tlcd1	Bag1	Rpl23A	Prdx6	Cdk4
Gpc5	Ran	Gsn	Slco1C1	Ptp4A2	Rpl18A	Atp1B2	Rbm3
Eno1	Cenpk	Ascc1	Ramp1	Hdlbp	Rps26	Gnao1	Top2A
Paqr7	Cks2	Cfap161	Ctso	Cct7	Rps18	Prnp	Rps12
Luzp2	H2Afv	Sntn	Entpd2	Immt	Gm26619	S1Pr1	Rpl3
Hsd11B1	Mcm3	Riiad1	Timp3	Polr2D	Rpl35A	Chst2	2810417H13Rik
Nim1K	Ccnb1	Gm10714	Nkain4	Pphln1	Rps15A	Notch2	Rfc4
Vcam1	Ccnb2	Pcp4L1	Bcan	Mrto4	Rps11	Hopx	Nop58
Daam2	Casc5	Clec3B	Slc7A10	Lta4H	Rpl31-Ps8	Luzp2	Alyref
Slc9A3R1	Lmnb1	Dmkn	Sirpa	Stip1	Gm15500	Ckb	Rps5
Il33	Fam64A	Chchd10	Oaf	Dnajc17	Gnb2L1	Timp3	Rps26
Pdgfrb	Gm10282	Anxa2	Naaa	Strap	Naca	Tmem47	Mfap2
Per3	Ckap2L	Calml4	Rgcc	Zfp664	Rps15	Tnc	Rps20
Fam20A	Fbxo5	1700088E04Rik	Ngef	Rbm12	Rps16	Mt1	Lsm5
Fjx1	Dut	Sncg	Ddhd1	Tfg	Rps25	Slco1C1	Tpt1
Agpat5	Ckap2	Atp1A1	Tril	Psmc1	Rpl27A	Prdx6B	Mcm7
Fut9	Rfc4	Spint2	Paqr7	Polr2G	Snrpf	Gabrb1	Pcbp1
Rgcc	Esco2	Fhad1	Fam20A	Srp19	Rps5	Sox9	Cct7
Grina	Cdc20	4933434E20Rik	Prex2	Rpl27-Ps1	Rps9	Ramp1	Rps9
Cpeb4	Dtl	Hist1H4H	Eva1A	Rnps1	Rpl19	Ntsr2	Ranbp1
Pcdh7	Mad2L1	Ccdc33	Gpld1	Tomm70A	Rpl32	Cd63	Nmral1
Entpd2	Mis18Bp1	Cfap54	Gabrb1	Prpf31	Rps19	Syne1	Set
Pcdh10	Tmsb4X	Lbp	Scrg1	Nifk	Eef1A1	Cd9	Wdr89
Pmm1	Ascl1	Fbln7	Pla2G7	Pom121	Rps6	Ahcyl1	Ckap2L
Limch1	Kif20B	Nme5	Tspan7	Pbrm1	Rpl4	Fam213A	Smc2
Nrarp	Tacc3	Crygn	Gpm6A	Golm1	Rpl6	Gpr37L1	Incenp
Slc27A1	Rad51Ap1	Cdhr3	Cyp2D22	Ube2S	Rplp0	Aldoart1	Rplp2-Ps1
Agl	Mcm2	Fam216B	Lsamp	Hsp90Aa1	Rpl13	Gldc	Eef2
Smox	Insm1	Ccdc108	Htra1	Hspa8	Ilf3	Calcrl	Hnrnpa1
Nebl	H2Afx	Capsl	Serpine2	Meaf6	Psip1	Nrcam	Fam64A
Ddhd1	Atad2	Dnah6	Acsl6	2700060E02Rik	Calm2	Cmtm5	Rpl22
Dbp	Hmmr	Pifo	Aqp4	Rnaseh1	Stmn1	Slc39A12	Rps3
Clmn	Kif22	Lrrc23	Acsl3	Usp39	Gm17383	Hspa2	Tubb3
Fermt2	Dek	Wdr63	Slc4A4	Nap1L4	H3F3B	Lama2	E030024N20Rik
Phactr3	Psrc1	Ccdc113	Gpc5	Tars	Hnrnpab	Entpd2	Rpl14
Itih3	Nasp	Vit	Abhd3	Cpsf3L	Actb	Aldoa	Rrm1
Slc6A1	Ttk	Cfap100	Gjb6	Llph	Actg1	Cyp1B1	Rpsa
Scara3	Knstrn	Dnali1	Kcnk1	Nup107	Gm14150	Omg	Spc25
Son	Nme2	Hipk1	Ai464131	Mnat1	Ubb	Acsl6	Hells
Plcd4	Pcna	Ttll3	Cxcl14	Sf3A3	Cyth2	Pla2G16	Ccna2
Tnik	Uhrf1	2410004P03Rik	Slc39A12	Cxxc1	Tdg	Pdcd4	Rps6
Prex1	Clspn	Anxa11	4930402H24Rik	Cep76	Rufy3	Nrxn1	Oaz1
Hacd2	Neil3	Prelp	Malat1	Rmi2	Nudt4	Gstm5	Ckap2
Hopx	Mdk	S100A11	Nr1D1	Cep192	Tceb1	Smpdl3A	Cenpw
Mras	Ptma	Mapk15	Sat1	Haus1	Caprin1	Axl	Pabpc1
Hmgn3	Shcbp1	Cfap44	Scara3	Pola2	Gm28062	Slc6A1	Rplp2
Crot	Melk	Efcab1	Fam213A	Mcm4	Hnrnpu	Fxyd1	Dtymk
Lgi1	Tmpo	Cetn4	S100A1	Chaf1B	Sep-10	Slc4A4	Rplp0
P4Ha1	Sgol2A	Anxa5	Cd63	Cdt1	Pfdn4	Agt	Rpl23
Igfbp2	Cdk4	Kif9	Chchd10	Ung	Dynlt1A	Fut8	Rpl23A
Ank2	Cdca2	Tekt1	Sdc4	Nasp	Gm4987	Grm3	Frmd4B
Bcl2	Hist1H1B	Ucma	Clu	Gins2	Ttc9B	2610017I09Rik	Nfib
Pcdh17	Aurkb	Ctsh	Cyp4F15	Mcm10	Hdac2	Neat1	Coro1C
Slc41A1	Mxd3	Spa17	Prodh	Apitd1	Gm4604	Synj2Bp	Pbk
Slc15A2	Incenp	1700019G24Rik	Tprkb	Cdk2	H1Fx	Kcnj10	Rpl39
Arhgef26	Pmf1	Mlf1	Bhlhe40	Ccne1	Bap1	Mfge8	Erh
Adrbk2	Hnrnpa3	Got1L1	Glud1	Rfc5	Med22	S100A1	Atpif1
Pgp	Ncapd2	Mt-Co1	Tst	Tex30	Bc068157	Cpne8	Hist1H1C
St6Galnac5	Tuba1B	Rsph9	Id3	Exo1	1500012F01Rik	Npas3	Rps16
Smpd2	Aurka	Hspa2	Id2	Atad2	Ythdf2	S100A16	Lig1
Qk	Fam111A	Bphl	Ednrb	Wdhd1	Lsm8	Sowaha	Rps17
Slc48A1	Ppia	Cfap77	Aldh1L1	Rad54L	Abracl	Fam20A	Cenpp
Pmp22	Rangap1	Ccdc146	Lgi4	Dtl	Ezh2	Acsl3	Brd3
Fam181B	Ube2T	Rsph4A	Lxn	Fignl1	Sncaip	Prex2	Rpl31-Ps12
Zfp36L2	Lig1	Cfap45	Slc38A3	Mcm3	Anp32A	Arhgap5	Gins2
Slc1A4	Kif2C	Folr1	Asrgl1	Hells	Dynlt1F	Eps15	Cks1B
Hivep3	Cdk2Ap1	Crip1	Gm2A	Mcm5	Msh2	A630089N07Rik	Slc24A5
Soat1	Cenph	Ccdc180	Ndrg2	Rrm2	Prmt1	Dkk3	Ppia
Klf9	Hat1	Morn5	Gstm1	Uhrf1	Whsc1	Tmod2	Rpl26
Eno1B	Tyms	Wdr66	Aldoc	Mcm2	Ngfrap1	Icosl	Tuba4A
Tcf7L2	Rnaseh2B	Slc2A1	Apoe	Mcm6	Hmgb3	Acot11	Rpl27
Cadm2	Rrm1	Mt-Nd4	Mt1	2700029M09Rik	Lzts1	Nkain4	Hnrnpab
Gnao1	Ncapg	Spag17	Mt3	Hirip3	Tra2B	Lmbrd1	Rps14
Rasa2	Kif23	1700007G11Rik	Ptn	Rpa2	Kansl2	Cd302	Nfix
Rfx4	Rbm3	1700001L19Rik	Slc27A1	Lmnb2	Myef2	Jag1	Rps7
Glmp	Ddx39	Rnase4	Cspg5	Dna2	Rfc3	Lsamp	Rpl19
Frmd4A	Alyref	1700024G13Rik	Ttyh1	Cdca7L	Cdca7	Sdc4	Rpl6
Wasf3	Cdk6	Ppp1R36	Fam107A	Baz1A	Mcm7	Dclk1	Ezh2
Tmed5	Arhgap11A	Ahnak	Itm2C	Chaf1A	Trp53	Cpe	Anp32B
Pxmp2	Anp32E	Ak7	Lrp4	Homer2	Nono	Dtna	2810025M15Rik
Pon2	Hmgn1	Akap14	Srebf1	Sdc1	H2Afy2	Lgr4	Rpl37
St3Gal4	Kifc1	Cfap46	Rnaset2A	Nptx2	Top1	Nwd1	Fkbp3
Aplp1	Fen1	Ppil6	Rnaset2B	Pold1	Smarca4	Btg1	Ier5
Zfyve21	Tipin	Mt-Co3	Pdlim4	Gtpbp4	Ypel1	Sat1	Kif23
Olig1	Cdkn2C	Gm17455	Notch2	Nop56	Btf3L4	Cntnap2	Dtl
Klf15	Timeless	Iqcg	Dtna	Hat1	Fam92A	Scd2	Rnaseh2C
Bmyc	Dbf4	Smim5	Sfxn5	Atad5	Ccm2	Slc14A1	Dynlt1A
Tmed10	Sae1	Calb1	Ntrk2	Skp2	Tgfbr1	Cldn10	Gpd1
Tmbim1	Rad51	Cfap43	Cpe	Cks1B	Ebna1Bp2	Fbxl3	Cenpe
Adk	Rpa2	Mt-Atp6	Prdx6	Nme4	Thoc7	Ctnnd2	Fnbp1L
Sash1	Hmgn5	Crocc	Fxyd1	Nup210	H2Afz	C030018K13Rik	Snhg5
Nupr1	Ndc80	Aig1	Fads2	Lig1	Smarce1	Arglu1	Cenpm
Plxnb1	Hist1H2Ae	Adamts20	Sox9	Ppat	Hnrnpr	Lcat	Snrpe
Rsrp1	Plk4	Gm12326	Pygb	Ccdc25	Tpm4	Pcdh10	Snrpd1
Pitpnc1	Hist1H2Ap	Nuf2	Cbs	Cplx1	Ube2I	Spry2	Rps3A1
Tle4	Nmral1	Spag6L	Ddah1	Pdzrn4	Srsf6	Ndrg2	Rpl18A
Pcyt2	Kpna2	Wwc1	Ldhb	Cmss1	Rpl19-Ps11	Scg3	Naa38
Ppp2R2B	Ola1	Vwa3A	Mt2	Ints3	Rpl32-Ps	Ass1	Serf1
Slc3A2	Usp1	Slc38A1	Slc9A3R1	Rpa3	Rpsa-Ps10	Tmem176B	Elavl4
Ctsf	Hdgf	Itpkb	Trim9	Hap1	Rpsa	Ddah1	Nusap1
Slc25A33	Kif20A	Rsph10B	Mapk4	Lrr1	Srsf3	Cav2	Cenpk
Elovl5	Tk1	Lrrc36	Acaa2	Gm14207	Ybx1	Appl2	Pcna
Add3	Ranbp1	1700040L02Rik	Atp1B1	Wdr5	Apex1	Camk2D	Snrpb
Akr1B10	Fignl1	Tagln2	Rbp1	Spidr	Vps37B	Ctsb	Cbx5
Ptch1	Dlgap5	Zmynd10	Gldc	Thumpd3	Miat	Fam107A	Marcks
Wscd1	Hjurp	Catip	Sdc2	Hist1H1E	Bex2	Aqp4	Hist1H1B
Pfkp	Tead2	Col8A2	Dkk3	Pola1	Cbx3	Ppargc1A	Tuba1C
Camk2D	Dhfr	1700026L06Rik	S100A6	Wdr76	Hnrnpa1	Grk4	Insm1
Tsc22D3	Coro1C	Cfap206	Oat	Chek2	Hmgn2	Creg1	Ccnb1
Rgma	Slbp	Ccdc30	Psph	Syt4	Gm10182	Nme7	Trim7
Lix1	Dll3	Tubb4B	Dbi	Rad51	Gm10282	Tmem9B	Dnmt1
Smpd1	Mcm7	Baiap2	Phgdh	Ppic	Npm1	Syt11	Ints7
Fnbp1	Egr1	Drc1	Hspa2	Itgb3Bp	Cdk4	Ptp4A3	Bcl2L12
Efhd2	Nap1L1	Lrrc48	Ppp2R2B	Metap1	Ccnd2	D14Abb1E	Uhrf1
Mfn1	Dnajc9	Lrriq1	Tpcn1	Gm10524	Marcks	4930480K15Rik	Rpl9
Pid1	Tex30	Cyb561	Cyb5A		Rps7	Macf1	Tsnax
Dlgap1	Actl6A	Ppp1R32	Zfyve21		Gm6472	Bhlhe41	C330027C09Rik
Gm11713	Ppa1	Zfp36L1	Dad1		Rpl38-Ps2	Serpine2	Neil3
Osbpl1A	Mms22L	Dnah5	Mgst1		Rpl22	Kcna2	1810009A15Rik
2310022B05Rik	Bub3	Lgals3	Cd9		Gm15427	Zfp71-Rs1	Ncl
Plcb1	C330027C09Rik	Dnaja4	Add3		Gm4149	Cyp2J9	Klhl7
Ngef	Aspm	Myo16	Prkcdbp		Gm9493	Thbs4	Hnrnpd
Abr	Kif11	Dnajc3	Ctsz		Rpl39-Ps	Bcl2	Commd3
Alcam	Sumo2	Hydin	Slc39A1		Gm10076	S100A6	Rps15
Lap3	Srsf3	Plekha2	Prdx4		Gm14303	Sirpa	Mad2L1
Ahcyl1	Lsm2	Lrrc74B	Gcsh		Ppp1R14B	Kcnq1Ot1	Sf3B2
Npas3	Ezh2	Dusp14	Slc25A5		Rps2	Slc20A2	Ran
Rab34	Ctps	Prr29	Pkm		Rps2-Ps10	Eps8	Hist1H1E
Lrp1	Hes6	Tekt4	Tubb4B		Gm10443	Adcyap1R1	Vrk1
Pttg1Ip	Apitd1	Gm21149	C030037D09Rik		Mycn	Slc27A1	Rps15A-Ps6
Emc7	Tpm4	Dgat2	Ptprz1		Ubap2L	Ldhb	Prdx4
Gabbr1	Lsm5	B9D1	Fabp7		Brd3	Ufl1	Ipo11
Ttc14	Bub1B	Rgs22	Hes5		Morf4L2	Gria2	Calm2
Eci1	Ier2	Nmb	Pdpn		H2Afy	Mgll	Hist1H2Ag
Ctnnd2	Raly	Mt-Nd5	Hmgn3		Matr3	Dus3L	Eif4H
Cd320	Pa2G4	Elof1	Tnfrsf19		Ttll4	Id3	Ddx21
Myo10	Rbmxl1	Ccdc121	Gng5		Arl4C	Pbxip1	Rbbp4
Mageh1	Erh	Ankub1	Zfp36L2		Ube2J2	Sfxn1	Cmc2
Lhx2	Plk1	Scn7A	42248		Eny2	Fam13C	Lrrcc1
Camk2G	Nell2	Gm973	Mdh1		Sarnp	4930511M06Rik	Hmgb3
Hacd3	H1Fx	Bace2	Polr3H		Erh	Kcnj16	Snhg6
Dfna5	Dnph1	Mt-Co2	Nr2E1		Gm8186	R3Hdm4	Snrpd2
Ttyh3	Cenpq	Dnah9	Aldh2		Snrpg	Plxnb1	Sgol1
Kcnn2	Rfc5	Ccdc39	Ckb		Eif5A	Htra1	Rpl4
Dnajb9	H2Afy	Timp2	Zfp36L1		Rpl29	Hes1	Fxyd6
Gas1	Lyar	Gm11992	Gpi1		Eif4A1	Tmem170	Apex1
Gpi1	Larp7	Nnat	Acss1		Cct6A	2310022B05Rik	Rps8
Insig1	Dnmt1	Zp3	Klf15		Hes6	Ctla2A	Adss
Pik3R1	Mis18A	Mt-Nd4L	Rgma		Cct3	A430107P09Rik	Ythdf2
Tef	Npm1	Gm5617	Hibadh		G3Bp1	Irf3	Rad51
Atraid	Mbd3	Car9	Adk		Rbm3	Msi2	Mis18Bp1
Atp6V0E	Cit	Ccdc65	Aldh7A1		Rqcd1	Tmem100	Cenpq
Pnkd	Cdkn2D	Erich2	Tspan12		Mn1	Slc24A6	Ssrp1
Tmem176B	Ssrp1	Plppr4	Tpi1		Ctnnb1	Slc25A18	Hn1
Etfb	Cenpw	Smkr-Ps	Axl		Pak3	Frzb	Snrnp27
Slc25A3	Banf1	Bc051019	Suclg1		2700094K13Rik	Cdh4	Ndrg3
Mir124-2Hg	Rfc3	Cfap69	Ivd		Ewsr1	Abca8A	Cox7C
Leng8	Rpl3	Endog	Tcf7L2		Eif4B	Rgcc	2700094K13Rik
Hrsp12	Smc1A	Ubxn11	Pantr1		2410006H16Rik	Leng8	Eif3F
Sgip1	Rnaseh2C	Hsp90Aa1	Ezr		Gm12918	Bc033916	Ptp4A2
Cs	Dtymk	Prrt1	Acadm		Bzw2		Rad23A
Trps1	Uchl3	Hsph1	Spry2				Mrpl30
Cisd1	Dctpp1	Dpcd	Msi2				Psmd14
Adgrl1	Mfap2	Gm44109	Slc25A3				Mcm6
Cyc1	Nudt21	Ttc21A	Kdelr2				Fen1
Gm2A	Tubg1	Ddr1	Cd164				Smc6
Nptn	Rbbp8	1700028P14Rik	Tom1L1				Mcm5
Cd47	Btg2	Ccpg1Os	Lix1				Bex2
Msi2	Lsm4	Rassf9	Slc3A2				Sumo2
Higd1A	Vrk1	Wdr78	Tmed10				Topbp1
Pnisr	Hnrnpd	Saxo2	Lap3				Cfdp1
Fam21	Nucks1	Dnah10	Hadh				Haus1
Tmco1	Ttc9B	Cetn2	Gm11512				Ddx39B
Ldha	Nt5Dc2	Spata24	Kcnj10				Syncrip
Ggh	Ppih	Cfap52	Qk				Dpy30
Atp6V0B	Gadd45G	Cfap70	Slc48A1				Haus4
Ndufs5	Hspa14	Plekhb1	Wscd1				Nap1L1
Desi2	Prim1	Kcnmb1	Hsp90B1				Alyref2
Hadhb	Nop58	Plin5	Arl6Ip1				Gnb2L1
Dhrs1	E130114P18Rik	Bbox1	Nde1				Rps15A-Ps4
Lamp2	Tcf3	Spef1	Insig1				Fam60A
Emc3	Hmbs	Med9Os	Sqle				Psmd7
Cuedc1	Itgb3Bp	Pvalb	Idi1				Nasp
1110008F13Rik	Pak3	Mettl7A1	Rpn2				Elavl2
Ndufaf4	Arl4C	6820408C15Rik	Mpc2				Smarcc1
Abcd3	Fxn	Ttr	Gm12671				Rp9
Ndufa12	Psip1	Tspan15	Gm7336				Mrps12
Mpc1	Cbx3	Ubxn10	Gm10359				Smc4
Fbrsl1	Srsf2	Fam47E	St3Gal4				Tmem55B
Hsd17B12	Vps36	Gm12144	B2M				Anapc13
Tmx2	Gins2	Ccdc81	Scp2				Arpc5
Zcchc7	Lsm3	Gng5	Dhrs1				Hnrnpa3
Hmgcr	Pold2	Hspa4L	Smim20				Ddx39
Tmem14C	Kcne1L	Uckl1Os	Ndufs5				Snrpb2
Arglu1	Ssb	Naaa	Gng12				Cdca3
	Set	Nrbp2	Etfb				Pdia6
	Ncapd3	Spata33	Gstk1				H3F3B
	Eif2S1	Stoml3	Phyh				Anapc15
	Pbdc1	Maats1	2310022B05Rik				Hdgfrp3
	Nsmce4A	Dnah11	Txndc15				Rad51Ap1
	Rcor2	Fbxo36	Anxa5				Nup54
	Trim59	Armc3	Hist1H2Bc				Tex30
	Hnrnpa2B1	Fhl1	Fasn				Rps10
	Tcp1	Bc026585	Eci1				Ncaph
	Gar1	Ablim1	Hrsp12				Ncapd2
	Dynlt1F	Dnaic2	Hadhb				Kif4
	Rnf26	Arvcf	1810037I17Rik				Rpl8
	Ppil1	4833427G06Rik	Prdx1				Btf3
	Trp53	Drc7	Gapdh				Shcbp1
	Ppp1R14B	Bicc1	Csrp1				Eif1Ax
	Prim2	Dnajb13	Cnp				Dym
	D030056L22Rik	Morn3	S100A13				Zfp367
	Fdps	Cpd	Pla2G16				Ywhaq
	Lsm8	Fank1	Plekhb1				Nudcd1
	Cdca4	Mns1	Reep5				Prdx2
	Hist1H1E	Frmpd2	Fth1				Trim59
	Fkbp3	Dnah3	Degs1				Cisd2
	Nup62	Scnn1A	Shisa4				Racgap1
	Siva1	Dnajc6	Scd2				Tacc3
	Rpa3	Ttc12	Lamp1				Timm50
	Nde1	Cep126	Tsc22D4				Eef1B2
	Pim1	Ccdc74A	Pea15A				Rpl22L1
	Paics	Nudt4	Psat1				Rfc3
	Kras	Lrrc71	Tmbim6				5830418K08Rik
	5-Mar	Cpn1	Gpm6B				Actg1
	Ube2I	Spag8	Abhd4				Lyar
	Psmb7	Wnt4	S100A16				Pin1-Ps1
	Maz	Tgfbr2	Mid1Ip1				Nme1
	Eif3D	Ulk4	Acadl				Iqgap1
	Whsc1	Gm29508	Pttg1Ip				Rpl13
	Ska2	Efcab2	Tspan3				Aurka
	Asf1A	Slc14A2	Aldoa				Dpysl3
	Srsf7	Ocln	Fbxo2				Orc6
	Pou3F2	Cd109	Sparc				S100A11
	Haus1	Eno4	Rabac1				Supt16
	Nme1	Sorl1	Nudt9				Casc5
	Khdrbs1	Stmnd1	Abhd12				Dek
	Eif5A	Gm16006	Gramd3				Cdk2
	Cbx5	Dnaic1	Elovl5				Gadd45G
	Anapc15	Ankrd66	Tmem59				1700037H04Rik
	Tdp2	4932443I19Rik	Grm3				Psrc1
	Psmd6	Fam81A	Ctsb				Rps18
	Smchd1	Dalrd3	Cd81				Syce2
	Limd2	Hist1H4I	Itm2B				Rpl35A
	Smarcc1	Plat	Prnp				Ndufs6
	Hnrnpu	2610301B20Rik	Car2				Cdca2
	Serbp1	Khk	Cmtm5				Smarce1
	Psmd13	Nudc	Omg				Api5
	Rbbp4	Dnajb2	Sepp1				Rplp1
	Ncald	Myl9	Bhlhe41				Knstrn
	Fkbp4	Fam149A	Phyhipl				Eif4A1
	Smc6	Fam84B	Lamp2				Armc10
	Cep295	Atxn1	Cml1				Hmgn1
	Phf5A	Synm	Pgm2				Hnrnpk
	Ak2	Ttc25	Agpat3				Vps37B
	Baz1B	Cfap74	Agpat5				Smim4
	Klhdc2	Mt-Atp8	Pmm1				Stip1
	Tle1	Elmod1	Pigs				Rpl31
	Supt16	Ssbp4	Myo6				H2Afv
	Ier5	Nin	Il18				Ube2L3
	Ctcf	Eml2	Klf9				Gtf2H5
	Ddx39B	Gpx8	Chpt1				Wee1
	Snrnp40	Iqck	Ddt				Phf6
	Txnrd1	Avpi1	Vimp				Hist1H2Ac
	Pole3	Nudt14	Aldh6A1				Cmc1
	Trim28	2700046G09Rik	Dhrs7				Arl2Bp
	Rps27L	Casc1	Chst2				Bub1B
	Shfm1	Dnal1	Pon2				Anln
	Topbp1	Ift88	Ctsd				Lsm2
	Nudcd2	Pih1D2	Mgll				Ppp1R14B
	Hnrnph3	Ccdc78	Slc13A3				Hax1
	Myh10	Rbp1	Gstm5				Mrpl13
	Dnajc2	Pttg1	Glul				Ccdc18
	Plp2	Morn1	Psap				Ube2S
	Rcbtb2	Slc16A1	Hepacam				Pdia3
	2700029M09Rik	1110004E09Rik	Msmo1				Rpl24
	0610010K14Rik	Myo7A	Tpp1				Mfap4
	Syncrip	Bdh2	Gpam				Rdx
	Chic2	Pamr1					Rpl34
	Wdr76	Mycbp					Mis18A
	Arl2Bp	Txnip					Tcf19
	Osgep	Kcnj10					Cdk2Ap1
	Pbrm1	Abhd14A					Ube2D2A
	Ccdc124	Bbof1					Odc1
	Smarca4	Pla2G16					Shfm1
	Rbbp7	Cd82					Aurkb
	Rad21	Nphp1					Tra2B
	Sap30	Ipo11					Grk6
	Nup37	Ift22					Rps13
	Nudt5	Dnajc15					Mxd3
	Nop56	Ccdc189					Pbdc1
	Arl6Ip6	Crim1					Rpl10A
	Cdc16	Dynll1					1700123O20Rik
	Myef2	Plxnb2					Zbed3
	Magoh	Cryab					Commd1
	Chaf1A	Gpx4					Sumo3
	Orc6	Pacrg					Cdkn3
	Faf1	Mxra8					Exosc8
	Elavl1	Taco1Os					Zfp62
	Gm13889	Ift43					Eif2S2
	Hnrnpc	Ttc30B					Hnrnph1
	Mcrs1	Chchd6					Rbm8A
	Hirip3	Atp2A2					Rnaseh2B
	Taldo1	Gnaz					Nono
	Nutf2	1110032A03Rik					Ncapg2
	Immt	Gm14964					Ctnnb1
	Mettl9	Clstn1					Ppil2
	Atp5B	Mbp					Fignl1
	Dazap1	Ankrd44					Rangap1
	Timm50	Rab36					Galnt2
	Cpsf2	Cav2					Tpx2
	Srrt	Cdc14A					Parp1
	Hnrnpm	Apbb2					Tmpo
	Rcc2	Morn2					Spag5
	Rpl22L1	Oscp1					Cdk1
	Eef1E1	Casd1					Ptp4A1
	St18	Laptm4A					Uchl1
	Itpa	Csrp2					Top1
	Cisd2	Pdia4					Pold2
	Atf5	Lmo4					Dnajc9
	Ccdc18	Dad1					Minos1
	Impdh2	Plec					Hsp90Ab1
	U2Af1	Abhd14B					Srsf3
	Nxt1	Hspe1					Mapre1
	Lima1	Nek1					Fbl
	Med10	Acot1					Acp1
	G3Bp1	Cnn3					Rps25
	Rfc1	Gns					Rpl5
	Eif3B	Ivns1Abp					Psma1
	Dcps	Ptprf					Tyms-Ps
	Eif3A	Mif4Gd					Dhx15
	Adrm1	Chek2					Rps2
	2810006K23Rik	Ccdc191					Zeb2
	Snrpd1	Fam229B					Gtf2A2
	Pdap1	Hint2					Banf1
	Snrpb	Etfa					3010026O09Rik
	Gse1	Dync2Li1					Bzw1
	Dars	Kbtbd11					Hat1
	Tcerg1	Rabl2					Katna1
	Cmc2	Tnfaip8					Ilf2
	Bccip	Wdr60					Rps27L
	Pola1	Dync2H1					Cks2
	Upf3A	Hist1H2Al					Rpa1
	Cdv3	Tomm7					Mrpl47
	Nfyb	Gm42418					Lsm3
	Cdca7L	Pcsk1N					Mcm4
	Ccar1	Wdr35					Khdrbs1
	Rpl41	Agpat4					Tk1
	Skp2	Cpne2					Ptms
	Smarca5	Srebf1					Ttc3
	Snrpa1	Trp53Bp2					Nfia
	Akr1B3	Bola1					G3Bp1
	Casp8Ap2	Tbcel					H3F3A
	Cep57	Anapc1					Coa3
	Smarce1	Macrod1					Btg2
	Notch1	Mt-Nd6					Hnrnpf
	Gtpbp4	Hsp90B1					Cct8
	Apex1	1810043H04Rik					Rpl21
	Rala	Lca5					Cycs
	Rbm17	Adck4					Btf3L4
	Ppm1G	Fuom					Txn1
	Thoc7	Ctnna1					Msh2
	Egfr	Ergic3					Rnps1
	Idi1	Nacc2					Mrpl28
	Sfpq	Wdyhv1					Sox4
	Rbmx	Nenf					Serbp1
	Nrm	Ccdc173					Nde1
	Lsm6	Ubl3
	Fbl	Cfap20
	Commd1	Calr
	Mrpl18	Tctex1D2
	Eif4A3	Fam174A
	Brix1	Rpn1
	Ythdf2	Polr3H
	Ywhah	Ift80
	Mtch1	Nt5C
	Glrx3	Cox6B2
	Ssna1	Eea1
	Gm6563	Mrps6
	Uba2	Sema6D
	Srsf9	Gsr
	Eif1Ax	Arl4A
	Emd	Ptges3
	Eif3G	Nat14
	Snrpb2	Cep290
	Prpf31	Chchd2
	Gps1	Capns1
	Hipk2	Pink1
	Cenpv	Ppp1R1B
	Psma4	Ift57
	Ywhaz	0610009L18Rik
	Chd7	Iscu
	Serp1	Fam216A
	Nhp2	Ccdc181
	Atf4	Psph
	Taf15	Rab28
	Rnaseh2A	Ndufb5
	Srsf4	Bola3
	Phb2	Bc005624
	11-Sep	Oard1
	Cdc123	Cald1
	Yrdc	Serinc3
	Dclk2	Pigp
	Ak6	Mcee
	Prpf40A	Txndc5
	Tomm20	Cfap36
	Nelfcd	Synj1
	Arhgdia	Ahsa1
	Taf10	Creg1
	Fam60A	Creld2
	Nsmce1	Acadm
	Hnrnph1	Tceal3
	Fam98B	Phldb1
	Tox3	Arl6
	Rif1	Ift20
	Cacybp	Lrrc45
	Anapc5	Crtc3
	Zfp326	Ift81
	Mrpl54	Tspo
	Ppp2Ca	4931406C07Rik
	Emc8	Zfp467
	Sarnp	Lsm14B
	Adh5	Cnp
	Txndc17	1810058I24Rik
	Yaf2	Atp2B1
	Psmd14	Sdhaf4
	Sec13	1500009C09Rik
	Kif5B	Akr7A5
	Drg1	Fkbp2
	Cfl2	Pofut2
	Jun	Fgfr1
	Snrpc	Rplp1
	Ncl	Mpdz
	10-Sep	Tmem33
	Hnrnpul1	Rnft1
	Ddx1	Sod1
	Gnas	Ccdc107
	Btf3L4	Txn1
	Psmd12	Snhg20
	Chtop	Tusc3
	Aars	Srek1Ip1
	Rps6	Krcc1
	Vbp1	Bcap31
	Gins1	Ubl5
	Ccdc25	Tceal1
	Gtf2E2	Ino80B
	Tbcb	Med31
	Med22	Ndufaf3
	Zfp422	Glod4
	Fam92A	Spop
	Psmg4	Abat
	Acat2	Fundc1
	Hnrnpf	Scarb2
	Med9	Pddc1
	Psmd1	Msn
	Dlx1As	Sypl
	Mapre1	Cluap1
	Blmh	Tacc2
	Bcl7A	Pcbd2
	Pcbp4	Rdm1
	Fam204A	Josd2
	Pcnp	Pkig
	Atp5G2	Chd3Os
	Snrpa	M6Pr
	Tmem167	Ppp1Cb
	Ilkap	Cdk2Ap2
	Cct8	Lztfl1
	Abcf1	Sec11C
	Scaf11	Map1Lc3A
	Ebna1Bp2	Zfr
	Rwdd1	Rfx3
	Brd3	Stip1
	Rps20	Ckap5
	Gdi2	Gde1
	Pfdn4	Prdx4
	Cct2	Tmem138
	Naa50	Amfr
	Cct4	Abca1
	Cdk5Rap2	Jam3
	Dkc1	Amotl2
	U2Af2	Znhit1
	Prpf19	Acot13
	Mzt1	Cspp1
	Aimp1	1810037I17Rik
	Zfp91	Arhgap21
	Dynlt1A	Smad5
	Traf4	Arl3
	Snrpf	Atp5E
	Rpl8	Gprasp1
	Caprin1	Trappc6A
	Tmem183A	Cyb5R3
	Gm10076	Snx5
	Cdc42Se2	Ech1
	Pcbp1	Cep164
	Stard7	Hcfc1R1
	Sumo3	Aplp2
	2610001J05Rik	Ifi27
	Fos	Lamtor2
	Arpc5	Sec61B
	Med30	Gclm
	Tead1	Sod2
	Psmd2	Lmbrd1
	Mrpl42	Canx
	Foxg1	Ift74
	Polr2C	Sp3Os
	Ddx21	Mt-Nd3
	Ap2S1	Ift27
	G2E3	9530068E07Rik
	Nme4	B230118H07Rik
	Ptp4A1	Dpm1
	Mpnd	Kcnk2
	Eif4H	Srgap3
	Trappc1	Stard3Nl
	Ppp1Ca	Pdia3
	Tsc22D2	Myl12A
	Gtf2A2	Tspan6
	Txnl1	Rpn2
	Wapl	Tmed4
	Cct5	Pdia6
	Psmc6	Sdf4
	Sms	Jtb
	Spag7	Dgcr6
	Ywhae	Trim37
	Nipsnap3B	Bok
	Mrpl57	Pdcd6
	Ubald2	Ghitm
	Pole4	Sri
	Ube2N	Cep83
	Dlx6	Idh3A
	Ahsa2	Sptan1
	Eef1B2	Zcchc18
	Arpc2	Ociad1
	Rad23B	Ddrgk1
	Actr3	Mdm2
	Nhp2L1	Tvp23B
	Tsg101	Prdx5
	Anp32A	Smim11
	Chchd1	Gkap1
	Psma5	Ralgps2
	Acat1	Rhob
	Hspd1	Sec62
	Eif4E	Tpm1
	Epha4	Cnpy2
	Psmc5	5031425E22Rik
	Tardbp	Sys1
	2810004N23Rik	Guk1
	Vcp	Clic4
	Hnrnpdl	Dnal4
	Zbtb18	Tspan13
	Oaz1	Ruvbl2
	Rfc2	Golgb1
	Ewsr1	Mprip
	Ppp1Cc	Churc1
	Bzw1	Adss
	Pou2F1	Gabarapl1
	Sall3	Manf
	Hint1	Stk11
	Polr2M	Cyhr1
	Fam96B	Ruvbl1
	Cdkn1B	Calm2
	Smc3	Mrpl33
	Psmb2	Pde6D
	Pfn1	Ndufa3
	Arpp19	Glo1
	Rheb	Chuk
	Akr1A1	Mydgf
	Mycn	Enah
	Actr1A	Dnajc7
	Srsf1	Bad
	Mrpl20	Tmem106C
	Psmd7	Yipf5
	Ctbp1	App
	Papola	Gtf2I
	Sf3B5
	Dpy30
	Bbx
	Psmd11
	Gnai3
	Zcrb1
	Pnrc2
	Wbp1
	Pabpc1
	Atp5F1
	Psma6
	Rdx
	Sltm
	Cct3
	Ccng2
	7-Sep
	Psmb6
	Minos1
	Ppig
	Eif2S2
	Psma7
	Thrap3
	Cwc15
	Cct7
	Tsen34
	Zc3H13
	Cox7C
	Nsa2
	Nfia
	Ngfrap1
	Gm10709
	Sdhb
	Srsf6
	Anapc13
	Tceb1
	Morf4L2
	Dnaja1
	Dnajc8
	Nap1L4
	Arl6Ip1
	Bag1
	Aes
	Eif3C
	3110039M20Rik.1
	Eef1D
	Ostc
	Psma3
	Ube2D3
	Dnaja2
	Zc3H15
	Zfand6
	Rpl36Al
	Bola2
	Chmp5
	Sap18
	Rbm8A
	Mrfap1
	Cnbp
	Nol7
	Metap2
	Idh1
	Gnb1
	Uqcc2
	Npc2
	Bcas2
	Atp5C1
	Srp9
	Psmb1
	Rps12-Ps3
	Atp5A1
	Mdh2
	Sf3B6
	Nop10
	Rpl36A
	Sec61G
	Gnb2
	Rpl12
	Rbx1
	Tceb2
	Pcbp2
	Rplp2
	Cox7A2
	Gm10073
	15-Sep
	Serf2
	Snrpd2
	Hspa8
	Wdr89
	Thbs4
	C4B
	Gfap
	Ass1
	Cyba
	Id1
	Lgi4
	Selm
	Gm10561
	Acox1
	1190005I06Rik
	Bloc1S1
	Sfrp1
	Emp2
	Ppp1R1A
	Cd27
	Ndufs7
	Echs1
	Mrps14
	Toporsos
	Mpv17
