# Supplementary material for: Cell cycle arrest determines adult neural stem cell ontogeny by an embryonic Notch-nonoscillatory Hey1 module
Source: Nat Commun. 2021 Nov 12;12:6562. doi: 10.1038/s41467-021-26605-0 (PMC8589987; doi:10.1038/s41467-021-26605-0)
Supplement: Supplementary file 8 — Source Data [file 41467_2021_26605_MOESM8_ESM.xlsx]

## Sheet: Fig. 1b
Fig.1b
	Control	p18
	0.19995	0.432915
	0.207933	0.440358
	0.188775	0.410835
	0.255459	0.392779

## Sheet: Fig. 1d
Fig. 1d
	Control	p18
	0.625874	0.252444
	0.672458	0.332133
	0.724368	0.258937

## Sheet: Fig. 2b
Fig.2b
	Control	p57 WT	p57 ΔCKI
1	3.08	5.74	3.13
2	4.42	6.17	4.86
3	4.46	6.25	4.96
4	4.65	6.3	5.32
5	4.91	6.62	5.45
6	5.09	6.75	5.57
7	5.2	6.99	5.61
8	5.29	7.09	5.62
9	5.3	8.52	5.66
10	5.43	8.65	5.74
11	5.46	8.82	5.79
12	5.49	9.13	5.93
13	5.62	9.14	5.96
14	5.63	9.17	6
15	5.67	9.36	6.2
16	5.7	9.52	6.3
17	5.73	9.77	6.38
18	5.85	9.79	6.4
19	5.87	10.06	6.42
20	5.91	10.18	6.46
21	6.01	10.25	6.46
22	6.02	10.32	6.78
23	6.02	10.36	6.84
24	6.04	10.46	6.92
25	6.05	10.54	6.94
26	6.14	11.05	6.99
27	6.17	11.23	7.01
28	6.25	11.71	7.02
29	6.32	11.9	7.21
30	6.42	11.91	7.22
31	6.53	12.12	7.22
32	6.56	12.31	7.24
33	6.59	12.32	7.24
34	6.59	12.72	7.5
35	6.73	12.91	7.57
36	6.74	13.01	7.69
37	6.79	13.16	7.73
38	6.82	13.27	7.73
39	7	13.3	7.73
40	7.01	13.67	7.86
41	7.02	13.98	7.91
42	7.04	14.2	7.96
43	7.07	14.31	8.01
44	7.12	14.54	8.07
45	7.14	14.6	8.08
46	7.15	14.6	8.12
47	7.19	14.75	8.18
48	7.3	14.76	8.36
49	7.31	14.8	8.36
50	7.33	14.82	8.37
51	7.41	14.9	8.39
52	7.43	14.98	8.52
53	7.44	15.01	8.52
54	7.45	15.09	8.53
55	7.45	15.15	8.69
56	7.48	15.24	8.88
57	7.65	15.28	8.9
58	7.69	15.3	8.91
59	7.72	15.91	8.93
60	7.74	15.93	9
61	7.83	16.01	9.02
62	7.84	16.05	9.03
63	7.85	16.11	9.03
64	7.85	16.21	9.1
65	7.89	16.23	9.14
66	7.91	16.25	9.3
67	7.92	16.32	9.32
68	7.92	16.41	9.38
69	7.93	16.62	9.51
70	7.94	16.86	9.52
71	8.02	17.05	9.54
72	8.02	17.09	9.55
73	8.14	17.52	9.63
74	8.17	18.04	9.63
75	8.26	18.1	9.64
76	8.39	18.11	9.73
77	8.41	18.15	9.73
78	8.45	18.15	9.85
79	8.49	18.23	9.88
80	8.54	18.25	9.88
81	8.54	18.43	9.9
82	8.56	18.54	10
83	8.61	18.69	10.04
84	8.76	18.79	10.05
85	8.78	19.12	10.06
86	8.79	19.22	10.09
87	8.79	19.38	10.16
88	8.86	19.45	10.21
89	8.87	19.53	10.22
90	8.91	19.55	10.33
91	9.07	19.7	10.4
92	9.12	19.71	10.45
93	9.13	19.88	10.47
94	9.14	20	10.5
95	9.24	20.35	10.52
96	9.28	20.74	10.55
97	9.3	20.8	10.6
98	9.3	20.84	10.6
99	9.3	20.97	10.69
100	9.35	21.04	10.75
101	9.39	21.18	10.75
102	9.42	21.22	10.81
103	9.44	21.35	10.86
104	9.63	21.54	10.94
105	9.64	21.64	10.95
106	9.73	21.74	10.97
107	9.75	22.03	10.99
108	9.81	22.15	10.99
109	9.85	22.33	11.16
110	9.89	22.36	11.34
111	9.93	22.68	11.37
112	9.93	22.69	11.5
113	9.94	22.81	11.57
114	9.98	22.82	11.68
115	10.12	22.91	11.72
116	10.13	22.94	11.74
117	10.15	22.97	11.75
118	10.17	22.97	11.87
119	10.19	23.15	11.96
120	10.24	23.21	12.03
121	10.27	23.31	12.07
122	10.36	23.33	12.15
123	10.37	23.34	12.18
124	10.53	24.05	12.37
125	10.56	24.19	12.37
126	10.58	24.46	12.4
127	10.72	24.55	12.47
128	10.79	24.64	12.47
129	10.85	24.84	12.48
130	10.85	25.04	12.5
131	10.87	25.2	12.59
132	10.91	25.42	12.74
133	10.92	25.63	12.8
134	11.05	25.68	12.88
135	11.09	25.85	12.97
136	11.11	25.87	13.04
137	11.11	26.37	13.18
138	11.17	26.38	13.21
139	11.3	26.42	13.4
140	11.33	26.61	13.48
141	11.46	26.72	13.52
142	11.48	26.8	13.61
143	11.52	26.87	13.61
144	11.66	26.91	13.8
145	11.67	27.22	14.27
146	11.69	27.34	14.28
147	11.75	27.42	14.35
148	11.76	27.7	14.4
149	11.79	27.92	14.42
150	11.82	28.2	14.5
151	11.86	28.73	14.55
152	11.87	28.78	14.56
153	11.9	29.11	14.59
154	11.95	29.14	14.63
155	11.98	29.15	14.71
156	12.03	29.23	15.02
157	12.04	29.44	15.13
158	12.09	30.02	15.19
159	12.1	30.03	15.22
160	12.15	30.22	15.25
161	12.18	30.38	15.29
162	12.3	30.39	15.31
163	12.3	30.54	15.45
164	12.31	30.66	15.56
165	12.35	31.02	15.64
166	12.38	31.12	15.75
167	12.39	31.23	16.04
168	12.41	31.45	16.2
169	12.44	31.82	16.6
170	12.53	32.07	16.7
171	12.55	32.35	16.76
172	12.62	32.45	17.07
173	12.64	32.55	17.15
174	12.69	32.57	17.56
175	12.77	32.6	17.63
176	12.86	32.81	17.64
177	12.9	32.84	17.65
178	12.9	33.11	17.78
179	12.91	33.19	17.83
180	12.92	33.34	17.97
181	12.96	33.95	18.08
182	12.97	34.11	18.64
183	12.98	34.32	18.94
184	13.01	34.54	18.97
185	13.12	34.97	18.98
186	13.15	36.39	19.14
187	13.2	36.55	19.27
188	13.3	36.63	19.29
189	13.34	37.92	19.49
190	13.35	38.73	19.68
191	13.39	39.79	20.37
192	13.41	40.07	20.5
193	13.42	41.03	20.56
194	13.62	41.38	21.03
195	13.7	42.13	21.66
196	13.85	42.13	21.93
197	13.88	42.23	22.44
198	13.9	43.24	22.71
199	13.9	44.09	22.85
200	13.9	44.39	23.1
201	13.94	44.51	23.24
202	13.96	44.98	23.73
203	14.04	46.2	23.75
204	14.1	46.33	24.36
205	14.13	47.15	24.86
206	14.13	47.36	25.13
207	14.24	48.24	25.71
208	14.26	48.48	26.11
209	14.32	49.54	26.19
210	14.43	52.41	26.25
211	14.76	52.6	26.69
212	14.77	54.38	27.02
213	14.96	55.35	27.3
214	14.96	57.01	27.37
215	14.98	58.37	28.87
216	15.02	58.38	29.24
217	15.21	67.61	29.91
218	15.32	68.47	34.94
219	15.38	69.39	36.08
220	15.5	94.32	40.2
221	15.5
222	15.55
223	15.67
224	15.85
225	15.93
226	16.12
227	16.13
228	16.16
229	16.25
230	16.25
231	16.35
232	16.42
233	16.44
234	16.77
235	16.81
236	16.85
237	16.89
238	16.91
239	17.07
240	17.1
241	17.15
242	17.48
243	17.51
244	17.72
245	17.73
246	17.76
247	17.81
248	17.83
249	17.88
250	18.11
251	18.11
252	18.13
253	18.27
254	18.29
255	18.3
256	18.31
257	18.57
258	18.62
259	18.66
260	18.75
261	18.75
262	18.9
263	19.13
264	19.14
265	19.17
266	19.23
267	19.34
268	19.37
269	19.38
270	19.5
271	19.63
272	20
273	20.16
274	20.66
275	21.05
276	21.11
277	21.74
278	22.18
279	22.88
280	22.98
281	23.76
282	23.85
283	23.89
284	24.7
285	26.27
286	26.57
287	26.61
288	27.6
289	27.81
290	27.94
291	28.2
292	28.49
293	29.52
294	30.19
295	30.73
296	30.98
297	31.23
298	31.51
299	35.9
300	44.09

## Sheet: Fig. 2d
Fig.2d
	Control	p18
1	23.373	77.239
2	38.34	56.756
3	10.968	47.055
4	16.728	19.026
5	32.584	34.673
6	21.487	36.033
7	28.062	96.029
8	42.187	38.899
9	26.582	83.948
10	13.227	116.28
11	24.772	83.945
12	21.121	111.61
13	69.769	45.232
14	17.859	63.328
15	21.934	35.127
16	26.122	29.39
17	31.964	96.435
18	17.007	84.178
19	8.724	143.341
20	11.259	47.201
21	59.588	20.507
22	25.148	84.946
23	18.844	84.094
24	19.987	41.505
25	30.328	67.955
26	16.01	106.915
27	6.006	46.623
28	8.807	45.603
29	36.26	77.422
30	15.334	24.593
31	21.76	82.651
32	20.124	54.801
33	15.261	11.83
34	12.306	170.113
35	28.019	153.263
36	10.812	148.721
37	12.659	149.443
38	13.239	16.261
39	6.095	157.529
40	12.528	98.587
41	21.075	193.275
42	16.877	205.234
43	6.745	143.006
44	15.281	159.134
45	29.197	135.824
46	18.04	80.597
47	12.411	178.905
48	23.432	106.203
49	23.794	68.784
50	17.277	66.608
51	8.427	29.816
52	13.558	102.904
53	14.877	115.812
54	10.398	51.617
55	14.924	40.068
56	15.127	123.979
57	6.516	88.733
58	44.357	65.908
59	20.605	125.475
60	15.529	23.831
61	27.426	67.069
62	14.177	117.078
63	13.941	42.835
64	13.368	127.544
65	21.015	37.607
66	55.451	127.993
67	18.552	143.322
68	10.633	74.709
69	11.312	76.278
70	14.269	80.019
71	12.262	32.093
72	39.141	31.857
73	24.458	163.472
74	11.438	70.796
75	22.391	150.24
76	18.1	104.893
77	9.6	124.605
78	36.415	55.102
79	17.997	145.043
80	21.08	150.99
81	10.91	65.439
82	8.947	160.989
83	8.038	115.393
84	39.093	143.313
85	8.295	126.887
86	26.656	117.675
87	10.759	126.17
88	7.276	182.525
89	9.932	73.876
90	25.601	123.497
91	17.393	19.251
92	5.78	138.05
93	13.76	84.381
94	13.977	102.91
95	14.093	110.01
96	9.358	99.766
97	8.392	49.037
98	16.918	73.906
99	8.698	121.859
100	10.049	36.315
101	41.155	87.782
102	14.597	162.285
103	20.734	49.308
104	9.194	91.695
105	14.749	110.479
106	15.464	28.945
107	13.773	166.621
108	20.064	116.806
109	21.281	78.507
110	29.102	40.493
111	8.338	79.942
112	17.252	169.69
113	30.602	58.067
114	49.455	79.306
115	13.351	29.409
116	42.005	41.108
117	18.429	63.634
118	17.204	80.225
119	10.358	170.332
120	8.929	70.304
121	23.693	86.356
122	20.907	72.513
123	16.973	47.99
124	15.928	95.603
125	35.67	57.345
126	15.192	62.84
127	48.629	67.865
128	21.387	57.533
129	12.249	85.386
130	20.415	81.737
131	6.626	21.768
132	7.566	64.123
133	10.625	148.774
134	20.552	60.671
135	13.244	35.86
136	5.747	35.359
137	17.508	19.12
138	10.028	79.555
139	23.786	15.673
140	16.584	129.175
141	39.805	21.738
142	7.111	96.199
143	13.328	87.057
144	28.695	43.013
145	21.685	71.328
146	51.555	39.915
147	89.494	105.629
148	57.717	36.781
149	48.31	100.395
150	28.527	68.939
151	35.647	91.227
152	129.493	33.516
153	17.962	117.938
154	19.056	78.564
155	84.118	164.663
156	143.382	161.083
157	55.116	115.888
158	52.494	75.843
159	17.405	37.693
160	53.175	74.405
161	80.264	72.713
162	82.445	55.841
163	34.389	75.422
164	88.874	75.676
165	19.836	151.485
166	116.625	125.755
167	11.682	121.203
168	88.273	85.578
169	43.545	90.49
170	181.385	65.089
171	82.783	29.486
172	33.457	71.913
173	52.047	50.058
174	55.673	40.527
175	20.769	85.305
176	52.734	92.322
177	32.54	43.196
178	37.441	143.439
179	74.485	41.784
180	23.266	45.333
181	43.412	97.809
182	19.32	71.575
183	18.923	66.543
184	50.653	95.019
185	31.994	45.752
186	53.091	58.637
187	26.618	144.839
188	43.392	88.622
189	28.443	82.302
190	57.653	48.461
191	16.143	73.788
192	38.142	28.567
193	84.52	31.326
194	54.995	101.068
195	13.181	107.05
196	42.664	152.277
197	29.521	17.968
198	68.063	101.973
199	193.602	175.845
200	23.414	100.673
201	19.515	189.717
202	39.246	73.123
203	24.342	85.336
204	16.39	45.819
205	7.833	110.64
206	54.418	93.616
207	41.831	205.498
208	66.736	75.851
209	227.328	50.486
210	45.124	127.912
211	24.334	62.304
212	70.528	101.692
213	57.502	79.954
214	56.615	106.99
215	36.727	91.564
216	26.252	73.058
217	21.624	51.97
218	138.866	135.586
219	54.09	73.303
220	52.473	84.983
221	29.276	51.56
222	107.117	47.954
223	64.809	48.392
224	37.991	115.721
225	33.41	85.05
226	49.087	172.635
227	40.991	55.493
228	59.227	114.762
229	37.976	24.729
230	233.994	93.554
231	41.045	79.982
232	81.601	38.224
233	52.777	77.366
234	30.178	180.206
235	41.173	117.671
236	28.758	62.997
237	45.315	23.84
238	19.562	78.979
239	38.738	54.972
240	92.447	74.096
241	27.127	125.149
242	15.655	128.299
243	92.32	128.299
244	193.089	65.179
245	184.03	90.526
246	35.962	104.309
247	22.968	29.373
248	27.828	52.013
249	38.849	113.603
250	113.408	106.914
251	31.052	30.083
252	114.346	83.589
253	27.138	48.76
254	32.872	129.457
255	92.668	39.85
256	243.945	89.288
257	103.124	19.935
258	98.169	102.482
259	164.847	49.001
260	135.919	59.396
261	56.372	29.692
262	34.002	90.805
263	15.13	154.627
264	32.643	87.505
265	67.63	41.582
266	89.239	43.727
267	93.809	34.472
268	120.392	103.608
269	56.871	109.78
270	109.335	72.446
271	212.997	188.746
272	27.576	119.06
273	28.762	90.694
274	20.552	38.784
275	47.522	110.711
276	33.817	61.312
277	37.456	44.005
278	10.799	130.298
279	20.614	149.223
280	35.327	124.199
281	22.565	148.581
282	127.86	148.736
283	242.158	95.378
284	37.299	211.231
285	83.279	193.874
286	77.372	134.913
287	75.028	129.639
288	42.47	99.351
289	40.456	114.151
290	30.924	60.404
291	19.926	243.516
292	32.8	131.289
293	22.245	83.801
294	105.539	76.671
295	67.679	97.893
296	36.789	45.767
297	27.304	103.306
298	22.262	66.12
299	59.522	45.104
300	47.134	99.115
301	37.087	59.923
302	27.256	69.947
303	15.132	88.977
304	52.323	160.537
305	18.319	55.7
306	24.611	125.006
307	27.982	171.299
308	30.331	185.261
309	15.147	124.677
310	19.778	83.611
311	24.636	46.274
312	48.285	99.713
313	79.63	121.433
314	19.748	29.415
315	17.652	74.994
316	13.893	156.939
317	25.79	83.54
318	27.193	116.33
319	47.553	89.019
320	22.92	244.837
321	33.158	122.643
322	42.52	57.93
323	16.132	46.84
324	24.465	89.72
325	31.171	102.682
326	23.594	214.674
327	66.535	142.391
328	20.668	222.69
329	5.971	139.968
330	23.556	241.525
331	26.515	140.891
332	26.206	229.748
333	20.338	66.523
334	33.448	94.615
335	34.695	167.316
336	61.886	59.499
337	8.854	90.016
338	12.458	87.43
339	75.76	40.092
340	42.908	28.304
341	71.521	49.276
342	18.272	120.313
343	35.586	50.125
344	36.225	57.638
345	13.188	100.147
346	118.403	97.59
347	12.167	68.295
348	98.051	237.276
349	20.851	109.216
350	26.912	80.231
351	74.21	31.608
352	21.406	56.437
353	10.849	20.22
354	29.696	81.623
355	11.984	40.825
356	30.304	111.699
357	49.428	248.117
358	16.648	93.366
359	44.137	37.456
360	31.853	46.01
361	49.73	204.613
362	30.159	195.49
363	23.168	114.124
364	50.247	87.506
365	16.934	249.909
366	48.105	54.225
367	36.253	232.773
368	40.315	61.679
369	24.321	183.595
370	17.102	102.926
371	11.834	112.993
372	17.006	88.584
373	24.999	82.069
374	17.403	252.428
375	24.708	165.812
376	89.691	57.572
377	27.93	152.34
378	37.601	27.086
379	25.42	251.28
380	37.34	104.797
381	22.286	57.897
382	43.46	47.997
383	26.579	235.354
384	40.989	99.613
385	33.704	167.717
386	24.835	34.324
387	102.773	150.748
388	32.054	132.807
389	44.589	237.373
390	24.634	177.442
391	28.957	141.837
392	33.376	43.297
393	17.142	49.617
394	76.438	76.422
395	18.97	90.778
396	11.561	26.91
397	9.738	69.899
398	43.39	60.522
399	64.267	111.433
400	15.139	37.087
401	41.141	177.693
402	51.574	250.903
403	21.642	63.828
404	45.562	242.81
405	11.488	160.687
406	28.378	247.312
407	23.889	82.535
408	11.943	209.893
409	16.952	218.315
410	34.056	188.663
411	22.864	244.113
412	12.966	243.611
413	13.939	25.767
414	11.03	93.797
415	61.799	140.269
416	37.731	28.202
417	23.149	144.632
418	29.208	134.228
419	13.361	73.841
420	14.473	119.51
421	21.319	123.177
422	23.149	102.335
423	66.528	46.142
424	42.651	72.8
425	48.825	52.682
426	17.988	37.584
427	25.43	54.048
428	65.975	53.971
429	23.944	174.537
430	15.861	146.233
431	44.125	81.669
432	45.601	144.312
433	33.585	65.447
434	8.008	74.451
435	12.725	88.446
436	7.074	130.024
437	14.427	95.687
438	22.19	81.552
439	61.523	189.058
440	24.29	188.09
441	67.425	242.01
442	17.862	71.848
443	64.177	60.993
444	20.412	223.882
445	27.021	63.488
446	19.56	33.4
447	45.41	74.701
448	10.967	169.453
449	16.857	233.125
450	11.813	40.702
451	24.831
452	22.621
453	14.603
454	42.219
455	42.706
456	18.841
457	39.076
458	12.001
459	17.376
460	6.478
461	29.89
462	10.951
463	8.663
464	26.206
465	10.194
466	18.961
467	19.682
468	21.358
469	14.381
470	64.334
471	18.676
472	9.62
473	16.034
474	12.238
475	18.246
476	15.659
477	12.908
478	17.78
479	13.586
480	8.638
481	18.965
482	22.399
483	33.862
484	19.545
485	8.026
486	48.952
487	27.149
488	11.161
489	8.04
490	11.743
491	11.382
492	41.103
493	32.425
494	14.99
495	11.849
496	5.927
497	21.263
498	8.15
499	17.695
500	10.419
501	7.739
502	15.634
503	26.643
504	16.515
505	31.024
506	14.996
507	40.639
508	13.761
509	4.89
510	10.688
511	24.183
512	13.227
513	14.679
514	17.701
515	28.915
516	24.064
517	10.721
518	6.072
519	8.224
520	8.678
521	10.288
522	9.949
523	10.059
524	20.453
525	17.677
526	9.861
527	5.673
528	9.35
529	6.42
530	11.248
531	8.536
532	28.748
533	32.458
534	10.232
535	14.062
536	7.03
537	35.426
538	21.08
539	27.31
540	21.903
541	20.188
542	79.929
543	11.821
544	18.831
545	28.733
546	20.891
547	22.167
548	6.716
549	34.801
550	13.56
551	8.11
552	20.672
553	26.512
554	59.073
555	11.476
556	42.52
557	16.634
558	14.397
559	37.968
560	18.918
561	30.092
562	11.542
563	12.542
564	10.228
565	9.025
566	12.594
567	10.25
568	23.298
569	24.628
570	8.857
571	10.754
572	9.398
573	16.901
574	17.183
575	8.567
576	7.485
577	11.773
578	12.15
579	19.503
580	19.915
581	7.67
582	9.451
583	21.778
584	14.896
585	12.331

## Sheet: Fig. 2g
Fig. 2g
	Non-LRCs	LRCs
1	1.40312	2.07395
2	1.64446	1.56538
3	0.898365	1.64437
4	0.717169	2.4175
5	1.48259	1.94833
6	0.827657	2.18548
7	0.989819	1.50476
8	0.719929	2.64504
9	1.3741	1.91987
10	1.14618	1.54721
11	0.866865	1.60744
12	1.32899	1.42435
13	1.03122	1.31614
14	1.81081	1.46622
15	1.81928	1.74981
16	1.80044	1.5828
17	1.10002	1.20185
18	1.94861	2.18843
19	1.10887	2.49201
20	1.48658	1.47012
21	0.911403	2.05587
22	0.694615	1.52237
23	1.59783	1.4803
24	2.0887	1.64884
25	0.723355	2.21337
26	1.4981	2.56139
27	0.771985	1.82223
28	1.16036	1.13942
29	1.78693	1.92891
30	0.936526	1.76904
31	1.30796	1.85193
32	1.19366	2.57804
33	1.07766	1.73154
34	1.53959	2.3072
35	0.353826	1.57024
36	0.356681	1.16959
37	1.01352	2.10126
38	0.785022	1.48687
39	1.29245	1.66083
40	1.11658	1.36201
41	1.14304	1.65017
42	1.61363	1.91512
43	1.68615	1.56148
44	1.49049	1.43662
45	1.31671	1.05149
46	1.68834	1.11125
47	1.21403	1.40969
48	0.920348	1.44024
49	0.96165	1.76666
50	0.91007	1.15522
51	1.19319	1.48639
52	2.13057	2.02313
53	1.49905	2.21955
54	1.02151	1.3091
55	1.19766	2.30444
56	0.741246	1.82366
57	1.01285	1.3151
58	1.6635	1.8052
59	0.930816	1.67311
60	2.1123	1.65255
61	1.30786	2.31357
62	1.17606	2.15922
63	1.53065	1.8819
64	1.19233	1.004
65	1.4409	2.70718
66	1.6812	1.13971
67	1.64009	1.96965
68	1.52693	2.05168
69	0.916351	1.66768
70	0.703561	1.01628
71	1.42425	1.628
72	0.655978	1.18158
73	1.28512	1.67463
74	1.03483	1.22964
75	0.847737	1.61753
76	1.71888	1.84079
77	1.40493	1.76789
78	1.49848	1.44956
79	0.965171	1.88619
80	1.26808	2.69519
81	1.06614	1.88895
82	0.71165	1.69347
83	1.34612	1.70575
84	1.25371	0.496385
85	1.15512	1.17054
86	1.47735	2.16835
87	0.695852	1.79083
88	1.71251	1.6714
89	1.41159	1.87458
90	1.3839	1.91369
91	1.64418	1.58622
92	1.25076	1.89456
93	1.60602	1.69995
94	0.861345	1.88847
95	1.14342	1.91949
96	0.956416	1.60021
97	0.782167	1.09098
98	1.34317	1.26447
99	1.78588	1.09755
100	1.36658	1.26314
101	1.28217	1.91445
102	1.03569	1.27532
103	1.19652	1.73535
104	1.35421	1.22022
105	0.726495	0.963078
106	0.66616	1.59917
107	1.69138	1.76352
108	1.445	1.15227
109	1.19309	1.43586
110	0.934528	1.37067
111	1.08746	1.9213
112	1.15969	1.59507
113	1.51723	1.42987
114	1.75885	1.20185
115	1.11097	2.15741
116	1.313	0.85278
117	0.780169	0.888372
118	1.57909	1.73687
119	0.888087	1.12457
120	1.02389	2.69338
121	1.0257	1.08223
122	1.30901	1.55158
123	1.24534	1.54578
124	0.985156	1.89151
125	1.00152	1.39361
126	1.32909	1.49115
127	1.03873	1.33841
128	1.18577	1.67977
129	0.694615	1.75571
130	1.14589	1.83898
131	1.52189	1.94376
132	1.66255	1.30482
133	1.62229	1.34012
134	0.565094	1.13685
135	1.09593	1.70023
136	1.24582	1.77646
137	1.41578	1.68453
138	1.00191	1.634
139	0.976115	2.11772
140	1.0256	1.33641
141	0.855255	1.34384
142	0.692141	1.15741
143	1.0355	1.68881
144	0.925868	1.08422
145	0.440903	1.78131
146	0.523697	1.79559
147	0.880854	1.55263
148	1.24582	1.32071
149	0.922537	2.08955
150	0.619529	1.2815
151	1.1476	1.62933
152	1.31043	1.7323
153	1.53017	2.30729
154	1.9942	1.28188
155	1.3996	1.88523
156	1.28769	0.722594
157	1.51494	1.7304
158	0.805102	0.538448
159	0.469358	1.65836
160	1.83794	1.89684
161	0.512753	0.79825
162	1.14218	0.80967
163	0.929389	1.96727
164	1.49144	2.22169
165	1.06728	1.25024
166	1.38066	1.33657
167	1.2854	1.42766
168	0.751239	1.3647
169	1.0905	1.77656
170	0.998289	1.60912
171	0.988201	1.35416
172	1.0395	1.85959
173	1.67663	1.3582
174	1.34907	1.20405
175	1.02598	2.5594
176	1.57176	1.15328
177	1.3997	1.5721
178	0.966599	0.913804
179	1.70889	1.14851
180	0.789781	1.38862
181	1.07395	1.86051
182	0.802533	1.13559
183	1.57718	1.14851
184	1.31443	1.71562
185	1.09031	2.0526
186	1.39894	1.31448
187	0.652361	1.17261
188	0.850687	1.87664
189	1.17292	1.76208
190	1.2836	1.94207
191	0.521033	1.55203
192	1.55653	1.20634
193	1.23963	2.1118
194	1.4547	1.36278
195	0.400838	0.883561
196	1.34583	1.6982
197	0.964315	1.58786
198	1.25276	1.81487
199	1.70765	1.89213
200	1.73354	1.22586
201	1.02484	2.26219
202	1.23154	1.55918
203	1.05996	1.03789
204	0.824992	1.4712
205	1.40617	1.39641
206	1.20718	1.50309
207	1.47383	1.94446
208	1.41026	0.851576
209	1.42568	1.36929
210	1.1496	1.48064
211	0.678437	1.64734
212	1.14085	1.9517
213	1.62086	0.520917
214	0.463838	1.22778
215	0.689857	1.51363
216	0.987345	1.41025
217	0.688334	1.31137
218	0.654074	1.46139
219	0.895224	1.43921
220	0.642179	1.42281
221	1.61515	1.80451
222	1.82595	0.798238
223	1.02665	1.10177
224	1.05777	1.62883
225	0.571661	1.68941
226	1.07785	1.21
227	1.12619	1.3264
228	0.688524	1.04761
229	1.65122	1.74045
230	0.548631	1.77097
231	0.952229	1.2079
232	0.494672	0.919578
233	1.57071	1.17325
234	0.848593	1.26215
235	0.932529	0.880628
236	1.01104	1.23264
237	0.83527	1.27599
238	0.895224	1.35169
239	0.962982	1.60848
240	1.23164	1.21431
241	0.488105	1.01498
242	0.85278	1.44801
243	0.7461	0.915362
244	1.77912	1.41438
245	1.33004	1.34628
246	1.27436	1.40851
247	1.39009	1.41483
248	0.657024	1.81698
249	0.816427	1.60564
250	1.04111	0.961918
251	1.3249	1.51922
252	1.3603	1.20826
253	1.19947	0.968242
254	1.06662	1.66338
255	1.24962	0.695503
256	1.68006	1.41263
257	0.553389	1.29597
258	0.931578	1.7213
259	0.654074	1.27562
260	0.733538	2.43174
261	1.39703	1.51684
262	1.065	1.65815
263	1.28988	1.19552
264	1.05387	1.31586
265	1.22145	2.15928
266	1.31319	1.2825
267	1.1792	1.27205
268	0.816903	1.53462
269	0.420918	2.52174
270	0.968978	1.57118
271	0.99886	1.36205
272	1.02541	1.46597
273	1.2284	1.33208
274	1.01989	1.4338
275	1.18995	1.69958
276	0.923298	1.83576
277	0.707462	2.02181
278	0.761326	1.70141
279	0.540732	1.29826
280	0.930245	1.01104
281	0.586792	1.38212
282	0.853447	1.36589
283	0.535117	1.34454
284	0.718882	1.19113
285	1.43025	1.47422
286	1.10621	1.20716
287	1.16721	1.43106
288	0.616198	1.54277
289	1.12001	0.978964
290	1.23268	1.03157
291	1.35954	1.43096
292	1.37077	1.43179
293	1.3465	1.25381
294	1.33622	0.844794
295	0.775791	1.45983
296	1.18995	1.04752
297	1.22802	0.782842
298	1.30082	1.55524
299	1.1576	0.971449
300	1.78569	0.506528
301	1.01751	1.05558
302	0.493815	1.44938
303	1.2659	1.33574
304	1.05158	1.45067
305	1.03607	1.21193
306	0.859537	1.71543
307	1.17111	1.09288
308	0.848688	1.47954
309	0.62562	1.15007
310	0.650744	1.40503
311	0.845262	1.48421
312	1.25428	1.5677
313	1.50448	1.10562
314	1.13942	1.00976
315	0.834033	1.16785
316	1.52084	1.49282
317	0.653694	1.68519
318	0.614866	2.00843
319	1.59146	1.24272
320	1.49401	1.39201
321	0.63742	1.98222
322	1.60459	1.18627
323	0.817759	0.940381
324	0.96993	1.56761
325	1.27979	1.67456
326	0.423488	1.2397
327	0.650173	1.05466
328	1.09222	0.473811
329	0.609632	1.55771
330	0.783214	1.83421
331	0.696804	1.83732
332	0.549297	2.55374
333	0.87562	2.28422
334	1.10649	1.62017
335	1.3425	2.26354
336	0.860584	2.14735
337	1.4291	1.4777
338	1.4134	2.03581
339	0.947946	1.69618
340	1.18234	1.42754
341	1.06015	1.72574
342	1.23877	2.09311
343	1.22602	2.12652
344	1.02731	2.2029
345	0.720881	3.16937
346	0.639133	1.58304
347	1.99544	2.05197
348	0.879332	1.33427
349	1.29854	1.47129
350	1.1063	1.89035
351	0.602209	1.14506
352	1.03321	1.77059
353	0.647222	1.04422
354	1.32766	1.4999
355	0.766751	1.77729
356	0.82385	1.63568
357	0.694615	1.7181
358	1.2619	1.98288
359	0.945662	1.48432
360	1.12933	1.3417
361	1.17615	1.26278
362	0.565856	1.25674
363	1.66302	1.5007
364	1.27808	1.49226
365	1.15113	1.97436
366	1.20889	1.1728
367	0.845167	1.59702
368	1.38599	1.08994
369	0.853256	1.65898
370	0.927486	1.77401
371	1.13666	1.28994
372	0.735441	1.63808
373	0.819948	0.571728
374	0.819282	1.67128
375	1.16883	1.41822
376	1.0551	1.99337
377	0.979351	2.18076
378	0.561288	1.33216
379	0.48782	1.57263
380	1.40941	1.82774
381	1.10821	1.9269
382	0.534927	1.97568
383	0.881045	1.56899
384	1.12429	1.63008
385	0.812716	1.81274
386	0.932149	0.988311
387	1.03169	1.54016
388	0.928437	1.54468
389	0.758757	1.4678
390	0.944615	1.16741
391	0.657215	1.45338
392	0.952324	1.77095
393	1.77408	1.2844
394	0.686907	2.30045
395	1.29521	1.2539
396	1.25971	2.24432
397	1.21841	1.6616
398	0.885327	1.25011
399	0.516655	0.980303
400	1.02256	1.50871
401	1.00352	1.49699
402	0.475068	1.39878
403	1.01275	1.10625
404	0.610964	1.30479
405	0.86715	2.40405
406	0.373716	0.982487
407	0.705559	1.86662
408	1.04787	2.22284
409	1.57966	1.21007
410	1.19404	1.30646
411	0.587744	1.74962
412	0.923489	1.90207
413	0.87248	1.24356
414	0.584413	1.9724
415	0.469262	1.21699
416	1.25238	1.27603
417	0.637801	0.697751
418	1.64741	2.12245
419	1.1142	2.3528
420	0.760184	1.50762
421	1.08127	1.57875
422	1.0631	1.60853
423	1.31462	1.58618
424	1.53588	1.23017
425	1.07575	1.18896
426	0.733443	1.65061
427	0.810812	1.68817
428	0.970405	1.95988
429	0.680055	1.78457
430	1.52122	1.55582
431	0.687668	1.61166
432	0.882567	1.53674
433	1.36706	0.985836
434	1.31462	1.42615
435	0.959271	1.23104
436	0.810241	0.944701
437	1.59412	1.75006
438	0.822898	1.20447
439	0.977352	0.793561
440	0.870196	1.3053
441	0.621147	0.94077
442	1.28826	2.44089
443	0.774364	0.817368
444	1.3622	1.13763
445	0.620766	0.710201
446	0.877524	1.1527
447	0.972784	1.24298
448	0.666636	1.1412
449	0.896842	1.38465
450	0.375143	1.87018
451	1.13076	1.98077
452	0.480397	0.850493
453	1.02474	1.28477
454	0.44233	1.73207
455	0.993721	1.79585
456	1.49372	1.31833
457	1.37039	1.09257
458	0.695757	1.36813
459	0.679103	0.86884
460	0.704036	1.52327
461	1.13152	1.73287
462	1.28845	1.52888
463	0.991722	1.98237
464	0.741912	1.79236
465	0.393701	1.31935
466	0.379616	1.29088
467	1.19595	1.00957
468	0.668444	1.89406
469	0.682243	1.34083
470	1.01723	1.38597
471	1.2127	0.708599
472	0.500762	1.69931
473	0.920634	1.11077
474	1.0454	1.29125
475	0.62876	1.26606
476	0.690332	1.17411
477	0.730017	0.72134
478	0.653789	1.65803
479	0.98763	1.20294
480	0.691189	1.26831
481	0.629141	1.69706
482	1.74068	1.33551
483	0.814048	1.63568
484	0.645414	1.53871
485	0.326894	1.45302
486	0.604303	2.16125
487	0.676533	2.0982
488	0.986108
489	1.26323
490	0.667588
491	1.4371
492	0.827276
493	0.697851
494	0.757234
495	0.563667
496	0.655882
497	0.836412
498	0.907786
499	1.21184
500	0.574992
501	0.928057
502	0.453655
503	1.06424
504	0.494862
505	1.63856
506	0.702609
507	1.14951
508	1.07652
509	1.23068
510	0.531881
511	0.716122
512	1.4253
513	0.68053
514	0.77522
515	0.98468
516	0.342977
517	0.500191
518	1.34089
519	1.33708
520	0.515132
521	0.583937
522	0.911403
523	0.409498
524	0.49943
525	0.882377
526	0.703275
527	0.629522
528	0.303198
529	0.924916
530	0.733918
531	0.669491
532	0.586411
533	0.437382
534	0.669967
535	0.730588
536	0.495147
537	0.934718
538	0.738772
539	1.45994
540	1.06072
541	0.797775
542	0.911022
543	0.456034
544	1.05253
545	0.892369
546	0.627904
547	0.581368
548	0.734775
549	1.43377
550	1.15227
551	0.90122
552	1.22364
553	1.01694
554	1.46831
555	0.597165
556	0.681292
557	0.964505
558	0.707082
559	0.78074
560	0.986964
561	0.68586
562	0.831844
563	0.963363
564	1.03455
565	1.23573
566	0.93862
567	1.35392
568	0.422726
569	0.816332
570	0.747242
571	0.583366
572	0.467645
573	0.457272
574	0.832415
575	1.6043
576	1.15446
577	0.467645
578	0.556054
579	1.0966
580	0.777219
581	0.850592
582	1.18091
583	0.685765
584	0.48782
585	0.946804
586	1.35821
587	1.00267
588	0.865818
589	0.432814
590	0.598402
591	0.783785
592	1.96203
593	0.740865
594	1.20508
595	1.12077
596	0.76066
597	0.741246
598	0.757139
599	0.806911
600	0.883995
601	0.690237
602	0.912449
603	0.535022
604	0.481444
605	0.456605
606	0.647889
607	0.348116
608	0.755521
609	1.10668
610	0.579369
611	0.564048
612	0.481729
613	0.73173
614	0.559194
615	0.749335
616	0.998384
617	0.664447
618	0.472593
619	0.377142
620	0.86696
621	1.18186
622	0.584508
623	0.90693
624	1.01371
625	0.498478
626	0.687002
627	0.541398
628	0.838886
629	0.528646
630	0.682434
631	0.698231
632	0.394843
633	0.525505
634	1.59336
635	0.625525
636	0.726781
637	0.704132
638	0.497717
639	0.291207
640	0.35021
641	0.572327
642	0.320994
643	0.604588
644	0.32994
645	0.532833
646	0.653218
647	0.952324
648	0.518844
649	0.541779
650	0.427389
651	1.01237
652	0.504093
653	0.943569
654	0.585174
655	0.702419
656	1.7673
657	1.27278
658	2.10713
659	1.48998
660	0.687805
661	1.34234
662	1.02974
663	0.743709
664	1.01352
665	0.877329
666	1.22274
667	1.40604
668	0.810427
669	1.07684
670	1.12936
671	1.27232
672	0.895108
673	1.04275
674	1.53324
675	0.599916
676	1.25794
677	0.950646
678	1.09426
679	0.815193
680	1.31384
681	1.25454
682	0.433303
683	1.58456
684	1.20249
685	1.56513
686	1.69839
687	0.926635
688	0.596708
689	1.53617
690	1.60628
691	1.2166
692	1.73101
693	1.30568
694	1.02745
695	1.23896
696	2.12876
697	1.30917
698	1.11203
699	1.35719
700	1.46011
701	0.852951
702	0.957703
703	1.26554
704	0.752507
705	1.36525
706	1.18389
707	1.26004
708	1.31503
709	1.11268
710	1.04642
711	0.695778
712	0.485358
713	1.25858
714	1.94088
715	1.39815
716	0.788707
717	0.981989
718	1.36479
719	0.91023
720	0.84452
721	0.781559
722	1.54332
723	1.84905
724	0.622552
725	0.961827
726	0.659028
727	1.76566
728	1.06887
729	1.20671
730	2.2193
731	0.741418
732	1.11057
733	0.870455
734	1.72982
735	1.25015
736	1.23337
737	1.39724
738	0.596617
739	1.18389
740	1.83558
741	0.575905
742	1.27067
743	0.65472
744	1.23695
745	1.41529
746	1.52178
747	1.00811
748	0.53668
749	1.06465
750	1.3208
751	1.21028
752	0.62466
753	1.19983
754	1.19598
755	0.920494
756	1.25436
757	1.53984
758	1.52765
759	1.0609
760	0.578196
761	0.890251
762	1.92365
763	0.75993
764	1.03074
765	0.564999
766	1.06429
767	0.836821
768	1.15997
769	1.05796
770	1.23851
771	0.942214
772	1.50226
773	1.51949
774	1.71113
775	1.00811
776	1.53645
777	0.583236
778	0.951929
779	1.25922
780	1.13073
781	1.32749
782	0.981897
783	0.98428
784	1.46506
785	1.44187
786	1.54855
787	1.00921
788	1.25574
789	1.13385
790	1.02259
791	0.696603
792	0.828756
793	0.96201
794	1.51079
795	0.670942
796	1.3231
797	0.990145
798	1.38037
799	1.02167
800	0.75379
801	1.08252
802	1.27223
803	1.01654
804	0.921502
805	1.1728
806	0.578654
807	1.3253
808	0.773769
809	1.86912
810	1.26059
811	1.4207
812	0.662327
813	1.20542
814	1.02589
815	1.23677
816	1.72341
817	1.17637
818	0.829673
819	0.912704
820	0.884661
821	1.56009
822	0.723638
823	0.636483
824	0.528524
825	0.719422
826	0.721897
827	1.18077
828	1.24291
829	1.36654
830	1.0148
831	0.95312
832	1.37002
833	1.76813
834	1.29019
835	1.18819
836	1.583
837	1.25867
838	1.78554
839	0.800254
840	0.919761
841	1.32585
842	0.638957
843	0.897491
844	0.911238
845	0.872838
846	0.698161
847	0.890801
848	0.970991
849	1.1014
850	1.14933
851	1.48009
852	1.29304
853	1.13907
854	1.696
855	1.11744
856	1.05824
857	0.837096
858	0.774777
859	1.58255
860	0.874396
861	0.783025
862	0.824266
863	1.21834
864	0.677723
865	1.27122
866	1.08711
867	0.842045
868	0.698802
869	1.49686
870	1.243
871	1.32722
872	0.420014
873	1.20616
874	0.792556
875	0.376666
876	1.14558
877	1.37561
878	0.671217
879	1.12074
880	0.82115
881	1.00591
882	0.966226
883	1.33785
884	1.02864
885	0.828481
886	1.49154
887	1.45232
888	0.599091
889	1.32859
890	1.19003
891	1.04312
892	1.51079
893	1.43142
894	1.48934
895	0.890892
896	1.82834
897	0.563257
898	1.38697
899	1.13412
900	0.374925
901	1.71067
902	1.27251
903	0.607339
904	1.2989
905	0.750216
906	1.36085
907	0.776701
908	1.31531
909	1.00939
910	1.00508
911	0.817209
912	1.39101
913	0.713099
914	1.06759
915	1.0356
916	0.533839
917	1.40897
918	0.778626
919	0.685513
920	1.23915
921	1.70324
922	0.775602
923	0.960085
924	0.548136
925	1.30339
926	1.51436
927	0.603032
928	0.932592
929	1.12377
930	1.49218
931	0.801996
932	0.412408
933	0.813177
934	0.871372
935	0.90748
936	1.16656
937	0.50048
938	0.981714
939	1.4536
940	1.51555
941	1.35325
942	0.548686
943	1.04449
944	0.771386
945	1.15529
946	0.927643
947	1.35224
948	1.18022
949	1.50144
950	1.02479
951	0.941115
952	0.829123
953	1.21495
954	1.14329
955	0.647022
956	0.981806
957	1.36205
958	0.786141
959	0.820233
960	0.273472
961	1.16482
962	0.503504
963	1.23457
964	0.937265
965	0.541079
966	0.814643
967	0.909497
968	0.652063
969	1.21514
970	1.38477
971	0.79833
972	0.795122
973	1.25381
974	1.52417
975	1.16785
976	0.394079
977	0.713832
978	0.978506
979	0.559958
980	1.79498
981	1.17215
982	0.878704
983	0.949088
984	1.47889
985	0.816567
986	0.796497
987	0.494614
988	0.663243
989	1.05164
990	1.03808
991	0.982539
992	1.40906
993	1.0181
994	1.06154
995	0.434311
996	1.12358
997	1.10965
998	0.513768
999	1.50401
1000	1.38826
1001	1.03743
1002	1.14778
1003	0.933416
1004	1.1859
1005	1.46597
1006	1.16821
1007	1.28378
1008	0.765337
1009	0.62411
1010	1.2221
1011	0.691104
1012	1.46066
1013	1.03349
1014	0.685697
1015	1.14219
1016	1.03643
1017	1.65925
1018	1.22577
1019	0.917745
1020	0.878245
1021	1.2507
1022	1.06355
1023	0.904548
1024	0.474177
1025	0.628784
1026	0.986113
1027	1.32914
1028	1.40988
1029	0.984005
1030	1.18673
1031	1.4481
1032	0.887227
1033	1.60454
1034	1.20496
1035	0.845069
1036	0.765887
1037	0.847086
1038	1.01874
1039	1.32447
1040	1.54735
1041	0.987579
1042	0.985013
1043	0.919028
1044	1.15987
1045	0.843328
1046	1.17848
1047	1.01242
1048	0.490032
1049	1.01764
1050	0.452732
1051	0.844153
1052	1.25134
1053	0.641798
1054	1.14979
1055	1.16556
1056	1.62993
1057	1.23869
1058	1.23246
1059	0.519725
1060	1.30532
1061	1.07648
1062	1.89442
1063	0.851026
1064	0.864315
1065	0.66471
1066	0.791823
1067	0.765429
1068	0.574072
1069	0.916462
1070	0.756448
1071	0.837096
1072	0.980339
1073	0.885944
1074	0.588918
1075	1.43399
1076	1.12642
1077	1.32612
1078	1.17316
1079	0.596983
1080	1.30101
1081	1.44059
1082	1.16409
1083	0.808503
1084	1.27901
1085	0.676532
1086	0.68698
1087	0.884935
1088	1.56202
1089	1.24098
1090	1.03111
1091	0.891901
1092	1.51638
1093	0.935707
1094	1.06145
1095	0.802637
1096	1.6138
1097	0.926818
1098	1.06575
1099	0.452366
1100	1.27361
1101	0.787607
1102	0.635841
1103	0.652521
1104	0.934424
1105	1.33703
1106	1.06145
1107	0.593409
1108	0.674516
1109	0.435319
1110	0.94643
1111	1.11781
1112	1.05668
1113	0.715482
1114	1.19058
1115	0.903631
1116	0.480501
1117	0.937815
1118	1.08582
1119	1.277
1120	0.716215
1121	0.687896
1122	0.538146
1123	0.809969
1124	0.983363
1125	1.25546
1126	0.820325
1127	0.301974
1128	1.1014
1129	0.533747
1130	1.13476
1131	0.506162
1132	0.912521
1133	1.35893
1134	1.49896
1135	0.636299
1136	0.455298
1137	1.31769
1138	0.84342
1139	0.430004
1140	1.08243
1141	0.531456
1142	0.882828
1143	0.654812
1144	0.627593
1145	0.861932
1146	0.786508
1147	0.383997
1148	1.06053
1149	1.13788
1150	0.9709
1151	0.793014
1152	0.928192
1153	0.433303
1154	0.910596
1155	0.660952
1156	0.818217
1157	1.1223
1158	1.09233
1159	1.44169
1160	0.835813
1161	1.55908
1162	0.87403
1163	1.16592
1164	1.17105
1165	1.02451
1166	1.08674
1167	1.323
1168	0.844886
1169	1.31815
1170	0.77716
1171	0.468495
1172	0.561791
1173	0.911788
1174	1.15153
1175	0.62796
1176	0.770744
1177	0.37914
1178	0.43367
1179	0.617512
1180	1.03184
1181	1.20249
1182	0.670758
1183	0.589652
1184	1.03359
1185	0.436144
1186	0.643173
1187	1.46386
1188	1.09169
1189	0.774685
1190	0.803279
1191	0.837646
1192	0.607431
1193	0.747741
1194	1.03212
1195	0.709616
1196	0.612838
1197	0.655453
1198	0.891259
1199	0.733903
1200	0.957519
1201	1.06291
1202	1.02185
1203	0.514135
1204	0.456031
1205	0.766345
1206	0.621819
1207	0.892359
1208	0.759747
1209	0.554276
1210	0.734727
1211	1.29093
1212	0.578196
1213	0.805845
1214	0.829215
1215	0.668192
1216	0.474727
1217	1.32612
1218	0.725288
1219	0.560141
1220	0.718781
1221	0.677449
1222	1.13339
1223	0.882094
1224	0.981622
1225	0.676624
1226	0.79164
1227	0.808869
1228	1.18948
1229	0.906564
1230	0.536955
1231	1.02323
1232	1.11836
1233	0.895841
1234	0.942581
1235	0.664618
1236	0.72932
1237	0.424139
1238	0.962743
1239	0.447508
1240	0.877604
1241	0.775327
1242	0.536588
1243	0.867064
1244	0.429729
1245	0.676715
1246	0.670942
1247	0.544928
1248	0.807769
1249	0.994269
1250	0.604407
1251	1.09911
1252	0.931308
1253	0.733169
1254	0.648305
1255	0.414699
1256	0.686705
1257	0.472436
1258	1.9572
1259	0.580487
1260	0.687163
1261	0.753973
1262	1.2177
1263	0.52999
1264	0.52779
1265	0.550885
1266	0.659578
1267	1.24181
1268	0.336067
1269	0.903723
1270	0.553176
1271	0.997019
1272	0.776426
1273	1.16904
1274	1.31503
1275	0.321678
1276	0.652246
1277	1.04321
1278	0.688538
1279	1.89414
1280	0.399944
1281	0.591851
1282	0.422947
1283	1.08042
1284	1.39229
1285	0.396278
1286	0.950737
1287	1.14319
1288	0.603948
1289	0.599183
1290	0.970258
1291	1.10699
1292	0.788615
1293	1.16171
1294	0.609264
1295	0.473811
1296	0.921594
1297	1.11148
1298	0.673324
1299	1.5446
1300	0.616137
1301	1.29111
1302	0.522933
1303	1.07244
1304	1.65256
1305	0.924985
1306	1.21752
1307	0.52
1308	0.834164
1309	1.15007
1310	1.15951
1311	1.12706
1312	1.54076
1313	0.712732
1314	0.464463
1315	0.609814
1316	0.38189
1317	1.12532
1318	0.475552
1319	1.27938
1320	0.615954
1321	1.17188
1322	0.468495
1323	0.447233
1324	0.746733
1325	0.794022
1326	0.745358
1327	0.86569
1328	1.55108
1329	0.828434
1330	1.65694
1331	0.958898
1332	1.1851
1333	1.05209
1334	0.984088
1335	1.00309
1336	0.983069
1337	0.663388
1338	1.36856
1339	1.13756
1340	0.782713
1341	1.18779
1342	1.37526
1343	1.14025
1344	1.5505
1345	1.15794
1346	1.56601
1347	1.29117
1348	1.60867
1349	1.04299
1350	0.961155
1351	0.780966
1352	1.18474
1353	1.04481
1354	0.863307
1355	0.723014
1356	1.21932
1357	1.16224
1358	1.01962
1359	1.48192
1360	0.856609
1361	0.600485
1362	1.76171
1363	0.770191
1364	1.19274
1365	1.25637
1366	1.42033
1367	0.994426
1368	0.864181
1369	1.11222
1370	1.51315
1371	0.985035
1372	1.13028
1373	1.21939
1374	1.55756
1375	0.731969
1376	1.58865
1377	0.984016
1378	0.900655
1379	1.68817
1380	1.11907
1381	1.25863
1382	0.94725
1383	0.952783
1384	0.878668
1385	0.907353
1386	1.4793
1387	0.603616
1388	0.541223
1389	1.47617
1390	0.945721
1391	0.979574
1392	1.12991
1393	0.901674
1394	1.29809
1395	1.73258
1396	0.745583
1397	1.13719
1398	1.92304
1399	1.00375
1400	0.764949
1401	0.962466
1402	1.41166
1403	1.20781
1404	1.45251
1405	0.845616
1406	0.941717
1407	1.14994
1408	1.86625
1409	1.17098
1410	1.26016
1411	1.59557
1412	0.799458
1413	1.56463
1414	0.59437
1415	1.64325
1416	1.04546
1417	0.747476
1418	1.1503
1419	0.985472
1420	1.63393
1421	1.51359
1422	1.61035
1423	1.02923
1424	0.839282
1425	1.04109
1426	0.964286
1427	1.22026
1428	1.25259
1429	0.58789
1430	1.57314
1431	1.14731
1432	1.35997
1433	1.3112
1434	1.24152
1435	0.902184
1436	1.73601
1437	0.909173
1438	1.23876
1439	1.17039
1440	0.635067
1441	0.634121
1442	0.42299
1443	1.44035
1444	0.544863
1445	1.26504
1446	1.51374
1447	1.20315
1448	1.4006
1449	1.05631
1450	1.46474
1451	0.890754
1452	0.82341
1453	0.713695
1454	0.894904
1455	1.4105
1456	1.08783
1457	1.47959
1458	1.60459
1459	1.09475
1460	0.805355
1461	1.00193
1462	0.919511
1463	1.123
1464	1.11521
1465	0.543407
1466	1.18859
1467	1.11288
1468	1.03469
1469	1.43467
1470	0.694329
1471	0.947395
1472	1.08842
1473	1.16406
1474	0.972804
1475	0.852823
1476	1.5157
1477	0.922642
1478	1.21393
1479	0.967853
1480	1.30348
1481	0.90961
1482	0.756285
1483	0.590074
1484	1.07553
1485	0.658073
1486	1.43671
1487	1.49488
1488	1.34629
1489	1.43562
1490	1.42339
1491	0.830545
1492	0.566049
1493	0.840738
1494	1.0764
1495	1.64165
1496	1.60649
1497	1.63219
1498	1.57125
1499	1.09985
1500	1.28834
1501	1.85278
1502	0.931014
1503	1.42375
1504	0.658801
1505	1.25434
1506	0.591385
1507	0.558186
1508	1.25412
1509	1.46132
1510	1.27989
1511	1.46867
1512	1.56761
1513	1.54468
1514	0.555929
1515	1.26679
1516	0.724106
1517	0.807175
1518	0.709909
1519	0.875465
1520	1.16319
1521	0.911649
1522	1.04896
1523	1.70273
1524	1.34046
1525	1.5347
1526	1.52466
1527	1.86166
1528	0.669431
1529	0.849183
1530	0.728038
1531	1.12984
1532	1.11594
1533	0.922933
1534	1.31491
1535	1.80655
1536	0.980084
1537	1.29845
1538	0.933417
1539	1.06082
1540	0.739468
1541	1.19282
1542	0.728984
1543	1.30952
1544	1.04473
1545	1.20556
1546	1.31061
1547	1.35415
1548	1.96643
1549	1.37788
1550	1.44137
1551	1.13894
1552	1.39281
1553	0.905387
1554	1.58363
1555	0.680424
1556	1.12613
1557	1.72873
1558	1.19078
1559	0.678895
1560	0.88857
1561	0.836806
1562	1.23694
1563	1.36442
1564	1.01969
1565	0.826541
1566	0.969746
1567	0.585561
1568	1.33369
1569	1.23111
1570	1.07881
1571	0.754829
1572	0.746675
1573	1.86844
1574	1.36725
1575	0.751408
1576	1.12809
1577	0.914124
1578	1.25783
1579	1.10465
1580	1.0716
1581	1.4587
1582	1.15889
1583	1.35495
1584	0.963048
1585	0.596117
1586	1.0799
1587	1.27174
1588	0.539039
1589	0.755557
1590	1.40315
1591	1.39754
1592	1.32969
1593	1.41749
1594	0.653923
1595	0.505112
1596	1.81762
1597	1.38465
1598	1.21429
1599	1.08041
1600	1.12707
1601	1.08033
1602	1.45557
1603	0.935674
1604	1.14018
1605	0.717335
1606	1.28011
1607	1.30748
1608	0.904368
1609	0.492081
1610	1.27254
1611	0.892283
1612	1.06184
1613	0.483999
1614	1.35721
1615	0.903276
1616	0.960864
1617	0.405371
1618	1.66757
1619	1.7727
1620	1.00986
1621	0.76393
1622	0.981904
1623	1.40533
1624	0.926865
1625	1.23388
1626	1.02377
1627	1.30442
1628	1.03629
1629	0.780529
1630	1.28732
1631	1.02974
1632	0.862797
1633	0.963703
1634	1.1752
1635	1.34505
1636	0.733935
1637	1.44479
1638	0.926428
1639	1.40322
1640	0.899854
1641	1.12212
1642	0.966834
1643	0.6149
1644	1.2507
1645	1.07793
1646	0.660767
1647	1.60947
1648	0.740851
1649	1.57518
1650	0.450364
1651	0.913032
1652	0.683554
1653	1.58093
1654	1.0518
1655	0.696659
1656	1.25958
1657	1.38283
1658	0.379526
1659	0.887478
1660	0.668994
1661	0.5627
1662	1.49735
1663	1.15321
1664	0.82858
1665	0.712458
1666	1.12205
1667	1.02537
1668	0.457863
1669	0.933781
1670	0.443957
1671	0.684137
1672	0.77667
1673	1.59673
1674	1.11564
1675	0.416073
1676	0.966615
1677	1.13821
1678	1.17891
1679	0.990131
1680	0.380181
1681	0.367586
1682	1.09875
1683	0.44869
1684	1.27982
1685	0.452548
1686	0.522003
1687	1.50966
1688	1.78122
1689	0.707143
1690	0.456043
1691	1.44239
1692	0.905315
1693	0.715952
1694	0.579736
1695	0.819261
1696	0.850348
1697	1.11237
1698	1.01547
1699	0.911066
1700	0.990422
1701	1.41341
1702	0.993043
1703	0.929049
1704	1.19384
1705	0.991806
1706	1.25907
1707	0.379599
1708	0.912377
1709	1.19289
1710	1.52975
1711	1.0084
1712	1.29605
1713	0.690034
1714	1.11856
1715	1.2507
1716	0.358631
1717	0.467618
1718	1.02297
1719	1.09504
1720	1.75989
1721	0.917182
1722	1.7221
1723	0.761454
1724	0.710929
1725	0.969746
1726	1.61122
1727	1.67034
1728	0.806811
1729	1.02835
1730	0.334897
1731	0.919584
1732	1.02784
1733	0.827415
1734	0.461285
1735	1.62811
1736	1.46387
1737	1.13042
1738	0.672561
1739	0.774268
1740	0.973969
1741	0.915507
1742	0.989403
1743	0.992752
1744	0.607183
1745	0.990786
1746	1.2341
1747	0.713258
1748	0.782568
1749	1.01336
1750	1.16748
1751	1.10043
1752	1.1918
1753	0.570053
1754	0.320628
1755	1.24917
1756	0.849037
1757	1.68708
1758	1.15176
1759	0.58243
1760	1.19187
1761	1.10385
1762	1.11171
1763	1.29409
1764	0.781694
1765	0.88806
1766	0.87066
1767	0.950744
1768	1.06694
1769	1.46132
1770	0.695494
1771	0.740196
1772	0.562045
1773	0.92155
1774	1.50864
1775	1.10341
1776	1.17563
1777	1.12038
1778	1.02151
1779	1.12707
1780	1.15015
1781	0.609877
1782	0.570417
1783	0.97244
1784	0.848965
1785	0.50089
1786	0.928029
1787	1.27181
1788	0.487712
1789	1.77903
1790	1.04503
1791	0.929194
1792	0.959408
1793	0.523969
1794	0.745074
1795	1.30836
1796	0.884347
1797	0.980521
1798	0.681298
1799	0.880052
1800	0.699644
1801	1.19136
1802	1.54686
1803	0.626622
1804	1.10174
1805	0.959408
1806	0.666955
1807	0.364456
1808	0.86054
1809	0.499288
1810	1.33493
1811	0.945575
1812	0.895268
1813	0.695421
1814	0.957661
1815	0.681807
1816	1.12809
1817	1.65337
1818	0.504239
1819	1.42309
1820	1.14498
1821	1.263
1822	0.780311
1823	1.29787
1824	1.23883
1825	0.520838
1826	0.554182
1827	0.5627
1828	0.356593
1829	0.906771
1830	0.950817
1831	0.672051
1832	0.901165
1833	0.888643
1834	0.887987
1835	0.80419
1836	0.792469
1837	0.776161
1838	0.613153
1839	0.797274
1840	0.635504
1841	1.0424
1842	0.519091
1843	0.7011
1844	0.697824
1845	0.981395
1846	0.537656
1847	0.378871
1848	1.50282
1849	1.26074
1850	0.486402
1851	0.377415
1852	0.561535
1853	1.14171
1854	0.76342
1855	1.12416
1856	0.474171
1857	0.75017
1858	0.918711
1859	0.969236
1860	0.385277
1861	0.593059
1862	1.31542
1863	0.427795
1864	0.850493
1865	1.15947
1866	0.473807
1867	1.29467
1868	1.04961
1869	0.437769
1870	1.02457
1871	1.10538
1872	0.648827
1873	0.870369
1874	1.37046
1875	0.923734
1876	0.77951
1877	0.998503
1878	0.302281
1879	0.395252
1880	1.14921
1881	0.415709
1882	0.377706
1883	0.632737
1884	0.881872
1885	0.75796
1886	0.602815
1887	1.06461
1888	1.06876
1889	0.577552
1890	0.784242
1891	0.987947
1892	1.01547
1893	1.02115
1894	0.7873
1895	0.893812
1896	0.367149
1897	0.854425
1898	0.331403
1899	0.812635
1900	0.653341
1901	0.895632
1902	0.341377
1903	0.791959
1904	0.789557
1905	0.570053
1906	1.48745
1907	0.945939
1908	0.390374
1909	0.738958
1910	0.706269
1911	0.863307
1912	1.0242
1913	0.360524
1914	0.828288
1915	0.802297
1916	0.739977
1917	0.744855
1918	0.427285
1919	0.395179
1920	0.821226
1921	0.392849
1922	0.523168
1923	1.16107
1924	1.01947
1925	0.560662
1926	0.573184
1927	0.774923
1928	0.58243
1929	0.706342
1930	0.658656
1931	0.432381
1932	0.522658
1933	0.53438
1934	0.906989
1935	0.610678
1936	1.16602
1937	0.809068
1938	0.47468
1939	0.704886
1940	0.593642
1941	0.427722
1942	1.20432
1943	0.582867
1944	0.312401
1945	0.696368
1946	0.716389
1947	0.349312
1948	0.605218
1949	0.46427
1950	1.47297
1951	1.30763
1952	0.577625
1953	0.510791
1954	0.526954
1955	0.412579

## Sheet: Fig. 3b
Fig. 3b
	Hes1	GFP+	1	1	1	1
		GFP++	1.28774	1.72844	1.23122	1.3414
	Hes5	GFP+	1	1	1	1
		GFP++	0.861817	1.6903	1.25002	1.22942
	Hey1	GFP+	1	1	1	1	1
		GFP++	1.85827	3.45129	3.21423	2.15801	1.61198
	Hey2	GFP+	1	1	1	1
		GFP++	2.48651	3.9724	3.56171	3.29071

## Sheet: Fig. 3d
Fig. 3d
	Non-LRCs	LRCs
	2.96724	0.557659
	2.44392	0.557991
	2.43205	0.718098
	2.2343	0.720169
	2.20125	0.752938
	2.20056	0.758077
	2.18513	0.763822
	2.17527	0.769784
	2.17314	0.771
	2.15579	0.788584
	2.11322	0.793623
	2.08621	0.796087
	2.08246	0.796695
	2.07863	0.812203
	2.07224	0.817351
	2.05741	0.829858
	2.04657	0.852342
	2.03931	0.857874
	2.03127	0.859032
	2.03036	0.866755
	2.02883	0.872716
	2.02105	0.882294
	2.01508	0.887642
	1.98415	0.887768
	1.97998	0.888267
	1.9789	0.892144
	1.97657	0.895412
	1.95789	0.909358
	1.95312	0.916408
	1.9284	0.918285
	1.925	0.91977
	1.92225	0.919906
	1.91912	0.921521
	1.91313	0.923036
	1.91249	0.924163
	1.90649	0.925414
	1.8891	0.92779
	1.88272	0.9361
	1.8805	0.940318
	1.86809	0.941271
	1.86098	0.946986
	1.85941	0.948736
	1.8552	0.952304
	1.8542	0.964133
	1.85395	0.982197
	1.84821	0.986994
	1.84281	0.991308
	1.84132	0.992982
	1.83719	0.997331
	1.82723	1.00058
	1.82566	1.01203
	1.82199	1.01346
	1.82093	1.01934
	1.81968	1.02172
	1.81736	1.02922
	1.8093	1.03175
	1.8053	1.03266
	1.79327	1.03327
	1.79167	1.03525
	1.79092	1.04224
	1.79092	1.05045
	1.78952	1.05361
	1.78266	1.05549
	1.78177	1.06976
	1.78116	1.0705
	1.77166	1.07204
	1.7614	1.07432
	1.7594	1.08826
	1.75915	1.09814
	1.75668	1.09872
	1.74823	1.0994
	1.74347	1.10639
	1.73911	1.10902
	1.73839	1.1094
	1.72523	1.1134
	1.71943	1.11522
	1.71838	1.12015
	1.71107	1.1214
	1.70904	1.12221
	1.70781	1.12253
	1.70681	1.12313
	1.70468	1.12404
	1.70346	1.13066
	1.70104	1.13286
	1.69561	1.13423
	1.69411	1.13575
	1.69328	1.14289
	1.69173	1.1518
	1.68699	1.15186
	1.68699	1.15217
	1.68644	1.1558
	1.68636	1.16444
	1.68431	1.16757
	1.68427	1.17043
	1.68005	1.17694
	1.67548	1.17844
	1.67473	1.18145
	1.67412	1.18212
	1.6726	1.18544
	1.67243	1.18698
	1.66944	1.19107
	1.66637	1.19139
	1.66439	1.19157
	1.65329	1.19294
	1.6493	1.19493
	1.64721	1.19895
	1.63937	1.20173
	1.6357	1.20295
	1.6347	1.20432
	1.63392	1.21025
	1.63175	1.21158
	1.63049	1.21383
	1.62995	1.21658
	1.62902	1.22704
	1.62832	1.22731
	1.62521	1.22759
	1.6241	1.23549
	1.62045	1.23777
	1.61632	1.2446
	1.61604	1.24735
	1.61422	1.25453
	1.61229	1.25536
	1.61169	1.25761
	1.60956	1.25823
	1.60869	1.25916
	1.60251	1.26123
	1.59506	1.26399
	1.59155	1.26605
	1.5913	1.27152
	1.59111	1.27199
	1.59068	1.2729
	1.58834	1.27943
	1.58822	1.28325
	1.58697	1.29022
	1.58617	1.29098
	1.58575	1.29144
	1.58412	1.29433
	1.58062	1.29676
	1.57986	1.29763
	1.57967	1.2993
	1.57955	1.30039
	1.57742	1.30542
	1.57692	1.30831
	1.57545	1.30953
	1.57541	1.31264
	1.57404	1.31303
	1.57255	1.31372
	1.56716	1.31427
	1.56561	1.315
	1.56547	1.31627
	1.5642	1.31677
	1.56359	1.31865
	1.56025	1.31998
	1.55966	1.32177
	1.55741	1.32365
	1.5569	1.32393
	1.55595	1.32679
	1.55472	1.33036
	1.55391	1.33509
	1.55378	1.33822
	1.55153	1.3389
	1.55112	1.34039
	1.54969	1.3408
	1.54839	1.34465
	1.5471	1.34853
	1.54504	1.35041
	1.54337	1.35091
	1.54125	1.35393
	1.53826	1.35469
	1.5379	1.35529
	1.53744	1.35867
	1.53689	1.35894
	1.53363	1.35925
	1.53336	1.36258
	1.53227	1.36326
	1.53213	1.36379
	1.52696	1.37065
	1.52528	1.37319
	1.52497	1.3753
	1.52001	1.38388
	1.51853	1.38666
	1.51801	1.39131
	1.51648	1.39231
	1.51512	1.39391
	1.51417	1.39646
	1.51376	1.39809
	1.51311	1.39908
	1.51186	1.40027
	1.50657	1.40032
	1.505	1.40045
	1.5049	1.40068
	1.50338	1.40121
	1.5022	1.40177
	1.50029	1.40212
	1.49947	1.40218
	1.4992	1.40299
	1.49887	1.40319
	1.49444	1.40577
	1.49437	1.40907
	1.49321	1.40957
	1.49262	1.40966
	1.49199	1.41048
	1.49137	1.41682
	1.48845	1.41702
	1.48511	1.41769
	1.48474	1.41845
	1.48437	1.41919
	1.48411	1.41932
	1.48346	1.42006
	1.47899	1.42028
	1.47875	1.42174
	1.47623	1.42232
	1.4758	1.42402
	1.47511	1.42408
	1.47498	1.42508
	1.4743	1.42608
	1.46948	1.42694
	1.4675	1.42843
	1.4661	1.42844
	1.46535	1.42896
	1.46328	1.43375
	1.46309	1.43481
	1.46279	1.43921
	1.4611	1.44028
	1.46022	1.44393
	1.45914	1.44409
	1.45853	1.44545
	1.45735	1.44547
	1.45686	1.44627
	1.45351	1.44668
	1.45021	1.45593
	1.44759	1.46056
	1.44684	1.46127
	1.44485	1.46328
	1.44463	1.46382
	1.44409	1.46507
	1.44327	1.46948
	1.44059	1.47636
	1.44046	1.47675
	1.43922	1.4777
	1.43715	1.48519
	1.43684	1.48909
	1.43646	1.4897
	1.43592	1.49104
	1.43521	1.49259
	1.43207	1.49335
	1.43101	1.49475
	1.42803	1.49575
	1.42736	1.49634
	1.42621	1.49637
	1.42493	1.49684
	1.42283	1.50065
	1.42245	1.50293
	1.42204	1.50813
	1.42204	1.509
	1.41895	1.51485
	1.41895	1.51613
	1.41851	1.51615
	1.41837	1.51798
	1.41415	1.52164
	1.41361	1.52364
	1.41334	1.52564
	1.41245	1.52588
	1.4117	1.52778
	1.41064	1.52801
	1.40972	1.53318
	1.40927	1.53581
	1.4092	1.53765
	1.40819	1.54778
	1.4079	1.5489
	1.40776	1.55459
	1.40653	1.55595
	1.40653	1.55966
	1.40644	1.56192
	1.40395	1.56779
	1.40299	1.57089
	1.40136	1.5718
	1.40057	1.57354
	1.40041	1.57679
	1.39956	1.57717
	1.39956	1.5794
	1.39823	1.5829
	1.39452	1.5838
	1.39394	1.58517
	1.39319	1.58685
	1.39269	1.58692
	1.39224	1.587
	1.38966	1.58955
	1.38911	1.59035
	1.38905	1.59906
	1.38789	1.59963
	1.38707	1.60276
	1.38706	1.60342
	1.38479	1.60495
	1.38357	1.60719
	1.38312	1.60819
	1.38281	1.60902
	1.38038	1.60997
	1.38027	1.61181
	1.37947	1.61294
	1.37855	1.61623
	1.37836	1.61817
	1.37795	1.62957
	1.37782	1.6317
	1.37768	1.63297
	1.37749	1.6352
	1.37727	1.63841
	1.37714	1.64311
	1.377	1.64346
	1.37618	1.64372
	1.37523	1.64396
	1.3743	1.64399
	1.37115	1.64413
	1.3708	1.64535
	1.3687	1.64603
	1.36802	1.65396
	1.36666	1.65433
	1.36502	1.65651
	1.36411	1.65678
	1.36381	1.65892
	1.3638	1.65896
	1.3619	1.66141
	1.36062	1.66159
	1.3594	1.66302
	1.35904	1.66332
	1.35781	1.67367
	1.35754	1.67461
	1.357	1.6757
	1.35391	1.67584
	1.35379	1.67706
	1.35332	1.68454
	1.35254	1.68492
	1.35101	1.68618
	1.35033	1.68727
	1.34991	1.68973
	1.34924	1.691
	1.34883	1.69404
	1.34876	1.69979
	1.34741	1.70912
	1.34724	1.71013
	1.34693	1.71135
	1.34679	1.71153
	1.34541	1.71244
	1.34478	1.71339
	1.3438	1.7208
	1.34378	1.72265
	1.34374	1.724
	1.34191	1.72521
	1.34191	1.72703
	1.33979	1.72901
	1.33811	1.73327
	1.33727	1.73388
	1.33678	1.74802
	1.33515	1.75258
	1.33492	1.76034
	1.33465	1.76153
	1.33401	1.76535
	1.334	1.76728
	1.3339	1.77113
	1.3339	1.77245
	1.3334	1.77599
	1.33278	1.77613
	1.33173	1.78029
	1.33051	1.78375
	1.32899	1.78854
	1.32677	1.78878
	1.3259	1.80229
	1.32577	1.80342
	1.32379	1.8047
	1.32066	1.8047
	1.31926	1.82056
	1.31677	1.82373
	1.31652	1.82456
	1.31627	1.84471
	1.31577	1.84547
	1.31509	1.84708
	1.31196	1.85328
	1.31189	1.85353
	1.31139	1.85465
	1.31114	1.86283
	1.31026	1.86813
	1.30983	1.87438
	1.30862	1.88132
	1.30786	1.88372
	1.30764	1.88744
	1.30725	1.8881
	1.30583	1.89291
	1.30426	1.89337
	1.30284	1.89748
	1.30213	1.90813
	1.30188	1.90826
	1.30039	1.91017
	1.30038	1.91465
	1.29926	1.91486
	1.29638	1.91499
	1.29615	1.92412
	1.296	1.9265
	1.29454	1.92758
	1.29265	1.93466
	1.29195	1.9397
	1.29195	1.93997
	1.29189	1.94949
	1.29175	1.95385
	1.29098	1.9548
	1.29086	1.96011
	1.29022	1.96589
	1.28855	1.96637
	1.28837	1.96702
	1.28775	1.96848
	1.28762	1.9706
	1.28515	1.99379
	1.28474	1.99491
	1.28351	2.00229
	1.27949	2.00481
	1.27943	2.00742
	1.27793	2.01135
	1.27753	2.0208
	1.27749	2.02306
	1.27712	2.03819
	1.27712	2.05294
	1.27578	2.0537
	1.27337	2.0572
	1.27263	2.08311
	1.27258	2.08759
	1.27181	2.08843
	1.26977	2.09147
	1.26893	2.0917
	1.26759	2.09847
	1.26746	2.1
	1.26665	2.11773
	1.26499	2.12261
	1.26453	2.13606
	1.26411	2.1415
	1.26365	2.14164
	1.26337	2.17199
	1.26316	2.19403
	1.26299	2.21493
	1.2624	2.22317
	1.26211	2.23592
	1.26161	2.24055
	1.25905	2.24697
	1.25807	2.25043
	1.25784	2.25173
	1.25723	2.25881
	1.25673	2.26115
	1.25648	2.27057
	1.2563	2.27377
	1.25562	2.27758
	1.25523	2.28214
	1.25486	2.28534
	1.25385	2.30272
	1.25371	2.31174
	1.25194	2.32916
	1.2511	2.33038
	1.2491	2.35515
	1.2478	2.3729
	1.24765	2.37807
	1.24759	2.39026
	1.24689	2.39052
	1.24385	2.39161
	1.24372	2.40315
	1.2437	2.40635
	1.24337	2.407
	1.24324	2.42265
	1.2431	2.43254
	1.2402	2.43557
	1.23972	2.45143
	1.23793	2.46398
	1.23589	2.4953
	1.23548	2.49545
	1.23534	2.5111
	1.23466	2.51627
	1.23397	2.54167
	1.23297	2.54173
	1.23108	2.56224
	1.23017	2.57012
	1.23003	2.59732
	1.22963	2.60203
	1.22922	2.69469
	1.22854	2.7067
	1.22804	2.71287
	1.22745	2.72346
	1.22609	2.73033
	1.22363	2.85891
	1.22323	3.8959
	1.22317
	1.22269
	1.22255
	1.22214
	1.22046
	1.21958
	1.21952
	1.21946
	1.21846
	1.21785
	1.2177
	1.21709
	1.21646
	1.21643
	1.21633
	1.21629
	1.21561
	1.21508
	1.21496
	1.21466
	1.2145
	1.21025
	1.20949
	1.20921
	1.20873
	1.20736
	1.20708
	1.20614
	1.20553
	1.20553
	1.20462
	1.20445
	1.20404
	1.20323
	1.2032
	1.2028
	1.20146
	1.20112
	1.20051
	1.2001
	1.20007
	1.19955
	1.1993
	1.19928
	1.19642
	1.19626
	1.19545
	1.19493
	1.19465
	1.19357
	1.19344
	1.19276
	1.19231
	1.19057
	1.18989
	1.18987
	1.18869
	1.18867
	1.18866
	1.18757
	1.18729
	1.18694
	1.18669
	1.18662
	1.1841
	1.18258
	1.18131
	1.17756
	1.17737
	1.17706
	1.17694
	1.1756
	1.17443
	1.17431
	1.1737
	1.173
	1.17268
	1.16996
	1.16989
	1.16965
	1.16931
	1.16906
	1.16889
	1.16859
	1.16785
	1.16783
	1.16757
	1.16505
	1.16444
	1.16343
	1.1628
	1.16254
	1.1622
	1.16218
	1.16175
	1.16175
	1.16131
	1.1613
	1.15962
	1.15642
	1.15642
	1.1556
	1.15505
	1.1541
	1.15338
	1.15293
	1.15293
	1.1523
	1.1523
	1.15186
	1.15124
	1.15034
	1.15004
	1.15004
	1.14973
	1.14947
	1.14854
	1.14761
	1.14566
	1.14502
	1.14492
	1.14487
	1.14379
	1.14308
	1.14281
	1.14213
	1.14145
	1.14116
	1.14104
	1.14046
	1.14022
	1.14004
	1.13955
	1.13916
	1.13872
	1.13864
	1.13841
	1.13788
	1.13777
	1.13772
	1.13754
	1.1375
	1.13691
	1.1359
	1.13573
	1.13316
	1.13253
	1.13206
	1.13103
	1.12966
	1.12947
	1.12916
	1.12784
	1.12778
	1.12641
	1.12541
	1.12539
	1.12365
	1.12191
	1.12178
	1.12054
	1.12022
	1.1184
	1.11811
	1.11811
	1.1175
	1.1175
	1.11665
	1.1159
	1.11522
	1.11446
	1.11324
	1.11309
	1.1111
	1.11056
	1.10865
	1.10838
	1.10716
	1.10714
	1.10606
	1.10602
	1.10552
	1.10473
	1.1047
	1.10339
	1.10307
	1.10291
	1.10215
	1.10202
	1.10189
	1.10063
	1.10039
	1.09941
	1.0979
	1.09776
	1.09763
	1.09736
	1.09728
	1.09708
	1.09627
	1.09501
	1.09489
	1.09477
	1.09463
	1.09454
	1.09401
	1.09314
	1.09276
	1.09226
	1.09151
	1.09063
	1.09044
	1.09029
	1.08865
	1.08865
	1.08863
	1.08742
	1.08726
	1.08663
	1.0862
	1.08606
	1.08601
	1.08588
	1.08481
	1.08438
	1.0836
	1.08351
	1.08334
	1.08252
	1.08252
	1.08088
	1.08086
	1.08021
	1.08
	1.07939
	1.079
	1.07871
	1.07863
	1.07863
	1.07844
	1.07688
	1.07654
	1.07654
	1.0765
	1.07563
	1.075
	1.0728
	1.07218
	1.07204
	1.071
	1.07096
	1.07087
	1.06778
	1.06769
	1.06763
	1.06512
	1.06429
	1.06412
	1.06412
	1.06252
	1.06216
	1.0617
	1.06155
	1.05949
	1.05942
	1.05912
	1.05912
	1.05862
	1.05762
	1.0576
	1.05708
	1.05599
	1.05562
	1.05561
	1.05501
	1.05461
	1.05456
	1.05319
	1.05182
	1.05177
	1.05161
	1.05122
	1.05099
	1.04726
	1.04598
	1.04578
	1.04469
	1.04388
	1.04376
	1.04373
	1.0436
	1.0436
	1.04306
	1.04286
	1.04224
	1.04102
	1.04073
	1.03979
	1.03961
	1.03738
	1.03685
	1.03646
	1.03616
	1.03394
	1.03335
	1.03272
	1.03108
	1.03098
	1.02972
	1.02962
	1.0286
	1.02856
	1.0271
	1.02578
	1.02535
	1.02422
	1.02354
	1.02354
	1.02278
	1.02202
	1.02172
	1.02156
	1.02141
	1.02072
	1.01997
	1.01952
	1.01784
	1.01761
	1.01666
	1.01624
	1.01442
	1.01434
	1.01409
	1.01109
	1.00904
	1.00864
	1.00836
	1.00741
	1.00684
	1.00577
	1.00577
	1.00534
	1.00534
	1.00482
	1.00441
	1.00423
	1.004
	1.00321
	1.00089
	1.00047
	0.999822
	0.999786
	0.999518
	0.999241
	0.999105
	0.998969
	0.998956
	0.998697
	0.998697
	0.998454
	0.998454
	0.998289
	0.99633
	0.995717
	0.995454
	0.995109
	0.995023
	0.994829
	0.994348
	0.994329
	0.993203
	0.993118
	0.991156
	0.990827
	0.990243
	0.988491
	0.98845
	0.9882
	0.987507
	0.987325
	0.9872
	0.98713
	0.986858
	0.986314
	0.985949
	0.985699
	0.985361
	0.984948
	0.984681
	0.984137
	0.983401
	0.982947
	0.982489
	0.982337
	0.982197
	0.981881
	0.981729
	0.981577
	0.980871
	0.980665
	0.980598
	0.980361
	0.97982
	0.979144
	0.978695
	0.978445
	0.977877
	0.977776
	0.977776
	0.977776
	0.977472
	0.976568
	0.976256
	0.975799
	0.975495
	0.975443
	0.974431
	0.973658
	0.973063
	0.972066
	0.97069
	0.970022
	0.969718
	0.969262
	0.968814
	0.968501
	0.968197
	0.967688
	0.965493
	0.965461
	0.965437
	0.965085
	0.964405
	0.964396
	0.962876
	0.962876
	0.96166
	0.959914
	0.958417
	0.958183
	0.958145
	0.957859
	0.957808
	0.957555
	0.956034
	0.955426
	0.954681
	0.954666
	0.953805
	0.953753
	0.953055
	0.952841
	0.952385
	0.952179
	0.951885
	0.951477
	0.951341
	0.950409
	0.949496
	0.949428
	0.948736
	0.948483
	0.947802
	0.947064
	0.946303
	0.946303
	0.946051
	0.946051
	0.945626
	0.945239
	0.944809
	0.944327
	0.944175
	0.94405
	0.944023
	0.94304
	0.942299
	0.942299
	0.942088
	0.941286
	0.941135
	0.940798
	0.940318
	0.939502
	0.938796
	0.938421
	0.937796
	0.937485
	0.937189
	0.936295
	0.935661
	0.935661
	0.935509
	0.935357
	0.934603
	0.934544
	0.934467
	0.934331
	0.934044
	0.934044
	0.933228
	0.933043
	0.932793
	0.932426
	0.932168
	0.931667
	0.931403
	0.930035
	0.92916
	0.929123
	0.928819
	0.928667
	0.928666
	0.928515
	0.928415
	0.927907
	0.927663
	0.927119
	0.926842
	0.926082
	0.925778
	0.924163
	0.923162
	0.922433
	0.922281
	0.921661
	0.921217
	0.920761
	0.920315
	0.91966
	0.91966
	0.919392
	0.919362
	0.919226
	0.918632
	0.918285
	0.918285
	0.917784
	0.917112
	0.917049
	0.917049
	0.915783
	0.914527
	0.914463
	0.914223
	0.912781
	0.911605
	0.911605
	0.911333
	0.910109
	0.909662
	0.90902
	0.90902
	0.907778
	0.907533
	0.907381
	0.906843
	0.906403
	0.906403
	0.906278
	0.905777
	0.904937
	0.904665
	0.904492
	0.904393
	0.904276
	0.903985
	0.903124
	0.902972
	0.901672
	0.900649
	0.900175
	0.900149
	0.899019
	0.898814
	0.898563
	0.897346
	0.896897
	0.896434
	0.896092
	0.896022
	0.892144
	0.890961
	0.890393
	0.890241
	0.8902
	0.8902
	0.890048
	0.889969
	0.889896
	0.889744
	0.889143
	0.889016
	0.888892
	0.888892
	0.888767
	0.888528
	0.887519
	0.886855
	0.88643
	0.886095
	0.886095
	0.885791
	0.885478
	0.884525
	0.884525
	0.884253
	0.883845
	0.883206
	0.883139
	0.882756
	0.882598
	0.882446
	0.881123
	0.880926
	0.880443
	0.879557
	0.879354
	0.879082
	0.879082
	0.877721
	0.877136
	0.876224
	0.87576
	0.875134
	0.875134
	0.874384
	0.874084
	0.873476
	0.873383
	0.873324
	0.87302
	0.872383
	0.872278
	0.872107
	0.872006
	0.871955
	0.871507
	0.871326
	0.870632
	0.869829
	0.869381
	0.868763
	0.868196
	0.867755
	0.86713
	0.867107
	0.86709
	0.866504
	0.866482
	0.866379
	0.866004
	0.864809
	0.864505
	0.864385
	0.864249
	0.863705
	0.863297
	0.862502
	0.862377
	0.861528
	0.861501
	0.861501
	0.861392
	0.861392
	0.860983
	0.860856
	0.860575
	0.860303
	0.860251
	0.859876
	0.85935
	0.85925
	0.859125
	0.859032
	0.858576
	0.857816
	0.857717
	0.857499
	0.857173
	0.857037
	0.856624
	0.854927
	0.854927
	0.854775
	0.854319
	0.852819
	0.852371
	0.851734
	0.850518
	0.84962
	0.849369
	0.849144
	0.849008
	0.8486
	0.848328
	0.847933
	0.846559
	0.846287
	0.846108
	0.845956
	0.845867
	0.845348
	0.845196
	0.84479
	0.844617
	0.844436
	0.844382
	0.844284
	0.844284
	0.844132
	0.843293
	0.843241
	0.842741
	0.842615
	0.840939
	0.840489
	0.838666
	0.837986
	0.83729
	0.83729
	0.83729
	0.837169
	0.837138
	0.836612
	0.836489
	0.835944
	0.835618
	0.835361
	0.834856
	0.833945
	0.832881
	0.83261
	0.83236
	0.832273
	0.832234
	0.832121
	0.831817
	0.831665
	0.831609
	0.830904
	0.830501
	0.829277
	0.829233
	0.829004
	0.828607
	0.827916
	0.826606
	0.826356
	0.826231
	0.825981
	0.825355
	0.825279
	0.82465
	0.823833
	0.823606
	0.822854
	0.822542
	0.822472
	0.821853
	0.821228
	0.820261
	0.820159
	0.819477
	0.819102
	0.818934
	0.818601
	0.817981
	0.817351
	0.817226
	0.81685
	0.816612
	0.81635
	0.8156
	0.815396
	0.814172
	0.813491
	0.81342
	0.813355
	0.812598
	0.810835
	0.808346
	0.80822
	0.808048
	0.807095
	0.805818
	0.805735
	0.805469
	0.805469
	0.805219
	0.80519
	0.803343
	0.802169
	0.802169
	0.80206
	0.802017
	0.801108
	0.800966
	0.800836
	0.800341
	0.800341
	0.799716
	0.79909
	0.798215
	0.798215
	0.797978
	0.797839
	0.79757
	0.797298
	0.796847
	0.796464
	0.796464
	0.795392
	0.795338
	0.794588
	0.794304
	0.794262
	0.793962
	0.793759
	0.793712
	0.793587
	0.793046
	0.792943
	0.792711
	0.792438
	0.792399
	0.792336
	0.791982
	0.791526
	0.791461
	0.790461
	0.789813
	0.78946
	0.789269
	0.788724
	0.78818
	0.78818
	0.787834
	0.787709
	0.787333
	0.78666
	0.786275
	0.7859
	0.785707
	0.785322
	0.78514
	0.78438
	0.783962
	0.783581
	0.783456
	0.782873
	0.782555
	0.781643
	0.781491
	0.781376
	0.779666
	0.779335
	0.77921
	0.779204
	0.779058
	0.778828
	0.778578
	0.778328
	0.777566
	0.777538
	0.776069
	0.775713
	0.775702
	0.775252
	0.775116
	0.774951
	0.774451
	0.774028
	0.773951
	0.773433
	0.7732
	0.773129
	0.772825
	0.772803
	0.772064
	0.77185
	0.77117
	0.770323
	0.768697
	0.768572
	0.768111
	0.767904
	0.76736
	0.766946
	0.766679
	0.766543
	0.766287
	0.766271
	0.76532
	0.765195
	0.765046
	0.76491
	0.764445
	0.762819
	0.762486
	0.761726
	0.761574
	0.7611
	0.760813
	0.760205
	0.760205
	0.759875
	0.759603
	0.759467
	0.759195
	0.757691
	0.757562
	0.757066
	0.756473
	0.756252
	0.75619
	0.75519
	0.754976
	0.753667
	0.75348
	0.751847
	0.751574
	0.751438
	0.751312
	0.751166
	0.75103
	0.750931
	0.75035
	0.749811
	0.748936
	0.748802
	0.748436
	0.747084
	0.746685
	0.74656
	0.745995
	0.745001
	0.74477
	0.744241
	0.743808
	0.743808
	0.743683
	0.743683
	0.743329
	0.743058
	0.742049
	0.741656
	0.741352
	0.739735
	0.739735
	0.739224
	0.738805
	0.738305
	0.737694
	0.736929
	0.736335
	0.736031
	0.735789
	0.735653
	0.735553
	0.734678
	0.734662
	0.733677
	0.733677
	0.733612
	0.733476
	0.733446
	0.732686
	0.732387
	0.731926
	0.731843
	0.731426
	0.7308
	0.730425
	0.730425
	0.730253
	0.730175
	0.729801
	0.729665
	0.729121
	0.728674
	0.728577
	0.728125
	0.727423
	0.726923
	0.726798
	0.726548
	0.726548
	0.726452
	0.726263
	0.726148
	0.725844
	0.725388
	0.725236
	0.72463
	0.724172
	0.723542
	0.723046
	0.722453
	0.722347
	0.722043
	0.721131
	0.721092
	0.720044
	0.719002
	0.718915
	0.718643
	0.718098
	0.717668
	0.717554
	0.717554
	0.716569
	0.715513
	0.715241
	0.714416
	0.714166
	0.714016
	0.713472
	0.71292
	0.712519
	0.712039
	0.711431
	0.710414
	0.70988
	0.709728
	0.708967
	0.708788
	0.708301
	0.708037
	0.707662
	0.707212
	0.706532
	0.705775
	0.705536
	0.70471
	0.704354
	0.704285
	0.703674
	0.703535
	0.703402
	0.703342
	0.702278
	0.701517
	0.701361
	0.70068
	0.70068
	0.700408
	0.699541
	0.699157
	0.698532
	0.698477
	0.698407
	0.696348
	0.696155
	0.69578
	0.695373
	0.69528
	0.694279
	0.692778
	0.692403
	0.692153
	0.691835
	0.691787
	0.690527
	0.689506
	0.689151
	0.688594
	0.688442
	0.68748
	0.686313
	0.686313
	0.685847
	0.685847
	0.684899
	0.68435
	0.683942
	0.681085
	0.680676
	0.67986
	0.67902
	0.678227
	0.678227
	0.678145
	0.678103
	0.67777
	0.675097
	0.673892
	0.673846
	0.673694
	0.6736
	0.672892
	0.671261
	0.670957
	0.670878
	0.670653
	0.670515
	0.670045
	0.669741
	0.669654
	0.66939
	0.669014
	0.668565
	0.668021
	0.667885
	0.667004
	0.666548
	0.666513
	0.666138
	0.665299
	0.664512
	0.664387
	0.664262
	0.663122
	0.662899
	0.661683
	0.661683
	0.661635
	0.659448
	0.659259
	0.658884
	0.658258
	0.657578
	0.65727
	0.654756
	0.654233
	0.65338
	0.650379
	0.65028
	0.64965
	0.649063
	0.648833
	0.648697
	0.648628
	0.648502
	0.648455
	0.648455
	0.646479
	0.646248
	0.646174
	0.644654
	0.6445
	0.644207
	0.643625
	0.643438
	0.642982
	0.642846
	0.642846
	0.642624
	0.642499
	0.641917
	0.641765
	0.641248
	0.64026
	0.639998
	0.638899
	0.638627
	0.638219
	0.637996
	0.637675
	0.6369
	0.636586
	0.635684
	0.63562
	0.635497
	0.634545
	0.634369
	0.634163
	0.634011
	0.633619
	0.633555
	0.633403
	0.633244
	0.633099
	0.632118
	0.631242
	0.631007
	0.630742
	0.630054
	0.629918
	0.628491
	0.628421
	0.628386
	0.628386
	0.628082
	0.627365
	0.626516
	0.626105
	0.625364
	0.625364
	0.624739
	0.624737
	0.624585
	0.623976
	0.623386
	0.621753
	0.620611
	0.620361
	0.620361
	0.619361
	0.619361
	0.619263
	0.61886
	0.618623
	0.617807
	0.616174
	0.616174
	0.615858
	0.615614
	0.614949
	0.613588
	0.612573
	0.611965
	0.611819
	0.611661
	0.611509
	0.610867
	0.610731
	0.610445
	0.609855
	0.609381
	0.608604
	0.606492
	0.60634
	0.605978
	0.605968
	0.60556
	0.60556
	0.605151
	0.605015
	0.603907
	0.602843
	0.601931
	0.601749
	0.601725
	0.600224
	0.600106
	0.599802
	0.599724
	0.599224
	0.598586
	0.597825
	0.597473
	0.596847
	0.596305
	0.595354
	0.595354
	0.594945
	0.594265
	0.594024
	0.592048
	0.591815
	0.591469
	0.591469
	0.590863
	0.589593
	0.588399
	0.588277
	0.588005
	0.587967
	0.587467
	0.58399
	0.583229
	0.58297
	0.582714
	0.582464
	0.580341
	0.579568
	0.579276
	0.578616
	0.577711
	0.576844
	0.576166
	0.574334
	0.574259
	0.573959
	0.573459
	0.573036
	0.572587
	0.571948
	0.571539
	0.571082
	0.570332
	0.570002
	0.568956
	0.568831
	0.568481
	0.567865
	0.566505
	0.56608
	0.565454
	0.564055
	0.563616
	0.562704
	0.562452
	0.561944
	0.561606
	0.561327
	0.559663
	0.559564
	0.55845
	0.558067
	0.557687
	0.557324
	0.556926
	0.556824
	0.556571
	0.556298
	0.55571
	0.555323
	0.554342
	0.551757
	0.549903
	0.549695
	0.549445
	0.549086
	0.548564
	0.548542
	0.547348
	0.545827
	0.543316
	0.543191
	0.541815
	0.538939
	0.537188
	0.536687
	0.535489
	0.535061
	0.534424
	0.533664
	0.532484
	0.532435
	0.530775
	0.529433
	0.526822
	0.526822
	0.526225
	0.524319
	0.523173
	0.522804
	0.522006
	0.521957
	0.519965
	0.519177
	0.518196
	0.518196
	0.517051
	0.516331
	0.516331
	0.516291
	0.515925
	0.513924
	0.513569
	0.513049
	0.512798
	0.512298
	0.511256
	0.510297
	0.509487
	0.509487
	0.508534
	0.505404
	0.505169
	0.504669
	0.504472
	0.504179
	0.503043
	0.50241
	0.500291
	0.500291
	0.496967
	0.495879
	0.492912
	0.489785
	0.488409
	0.487714
	0.486987
	0.483903
	0.482781
	0.482407
	0.482406
	0.481058
	0.48078
	0.479654
	0.478929
	0.477372
	0.477028
	0.476801
	0.476193
	0.475875
	0.475777
	0.475128
	0.47397
	0.473526
	0.473275
	0.471175
	0.469807
	0.467982
	0.464308
	0.463877
	0.462403
	0.459142
	0.458592
	0.457141
	0.45589
	0.453386
	0.451866
	0.451866
	0.450887
	0.449737
	0.448386
	0.447913
	0.443656
	0.441757
	0.43651
	0.436411
	0.435598
	0.434533
	0.431376
	0.431251
	0.431188
	0.430501
	0.429471
	0.427158
	0.426069
	0.416117
	0.415591
	0.408787
	0.406737
	0.399232
	0.399125
	0.398036
	0.396827
	0.393104
	0.391228
	0.390978
	0.390477
	0.390416
	0.388103
	0.386606
	0.377624
	0.371228
	0.366713
	0.362336
	0.358437
	0.35381
	0.353266
	0.347327
	0.343309
	0.339508
	0.334034
	0.328091
	0.32741
	0.317006
	0.311081
	0.305428
	0.293135
	0.220179
	0.166019

## Sheet: Fig. 3e
Fig. 3e
	Control	p57		Control	p18
	1	1.52785		1	1.85714
	1	1.35724		1	2.754
	1	1.69571		1	1.07154
				1	2.38553
				1	1.81996

## Sheet: Fig. 4b
Fig. 4b
	Sox2+
	shLuc	0.483448	0.472117	0.423932
	shHey1 #1	0.26317	0.230501	0.231547	0.333229
	shHey1 #2	0.262269	0.25215	0.302956	0.275827
	Ascl1+
	shLuc	0.167833	0.226711	0.202697
	shHey1 #1	0.222225	0.253302	0.182555	0.184652
	shHey1 #2	0.232634	0.207011	0.107782	0.211848
	Sox2-Ascl1-
	shLuc	0.348719	0.301172	0.373371
	shHey1 #1	0.514605	0.516197	0.585898	0.482119
	shHey1 #2	0.505097	0.540839	0.589261	0.512325

## Sheet: Fig. 4d
Fig. 4d
	Control+shLuc	p57+shLuc	p57 + shHey #1	p57 + shHey #2
	0.217914	0.402322	0.192702	0.220716
	0.261103	0.331825	0.225727	0.247593
	0.230678	0.371827	0.254511	0.292846

[truncated: 29 more sheets: Fig. 4f, Fig. 4h, Fig. 4j, Fig. 5b, Fig. 5d, Fig. 5h, Fig. 6a, Fig. 6b, Fig. 6i, Fig. 7a, Fig. 7b, Fig. 7c, Fig. 7e, Sup Fig. 1b, Sup Fig. 2b, Sup Fig. 2c, Sup Fig. 4b, Sup Fig. 5a, Sup Fig. 5b, Sup Fig. 5c …]
